# Supplementary material for: Exploratory study to characterise the individual types of health literacy and beliefs and their associations with infection prevention behaviours amid the COVID-19 pandemic in Japan: a longitudinal study
Source: PeerJ. 2024 Feb 22;12:e16905. doi: 10.7717/peerj.16905 (PMC10894591; doi:10.7717/peerj.16905)
Supplement: Supplemental Information 1 [file peerj-12-16905-s001.xlsx]

## Sheet: Appendix 1-a_Eng
Appendix 1-a. Original questionnaire regarding health literacy and beliefs at PHASE 1.																																							**p<.01
		Strongly disagree	Disagree	Somewhat disagree	Somewhat agree	Agree	Strongly agree	Mean	SD
Susceptibility to infection; Risk of infection/severe illness	Elderly people are more prone to severe illness	68	82	251	1278	2192	2129	4.97183	1.01925
	Elderly people are more likely to be infected with novel coronaviruses	293	483	1771	1669	1166	618	3.79767	1.27371
	Young people are at low risk of serious illness	290	439	1233	2309	1343	386	3.85567	1.18056
	When we see celebrities who have been infected with the new coronavirus appearing on TV again, it is not so serious even if we are infected	1124	1507	2209	907	185	68	2.621	1.11066
	The current probability of death from infection with the new coronavirus in Japan is very low, about 1/10 million	631	881	2159	1656	513	160	3.16983	1.1819
	Smokers are more prone to severe illness	280	387	1229	2113	1319	672	3.97	1.245
	People with pre-existing (underlying) diseases are more likely to be severely ill	92	108	287	1224	2136	2153	4.94383	1.07635
	The number of infected people in their 20s is the highest	347	625	2101	1768	817	342	3.51817	1.19146
	The probability of ordinary Japanese being infected is less than 0.1	854	1109	2342	1190	400	105	2.91467	1.1703
Hoax; COVID-19 origin theory	It spread from a laboratory in Wuhan	311	413	1045	1937	1145	1149	4.1065	1.36448
	Some country created the virus experimentally	895	945	1568	1463	562	567	3.25883	1.46851
	The outbreak occurred outside China	2065	1423	1735	477	164	136	2.27667	1.21807
	It spread from a bat sold at a seafood market in Wuhan (China)	421	540	1463	2060	915	601	3.7185	1.30749
Susceptibility to infection; Route of transmission/Conditions for transmission	Infectious by airborne transmission	379	617	1281	1879	1135	709	3.81683	1.34979
	Infectious by droplets	62	84	232	1024	1981	2617	5.10483	1.02079
	Infectious by contact	245	406	843	1903	1610	993	4.201	1.29185
	Infectious by aerosols (infectious by airborne particles)	228	342	1013	2042	1441	934	4.15467	1.25619
	Transmitted from animals to humans	483	870	1900	1809	680	258	3.35117	1.21892
	Infectious where the three 'densities' overlap	111	102	333	1582	2004	1868	4.81167	1.10033
	Human-to-human transmission is possible within a week of onset of illness	668	893	1928	1730	604	177	3.20667	1.22809
Susceptibility to infection; Infection site	Infectious at home	274	466	1374	2366	1122	398	3.79833	1.16729
	Infectious by train	222	445	1462	2433	978	460	3.81333	1.14384
	Infectious at schools and workplaces	115	164	821	2760	1543	597	4.20717	1.01542
	Infectious at restaurants	126	191	889	2650	1456	688	4.19717	1.06167
	Infections occur during nightlife (bars, clubs, host clubs, etc.)	112	157	500	2122	1804	1305	4.544	1.10948
	Infectious at karaoke parlors or bars where karaoke is available	98	145	450	2189	1858	1260	4.55733	1.07606
	Infectious at social gatherings involving drinking	105	134	498	2064	1861	1338	4.576	1.09564
	Infectious in large groups and during long meals	95	112	342	1601	1990	1860	4.80983	1.09096
	Infectious when living with others in a confined space	106	113	478	1928	2040	1335	4.61467	1.07999
Susceptibility to infection; Outbreak of infected persons	I have heard rumors of clusters in stores I know, etc.	2273	1352	1125	674	357	219	2.35783	1.41685
	People who work in the nightlife business are more susceptible to the new coronavirus	326	497	1207	2282	1079	609	3.853	1.25936
	University students are most likely to cause clusters	353	518	1552	2258	931	388	3.67667	1.20126
	Entertainers are more likely to be infected with novel coronavirus	874	1074	1983	1470	436	163	3.0015	1.24181
	Young people in their 20s and 30s are spreading the novel coronavirus	332	490	1573	2389	859	357	3.67067	1.16609
	Elderly people are the ones spreading the novel coronavirus	1123	1672	2338	633	148	86	2.54483	1.07402
	Currently, the spread of infection is mainly at home	275	565	1628	2316	953	263	3.64933	1.12779
	Many infected people are passing it on to others	196	342	1230	2405	1214	613	3.98967	1.15677
Beliefs in infection control; Effective against coronavirus; Effective in preventing COVID-19	Gargles (e.g., Isodine) are effective	1114	1100	1973	1495	249	69	2.812	1.18725
	Infection can be completely prevented with measures such as masks and face shields	1541	1416	1995	801	212	35	2.472	1.14547
	Sodium hypochlorite is effective against novel coronavirus	778	1056	2173	1548	337	108	2.989	1.15734
	Routine ventilation is necessary	70	66	204	1043	2049	2568	5.1065	1.00614
	Summer involves less susceptibility to novel coronavirus, while winter involves more susceptibility to novel coronavirus	764	760	1478	1873	824	301	3.356	1.35003
Beliefs in infection control; Vaccines	Vaccine for the novel coronavirus has serious side effects	201	501	2241	2364	486	207	3.509	0.993521
	Influenza vaccine can be expected to prevent severe cardiovascular disease in new coronaviruses	912	1262	2326	1206	235	59	2.7945	1.10566
	Vaccine is effective in preventing the onset of disease after infection	592	857	1830	1944	669	108	3.26083	1.18393
	Vaccine can prevent severe illness after infection	380	560	1280	2403	1103	274	3.68517	1.19343
	Vaccines for novel coronavirus are being researched and developed at a faster pace than usual	222	268	927	1959	1731	893	4.23133	1.22341
Beliefs in infection control; Testing and treatment of coronavirus infection	Treatment methods have been established to some extent in the medical field, preventing severe cases	480	759	1843	2165	612	141	3.34883	1.14253
	Drugs such as Avigan, Lemdecivir, and steroids have been used in severely ill patients and are effective	274	414	1512	2908	739	153	3.64717	1.01973
	Avigan is ineffective	348	908	3236	1200	217	91	3.0505	0.92849
	Supine therapy (treatment with time spent lying on the stomach) is effective in the treatment of severely ill patients	1415	1386	2228	663	231	77	2.52333	1.1521
	PCR testing is the only correct test for novel coronavirus disease	970	1287	2508	914	247	74	2.73383	1.10387
Hoax; Group immunization; Bacillus Calmette-Guérin (BCG) vaccine	Mass immunity has already been acquired in Japan	1893	1796	1760	422	94	35	2.18883	1.04356
	Japanese are less likely to be severely ill	946	1124	2141	1439	271	79	2.867	1.15738
	BCG vaccine is effective in preventing novel coronavirus disease	933	1254	2434	1161	179	39	2.75267	1.06834
	An infection explosion will occur in the near future	194	315	1459	2502	975	555	3.90233	1.12576
	Since July 2020, novel coronaviruses have attenuated	1527	1542	1966	746	161	58	2.441	1.13199
Hoax; A straightforward hoax about coronavirus	5G radio waves worsen coronavirus symptoms	3309	1314	1083	202	61	31	1.7475	0.988554
	If we drink tea, we are less susceptible to the novel coronavirus	1859	1526	1928	580	84	23	2.26217	1.06613
	Novel coronavirus is sensitive to heat, so we should drink hot water often	2414	1506	1657	323	75	25	2.03567	1.03533
	Toilet paper is often made in China and is in short supply due to the novel coronavirus	2266	1473	1659	466	93	43	2.12933	1.09657
	The main ingredient of Seirogan is effective against the new type of coronavirus	2641	1676	1428	186	48	21	1.89783	0.959105
Hoax; Conspiracy theory	It is a conspiracy of the Bill & Melinda Gates Foundation	3336	1397	960	212	45	50	1.7305	0.992825
	It is a Chinese conspiracy	1019	1056	1691	1263	443	528	3.1065	1.46362
	Novel coronavirus does not really exist	4008	1135	623	156	49	29	1.53167	0.898591
	The lockdown (city blockade) was a conspiracy by politicians and was not really necessary	1781	1784	1799	435	111	90	2.2635	1.10632
	The Ministry of Health, Labor, and Welfare and the Expert Committee are calling for more preventive measures against infection than necessary to control the population	1124	1355	2052	951	353	165	2.75817	1.24831
Beliefs in infection control; Polymerase chain reaction (PCR) and antibody testing	PCR testing is not readily available	215	324	1021	2263	1401	776	4.1065	1.20349
	PCR testing is intentionally suppressed	529	841	1807	1768	657	398	3.39617	1.29067
	PCR testing should be performed on all	534	529	1536	1469	977	955	3.78183	1.47035
	If the PCR test is negative, there is no need to worry about the new coronavirus disease at all	2075	1674	1771	362	86	32	2.13433	1.03865
	If you take an antibody test, you do not need to take a PCR test	1680	1775	2069	350	101	25	2.24867	1.00731
	Japan's PCR testing practices are correct	487	652	2236	1912	604	109	3.3035	1.10737
Hoax; Medical collapse	The number of patients is increasing, nearly causing a medical collapse	134	162	629	2208	1658	1209	4.4535	1.1361
	There is a shortage of medical supplies to fight the novel coronavirus disease	161	253	1094	2244	1469	779	4.15733	1.15418
	There are many open beds for novel coronavirus patients	1923	1761	1770	412	91	43	2.186	1.0521
	Hospitals accepting patients infected with novel coronavirus are running at a loss	266	392	1291	2143	1269	639	3.94567	1.22894
Immanent justice reasoning; Belief in just deserts	I think anyone who is infected with COVID-19 got what they deserved	1062	1444	2200	1007	192	95	2.68467	1.1348
	If anyone was infected with COVID-19, I think it was their fault	1366	1497	2066	814	168	89	2.53133	1.14974
Susceptibility to infection	The novel coronavirus has a higher mortality rate than influenza	534	850	1996	1399	782	439	3.39367	1.32514
Hoax	Divorce rates increase with the spread of the new coronavirus disease	477	901	2635	1522	339	126	3.1205	1.05948
	More companies are going bankrupt as a result of the spread of novel coronavirus disease	102	125	385	1778	2136	1474	4.6905	1.07823
	The number of suicides has increased as a result of the spread of infection by the new coronavirus disease	263	409	1222	2257	1209	640	3.94333	1.22313
Susceptibility to infection	Once infected, new coronaviruses do not cause re-infection	2020	1895	1662	330	67	26	2.10117	0.99671

## Sheet: Appendix 1-b.Eng
Appendix 1-b. Original questionnaire regarding cognitive bias and fear of infection at PHASE 2.
			N	Strongly disagree	Disagree	Somewhat disagree	Either	Somewhat agree	Agree	Strongly agree	Mean	SD
Present Bias for Infection Prevention/Risk-Taking Behaviour	Lack of infection prevention behaviour	I am aware of the risk of infection, but I may go to a drinking party if invited	3800	2285	608	265	329	188	80	45	1.93342	1.44625
		On occasions when eating or drinking with friends, if I take off my mask, I often don't put it back on until I leave	3800	2205	690	292	367	123	76	47	1.92868	1.39978
		I sometimes go to work or school even though I don't feel as well as usual	3800	1727	730	370	611	210	84	68	2.30816	1.5489
		Sometimes, I have to take off my mask at karaoke because it's hard to sing	3800	2708	370	97	394	89	75	67	1.75763	1.43599
		I sometimes eat without washing my hands and gargling	3800	1348	804	527	440	443	158	80	2.63684	1.67109
		I am aware of the risk of infection, but the tourist attractions are less crowded than usual, so I tend to go on trips	3800	2303	655	307	311	133	54	37	1.84895	1.33329
		Sometimes, I accidentally talk with my mask off while eating	3800	1089	458	337	591	751	385	189	3.36	1.94729
		When I get together with friends, I tend to stay in restaurants for a long time	3800	2086	595	317	407	264	83	48	2.11	1.53
Normalcy Bias for Infection Prevention/Risk-Taking Behaviour	Acceptance of infection risk behaviour	I think 'It's probably safe to go out for a drink today'	3800	2234	708	343	328	116	36	35	1.85053	1.28767
		I feel that infection is becoming more familiar, but less fearful than around April	3800	986	680	523	732	579	205	95	3.06132	1.70337
		Even if the number of infected people increases a little, I think it is more important not to stop the economy	3800	806	654	527	1161	383	152	117	3.15395	1.59963
		I think it's okay to share a drink or chopsticks at least once	3800	2121	826	385	352	77	14	25	1.83684	1.18724
		I am aware of the risk of infection, but I think I will be fine when I travel	3800	1752	858	460	558	105	40	27	2.11421	1.32349
		When I see a lot of people out and about in the city on TV, etc., I don't think I will be infected even if I go out a little	3800	1524	973	517	537	173	49	27	2.24132	1.35584
	Sense of uninfected efficacy	No one close to me has tested positive, so I am naturally not infected with coronavirus	3800	881	546	437	1162	383	282	109	3.23737	1.68856
		I consider myself to be at low risk of infection due to my age and occupation	3800	1243	785	489	777	303	132	71	2.68211	1.59675
		Compared to others around me, I think I am more likely to be safe because I take better precautions against infection	3800	879	667	678	1221	232	98	25	2.90895	1.41277
		As long as I keep disinfecting, I don't think I will get infected	3800	1356	989	693	597	126	25	14	2.28395	1.25826
Fear of Infection (Perceived Vulnerability to Disease)	Perceived infectability	If an illness is ‘going around’, I will get it	3800	163	240	396	1997	592	268	144	4.05132	1.23272
		My past experiences make me believe I am not likely to get sick even when my friends are sick (reverse-scored)	3800	899	808	681	1140	161	69	42	2.79763	1.38861
		I have a history of susceptibility to infectious disease	3800	554	667	578	1032	508	304	157	3.47711	1.64898
		In general, I am very susceptible to colds, flu, and other infectious diseases	3800	467	751	853	1151	345	142	91	3.24895	1.41891
		I am more likely than the people around me to catch an infectious disease	3800	421	635	706	1409	377	153	99	3.40553	1.4118
		I am unlikely to catch a cold, flu, or other illness, even if it is ‘going around’ (reverse-scored)	3800	534	522	582	1204	531	280	147	3.55368	1.59733
		My immune system protects me from most illnesses that other people get (reverse-scored)	3800	999	798	649	1058	198	62	36	2.73368	1.40586
	Germ aversion	It really bothers me when people sneeze without covering their mouths	3800	101	86	131	455	690	829	1508	5.64895	1.50717
		I am comfortable sharing a water bottle with a friend (reverse-scored)	3800	1967	759	406	398	128	72	70	2.06763	1.45129
		I do not like to write with a pencil someone else has obviously chewed on	3800	113	80	101	307	487	808	1904	5.89868	1.50405
		I prefer to wash my hands pretty soon after shaking someone’s hand	3800	194	233	381	880	700	652	760	4.75132	1.7064
		I dislike wearing used clothes because you do not know what the last person who wore it was like	3800	190	268	330	755	564	647	1046	4.93684	1.80249
		My hands do not feel dirty after touching money (reverse-scored)	3800	758	636	637	874	505	270	120	3.26895	1.67332
		It does not make me anxious to be around sick people (reverse-scored)	3800	793	699	717	1100	309	113	69	3.01263	1.48054
		I avoid using public telephones because of the risk that I may catch something from the previous user	3800	179	209	341	927	736	613	795	4.80289	1.67679

## Sheet: PHASE 1_rawdata
【Note】 Gender: 1. Male, 2. Female. Age: Ranging from 18 to 79 years. Marital status: 1. Unmarried, 2. Married (including separated or bereaved). Presence or absence of children: 1. Having children living together, 2. Having children but not living together, 3. No children. Other items from c_1_1 to c_15_5; Likert scale: 1. Strongly disagree, 2. Disagree, 3. Somewhat disagree, 4. Somewhat agree, 5…
Gender	Age	Marital Status	Presence or absence of children	c_1_1	c_1_2	c_1_3	c_1_4	c_1_5	c_1_6	c_1_7	c_1_8	c_1_9	c_2_1	c_2_2	c_2_3	c_2_4	c_3_1	c_3_2	c_3_3	c_3_4	c_3_5	c_3_6	c_3_7	c_4_1	c_4_2	c_4_3	c_4_4	c_4_5	c_4_6	c_4_7	c_4_8	c_4_9	c_5_1	c_5_2	c_5_3	c_5_4	c_5_5	c_5_6	c_5_7	c_5_8	c_6_1	c_6_2	c_6_3	c_6_4	c_6_5	c_7_1	c_7_2	c_7_3	c_7_4
1	31	1	3	5	4	4	3	4	4	5	3	3	4	3	4	4	4	5	4	2	2	5	3	3	4	2	4	4	5	3	4	4	2	4	2	2	3	3	3	3	4	3	2	4	4	4	4	3	4
1	38	1	3	6	3	5	3	5	4	5	4	5	2	1	4	3	4	5	5	4	4	6	4	4	4	4	6	5	5	6	6	5	2	4	4	2	4	3	4	3	2	2	2	6	4	4	3	4	4
1	32	1	3	4	3	2	1	1	3	3	3	2	3	3	2	4	4	4	4	4	3	4	3	4	4	4	3	4	4	4	4	4	4	4	3	4	3	3	3	3	2	1	3	4	3	3	2	2	2
1	46	1	3	5	5	3	3	3	5	6	3	1	5	2	1	4	3	6	6	6	4	6	5	4	3	4	6	4	4	6	6	5	1	5	3	3	4	1	6	3	2	3	4	6	5	3	1	1	2
1	44	1	3	5	3	3	1	4	5	5	2	3	4	1	2	4	2	6	6	2	4	6	4	3	2	4	4	3	4	4	6	6	1	4	2	1	4	1	4	1	2	2	2	6	1	3	1	3	4
2	38	1	3	4	4	4	4	4	4	4	3	4	4	3	2	4	4	4	4	4	4	4	4	4	4	4	4	4	4	4	4	4	4	4	4	3	4	3	4	4	4	4	4	4	4	4	4	4	4
2	73	1	3	6	3	4	1	3	5	6	4	3	4	4	3	4	2	6	2	4	2	6	5	3	2	2	5	5	6	6	6	5	1	4	5	4	5	3	5	5	2	3	3	4	5	3	4	2	3
1	36	1	3	3	3	4	3	4	3	4	3	2	3	3	1	4	3	4	1	4	3	5	4	4	3	4	4	4	6	5	6	5	1	2	4	1	4	4	3	3	4	2	3	5	3	3	3	4	4
2	49	2	1	3	3	3	3	3	3	3	3	3	3	3	3	3	4	4	4	3	3	3	3	3	4	3	4	3	4	3	3	3	3	3	3	3	3	3	3	3	3	3	3	4	3	3	3	3	3
1	51	1	3	5	4	1	1	1	1	5	1	1	4	1	1	4	1	5	1	6	1	4	1	1	4	4	1	1	1	4	1	3	1	1	1	1	1	4	4	1	1	1	1	6	1	3	1	1	3
1	48	1	3	4	3	3	3	3	4	4	3	3	4	3	3	3	3	4	3	4	3	4	3	4	4	4	4	4	4	3	4	4	3	3	3	3	3	3	3	3	3	3	4	3	3	3	3	4	4
1	21	1	3	5	5	5	5	5	4	4	2	2	4	3	4	3	4	5	4	4	5	4	4	3	4	5	5	4	5	5	5	4	5	3	4	4	3	2	4	4	4	2	4	5	4	4	4	3	3
2	40	2	1	6	5	4	2	4	4	6	1	3	4	4	1	6	4	6	4	6	3	4	4	4	2	1	1	4	4	4	4	5	1	1	1	1	3	1	5	5	3	1	3	6	3	5	4	3	4
2	62	2	1	2	5	4	4	2	4	5	3	3	4	4	4	4	3	4	4	3	2	3	3	3	4	4	4	5	3	4	4	4	1	4	4	3	5	3	2	2	1	2	3	4	3	4	3	3	2
1	46	2	3	6	5	4	4	3	3	5	2	3	4	3	2	4	4	6	5	4	3	5	3	4	4	4	4	4	5	4	4	5	3	4	4	2	4	2	4	3	2	2	2	6	5	4	4	1	4
1	59	2	1	6	5	1	1	3	6	6	2	1	6	5	2	6	4	5	5	3	6	6	1	6	5	6	6	6	6	5	5	6	6	6	5	6	5	2	4	6	3	1	2	6	1	6	2	4	2
1	36	1	3	6	3	1	1	1	1	1	1	1	1	1	1	2	2	2	1	2	1	4	1	1	2	1	2	1	5	3	1	3	1	1	1	1	4	1	1	1	1	1	1	2	1	1	1	1	1
1	48	1	3	5	5	1	3	3	6	5	3	2	3	3	1	5	1	6	5	6	5	6	5	4	2	4	6	5	6	5	5	4	1	3	3	3	4	3	3	4	3	1	4	6	4	3	3	5	4
2	49	1	3	6	5	4	2	3	5	6	3	4	5	2	1	1	5	6	2	5	3	6	3	4	3	5	4	5	5	5	6	6	2	3	4	2	3	2	4	5	4	3	3	5	2	5	1	3	3
2	60	2	1	5	3	4	2	3	4	5	5	4	5	6	3	6	5	5	5	5	5	3	5	5	4	3	5	4	5	4	5	4	3	4	4	4	4	3	5	4	3	3	4	6	3	5	3	4	5
2	63	2	2	5	5	5	2	3	5	6	3	2	5	2	1	2	4	6	5	4	3	6	4	4	4	4	5	6	6	6	6	4	3	2	4	3	4	3	4	4	4	4	5	6	2	4	3	2	3
1	38	2	1	6	3	4	1	1	4	5	5	3	5	2	2	2	5	5	2	2	3	5	2	2	3	3	4	4	4	5	5	5	3	2	2	3	4	2	2	3	2	3	3	5	4	3	4	4	4
2	35	1	3	4	3	4	2	3	5	3	4	3	4	4	2	4	3	5	5	4	3	5	4	4	3	5	5	6	5	6	6	5	2	6	4	2	4	3	3	4	2	2	3	6	3	3	4	4	3
1	26	1	3	6	5	5	3	3	5	6	4	3	6	6	2	6	1	6	2	2	2	6	3	3	1	4	4	5	5	4	4	4	1	5	3	3	4	4	3	6	2	4	3	5	3	2	3	5	5
1	61	2	1	5	5	5	4	4	5	4	4	4	4	4	5	3	5	5	4	4	5	4	4	5	5	4	4	4	4	5	5	4	4	5	4	5	5	4	4	4	5	5	4	4	4	4	5	4	2
1	51	1	3	5	4	4	3	4	3	5	5	1	4	1	1	2	4	6	5	2	6	1	1	5	4	4	4	3	4	3	5	5	1	1	2	1	3	3	4	6	1	1	1	6	1	4	3	1	1
1	33	1	3	6	5	4	3	4	4	6	6	3	5	4	3	6	6	6	6	6	3	6	3	5	4	5	5	5	5	5	5	5	1	6	4	4	5	2	4	4	4	2	4	6	5	4	2	4	4
1	60	2	1	5	3	4	2	3	4	5	5	3	6	4	3	3	5	5	4	5	4	5	3	5	3	4	5	6	6	5	6	4	1	4	4	4	6	3	4	3	4	4	4	6	4	3	3	3	3
1	61	2	1	6	3	4	1	3	5	5	4	3	4	3	1	3	3	6	5	3	2	6	3	4	4	4	4	5	5	1	4	4	1	4	5	4	5	3	4	5	3	3	2	6	4	4	3	2	3
1	72	2	1	6	5	6	3	4	3	5	5	4	6	4	1	3	5	6	3	4	3	5	3	3	4	4	5	4	5	4	4	4	1	3	5	2	5	1	4	4	3	1	3	5	4	3	3	4	3
1	60	2	2	5	3	5	3	2	5	6	4	5	3	1	1	5	3	6	5	5	4	5	5	5	4	5	4	5	6	6	6	6	1	2	4	3	5	2	4	5	3	2	1	5	4	3	4	3	5
1	39	2	1	4	3	3	3	3	4	4	4	3	4	3	3	3	4	4	4	4	4	4	4	4	4	4	4	4	4	4	4	4	3	3	3	3	4	3	3	4	4	3	4	5	3	3	3	3	4
2	27	2	3	6	4	2	2	1	4	6	2	1	6	5	1	6	4	6	2	4	3	6	2	5	3	5	5	5	6	5	6	5	3	4	4	5	4	2	3	6	2	1	2	6	1	4	2	2	2
2	31	2	1	6	4	3	3	5	6	6	6	1	6	6	1	4	3	6	3	5	3	6	3	5	3	6	4	5	6	6	6	6	6	6	4	4	5	2	6	6	4	3	1	6	5	3	1	4	5
1	33	1	3	5	5	4	3	3	3	5	3	3	4	4	2	6	3	4	3	4	3	5	4	4	4	3	4	5	4	5	5	4	4	5	4	4	3	3	3	3	3	3	3	5	4	4	3	3	4
2	45	2	1	2	3	2	3	3	3	3	3	2	3	3	2	2	3	3	3	3	3	3	3	3	3	3	3	3	3	2	3	3	3	2	3	1	2	3	3	2	2	3	3	2	2	2	2	3	2
1	48	2	1	4	2	3	3	3	2	4	2	1	6	4	6	6	4	4	5	5	5	4	2	6	3	3	3	3	3	3	3	3	1	3	3	1	3	2	2	3	3	1	2	5	1	3	1	4	4
2	71	2	2	5	4	5	3	4	5	6	5	5	3	2	2	4	4	5	5	6	4	5	4	3	3	5	4	4	5	4	5	5	1	3	4	3	5	3	4	4	1	3	4	6	5	3	4	4	4
2	57	2	1	4	3	3	2	2	3	4	3	3	4	5	1	3	3	6	3	4	3	5	3	3	3	4	3	3	4	4	5	2	1	3	4	3	3	2	4	4	3	2	4	6	3	3	3	4	4
1	63	2	1	4	3	4	3	3	4	4	3	3	4	4	3	4	3	4	4	4	3	4	4	3	3	4	4	4	4	4	4	4	3	3	3	4	4	3	3	3	4	3	4	4	4	3	3	3	3
1	25	1	3	5	3	4	3	2	4	5	4	2	5	4	2	4	5	5	5	5	4	5	3	4	4	5	5	5	5	5	5	5	2	5	4	4	4	3	3	4	3	3	4	5	4	4	3	5	4
1	31	1	3	5	3	4	2	2	4	5	4	3	1	1	3	2	4	4	4	5	3	4	2	3	4	4	3	4	4	4	4	4	1	4	2	1	4	2	3	3	1	1	3	4	2	2	4	2	3
2	41	2	1	5	3	5	4	3	5	5	4	3	4	5	3	3	4	4	4	3	3	5	4	4	3	3	3	4	5	4	4	4	1	4	3	3	5	3	5	4	3	3	3	6	1	4	3	4	3
1	60	2	2	4	4	3	3	4	3	4	3	4	4	3	2	4	4	4	4	4	4	5	2	4	4	4	4	4	4	4	4	5	2	3	3	2	3	3	3	4	3	3	2	4	3	3	3	2	4
2	53	1	3	6	4	4	2	3	6	6	4	3	3	2	3	3	3	6	5	4	3	3	3	4	4	4	4	5	4	4	4	5	3	4	4	2	4	2	4	4	3	2	5	6	4	2	2	4	4
1	64	2	3	5	3	4	3	3	5	5	4	3	3	2	3	3	2	6	5	5	4	5	2	5	3	4	4	4	4	5	5	4	1	3	4	3	3	3	5	3	3	1	3	5	4	3	2	3	5
1	60	1	3	4	3	4	2	2	4	5	4	2	4	2	2	4	2	6	2	3	1	5	3	4	4	4	4	3	4	4	4	4	1	3	3	2	4	1	4	4	4	1	2	5	3	2	2	5	4
2	33	2	3	5	4	3	3	3	3	5	3	3	4	4	3	3	3	2	3	5	4	4	3	4	4	5	3	4	4	5	4	4	1	4	4	3	3	3	3	5	1	3	3	6	3	4	3	3	3
1	71	2	3	6	3	6	2	3	5	6	5	3	5	5	2	3	4	5	5	4	5	5	2	3	4	4	5	6	4	6	5	5	3	4	4	3	5	3	3	3	4	3	4	6	5	5	2	2	2
2	67	2	2	5	4	5	3	4	4	5	4	3	2	2	6	5	4	4	4	4	5	6	5	5	3	4	5	5	2	5	5	5	4	3	5	4	3	2	4	4	3	4	3	6	4	4	2	4	3
2	61	2	3	5	1	1	1	1	1	5	1	1	1	1	1	1	3	6	1	3	1	3	5	1	5	5	1	1	1	6	6	5	1	1	1	1	1	1	1	1	1	1	1	6	5	6	1	1	1
1	36	2	2	6	6	4	4	2	6	6	6	2	6	6	6	6	6	6	6	6	6	2	2	4	6	3	4	6	3	6	3	4	6	6	6	2	4	3	3	3	1	4	3	3	3	4	3	2	4
2	63	2	1	5	3	6	5	3	4	5	5	4	4	3	2	4	5	6	3	5	4	4	4	6	5	6	4	6	6	6	6	4	3	4	5	3	6	2	5	5	2	2	3	5	2	5	3	2	4
1	31	1	3	4	3	3	4	2	3	2	2	4	4	2	4	4	3	3	3	2	3	2	3	4	3	2	3	3	4	4	3	3	4	3	4	4	3	3	2	2	3	4	2	3	3	2	3	4	4
2	73	2	1	5	4	5	2	4	3	5	5	4	4	3	1	2	2	5	5	3	3	5	4	4	4	4	4	4	5	5	5	5	2	4	4	4	4	2	4	4	3	2	3	5	5	3	2	3	4
1	78	2	2	6	4	5	1	3	4	5	4	3	6	1	2	4	6	6	6	6	4	5	4	4	4	5	5	4	4	5	5	5	1	2	5	3	4	2	4	4	3	2	3	5	1	3	1	3	4
1	77	2	2	5	3	4	3	4	3	4	3	4	4	3	2	4	2	5	3	4	3	4	4	4	3	4	5	4	4	4	5	5	3	4	3	3	3	3	3	4	3	3	3	4	2	3	2	4	4
1	71	2	2	5	1	5	1	4	3	5	5	1	2	4	1	3	4	5	5	5	5	5	1	3	2	3	4	5	5	6	5	3	3	4	3	2	2	1	2	2	3	2	1	5	3	3	2	1	4
1	76	2	2	6	5	3	1	4	3	6	4	2	6	3	3	4	4	6	5	5	4	5	4	4	4	4	6	5	5	6	5	5	3	4	3	3	3	2	4	4	4	3	3	6	4	4	3	5	2
2	49	1	3	6	6	6	6	6	6	6	4	6	6	6	6	6	6	6	6	6	6	6	6	6	6	6	6	6	6	6	6	6	6	6	6	6	6	6	6	6	3	6	6	6	6	6	6	6	6
2	50	1	3	6	3	4	3	4	4	6	6	4	4	2	3	4	5	6	6	5	4	6	4	4	4	4	6	6	6	6	6	6	3	4	6	5	5	5	6	4	3	1	3	6	4	5	4	3	4
2	61	2	1	5	4	5	3	4	5	5	3	3	2	2	5	3	4	5	5	4	3	5	4	4	4	5	4	4	4	4	5	5	5	4	4	3	4	3	5	5	2	2	3	5	4	4	3	3	3
1	57	2	1	5	5	5	1	5	5	5	5	5	4	1	2	3	2	5	5	2	2	6	3	4	1	5	5	6	5	5	5	6	2	5	1	1	1	1	5	5	1	2	3	5	5	4	3	1	5
2	60	2	2	4	5	5	5	6	5	6	4	6	5	5	4	4	4	6	5	6	4	5	6	5	5	4	5	4	5	4	6	6	1	5	5	4	5	5	4	5	4	4	5	5	6	5	5	4	4
2	53	2	1	6	6	5	3	6	6	6	4	1	6	5	1	3	2	6	5	6	2	6	5	6	3	5	4	6	5	6	6	6	1	6	6	6	3	1	6	1	4	2	5	6	6	4	3	5	5
2	34	2	1	4	3	1	2	3	4	6	3	1	4	3	2	6	6	6	6	6	1	6	4	6	1	6	5	5	6	5	6	6	3	5	4	2	2	3	5	5	3	1	4	6	1	4	3	3	3
1	49	2	1	3	3	4	1	1	1	6	6	3	6	6	1	6	6	6	1	5	4	6	1	4	5	6	4	6	6	1	5	6	1	1	6	4	6	2	6	6	1	3	1	3	1	3	1	3	6
2	25	1	3	5	5	5	1	1	5	5	2	1	1	1	2	1	4	6	6	1	5	5	1	1	1	5	6	6	4	5	5	5	1	5	1	1	5	5	2	1	5	2	6	5	2	1	5	4	5
2	45	2	3	6	5	5	3	3	3	5	3	2	6	5	4	3	5	6	5	4	4	6	4	4	3	5	6	5	6	6	5	6	1	5	5	4	4	3	5	4	1	1	3	5	4	5	5	5	4
2	42	1	3	4	3	4	3	2	3	4	2	2	4	4	2	4	3	5	4	3	4	4	3	3	4	4	4	5	5	4	4	4	3	5	3	3	2	2	3	4	2	3	3	4	3	3	3	4	4
1	69	2	2	6	3	4	3	2	4	6	3	5	5	4	5	3	5	6	4	4	3	5	3	4	5	4	4	4	5	6	5	5	1	4	4	4	4	2	3	4	3	3	2	6	5	2	2	2	5
1	38	1	3	5	5	4	4	3	4	4	4	4	2	4	2	3	4	4	4	4	5	5	3	4	5	4	4	5	5	4	4	4	4	4	4	4	3	4	4	4	4	1	4	4	4	4	3	4	4
1	39	1	3	5	3	3	3	3	1	6	1	1	5	5	2	3	5	6	3	4	4	6	2	4	2	4	1	3	4	1	6	1	1	1	3	1	4	1	1	3	1	1	1	5	3	3	1	2	6
2	47	2	2	6	5	4	3	4	6	6	4	3	1	2	3	6	6	6	6	5	2	6	5	6	6	6	4	6	6	6	6	6	1	6	6	5	4	3	4	5	1	3	6	6	5	3	3	4	6
1	35	1	3	5	3	4	2	3	4	5	4	2	3	2	3	4	3	4	3	4	4	4	3	4	4	4	5	5	5	4	5	5	2	3	3	3	4	3	4	4	4	2	3	5	3	3	4	3	4
2	32	2	1	6	5	2	1	2	6	5	3	1	1	1	1	1	5	5	6	5	3	5	4	4	6	2	5	5	5	5	5	5	5	5	2	3	1	1	4	4	4	3	4	6	2	1	3	1	2
1	38	1	3	6	4	3	3	2	3	4	3	2	6	3	2	6	5	6	4	3	2	4	4	4	4	5	5	5	5	5	5	6	4	4	6	4	3	4	4	5	4	3	2	6	3	4	4	4	3
1	47	2	1	6	3	6	6	6	3	2	6	3	6	2	1	6	2	6	2	5	1	5	3	5	3	5	5	6	6	3	5	5	1	5	6	1	6	2	4	6	1	1	2	5	1	2	4	5	5
2	24	1	3	5	4	4	3	4	4	4	3	3	4	3	2	4	2	4	4	4	3	4	2	4	4	4	4	3	4	4	4	4	4	3	3	4	2	3	2	3	3	3	3	5	4	3	2	2	3
1	55	2	2	6	1	6	1	6	1	6	1	6	1	1	1	1	1	6	1	1	3	1	1	6	1	6	1	1	1	1	1	3	1	1	1	1	1	1	6	1	1	1	3	1	3	6	1	1	1
2	47	2	3	5	3	1	1	3	1	4	3	2	3	1	3	4	4	4	4	3	4	4	2	4	4	4	4	3	4	4	4	4	1	1	3	1	3	3	3	4	2	3	3	5	1	3	2	3	4
1	54	2	2	4	3	4	3	3	2	2	3	2	5	3	5	5	2	2	1	2	1	4	3	2	4	3	1	3	1	2	1	5	1	2	1	2	3	2	3	1	2	1	3	5	1	5	3	2	4
2	70	2	2	6	4	4	1	2	6	6	2	3	4	2	2	3	3	5	5	6	2	6	1	5	2	4	5	5	6	5	6	5	1	4	4	4	4	1	4	4	1	3	1	6	5	3	1	5	4
2	45	1	3	5	3	3	3	4	5	5	3	3	4	3	3	3	2	6	4	3	3	5	5	4	3	3	4	4	4	4	5	5	3	4	4	4	2	2	3	4	3	3	2	5	2	4	3	4	4
1	58	1	3	6	2	2	2	3	4	6	3	3	5	6	3	4	3	5	3	5	5	4	2	4	5	4	4	4	5	4	5	6	2	4	5	4	4	2	4	4	2	1	2	5	3	4	3	3	4
1	18	1	3	4	3	1	2	3	2	5	2	3	2	1	2	2	2	4	5	1	1	5	1	4	3	5	5	5	4	5	4	6	1	2	3	2	4	2	4	3	1	1	2	6	3	4	1	3	4
2	43	2	1	5	3	4	1	3	5	4	3	2	4	3	1	4	5	6	3	6	4	6	1	5	3	5	6	4	6	6	6	6	5	4	6	3	4	4	4	4	4	1	5	6	1	6	1	4	4
1	58	2	1	5	4	4	4	1	4	4	4	1	4	2	1	3	4	4	4	4	4	4	3	4	4	4	4	4	4	4	4	4	2	4	4	1	4	1	1	4	1	3	1	4	4	4	2	4	4
1	29	1	3	5	4	4	2	3	1	2	4	2	4	2	3	1	3	4	4	4	3	5	3	4	2	3	3	2	4	3	4	4	2	4	2	3	1	1	2	1	1	1	3	5	3	3	2	4	4
1	75	2	3	4	3	3	3	3	3	4	2	3	3	2	2	3	3	4	4	3	2	4	3	2	3	4	3	4	4	3	4	4	2	4	2	2	2	2	4	4	3	3	3	4	3	3	3	4	3
2	27	1	3	5	5	4	3	4	5	5	5	2	6	4	3	6	4	4	4	4	4	5	4	4	4	4	4	4	4	4	5	5	1	4	4	4	4	4	4	4	2	3	4	5	4	5	3	3	4
2	45	2	1	3	2	3	3	4	6	2	3	2	3	3	2	5	4	3	3	4	5	6	4	3	6	5	3	6	3	3	4	5	2	3	3	2	3	3	3	3	3	4	3	5	2	2	2	3	2
2	52	2	1	6	3	1	3	6	6	6	2	1	6	6	1	6	4	6	4	6	6	6	3	6	2	3	4	6	5	6	6	5	5	6	5	5	5	6	5	5	1	1	4	6	6	6	1	1	1
2	22	1	3	5	4	5	4	4	4	5	3	3	3	3	2	4	1	5	2	2	2	4	3	4	2	3	3	4	4	4	3	3	5	2	1	1	2	1	2	3	1	1	1	4	2	5	2	3	3
2	71	2	1	5	3	4	4	3	4	5	4	3	4	4	3	3	2	6	2	5	2	4	3	3	4	4	5	5	5	5	5	4	4	5	3	3	3	3	4	4	3	3	3	2	3	3	3	2	4
1	64	2	2	4	5	5	4	6	3	5	2	3	6	6	1	1	3	6	5	1	2	2	5	4	2	2	3	3	1	4	4	5	1	2	1	2	3	4	4	4	2	2	2	5	5	4	4	4	5
2	61	2	3	6	3	4	2	1	6	6	5	1	3	1	1	6	5	6	5	6	2	6	4	6	5	6	4	6	6	6	6	6	1	6	6	6	5	2	5	3	1	2	4	6	4	5	1	1	6
2	73	2	2	6	3	4	2	3	5	6	4	3	4	1	2	3	2	6	4	3	2	6	2	5	5	4	5	5	5	5	6	6	2	4	3	3	4	3	4	4	2	3	4	6	4	4	3	2	4
1	60	2	1	6	3	4	2	1	4	6	4	1	3	1	2	5	6	5	5	5	5	4	5	4	5	6	5	5	6	4	5	5	4	3	5	1	3	3	5	4	4	2	4	5	2	4	1	3	3
1	26	2	3	5	3	4	2	4	3	5	3	3	6	5	1	5	2	4	5	2	1	5	3	4	3	5	5	5	5	5	5	1	3	3	5	2	3	3	3	4	1	3	2	4	3	3	3	3	4
1	56	1	3	3	4	6	5	6	1	4	2	3	3	3	3	1	1	4	2	2	3	1	5	1	4	1	1	1	1	1	1	1	1	1	1	2	1	4	4	1	1	2	2	3	2	3	1	4	4
2	38	1	3	5	4	3	2	3	4	5	3	3	4	4	2	5	5	5	6	4	3	6	4	3	4	4	5	5	5	5	5	5	3	4	4	4	4	3	4	4	4	3	3	6	4	3	3	3	4
1	29	1	3	6	5	6	4	2	5	6	3	4	4	3	2	5	4	6	6	5	3	6	3	4	4	4	5	5	4	5	5	5	4	5	4	5	4	2	5	4	2	4	6	6	4	2	5	5	5
2	41	2	3	5	4	3	3	2	4	6	3	2	5	4	2	5	5	5	5	4	5	4	2	4	4	4	4	4	4	4	6	4	5	4	4	5	3	1	4	5	4	4	3	5	1	4	1	3	4
2	44	1	3	5	5	4	3	3	4	5	4	4	4	3	3	4	4	5	4	4	3	5	4	4	2	3	4	4	4	4	4	4	2	3	4	3	4	3	5	4	3	3	2	4	2	3	3	3	3
1	49	2	2	6	1	1	1	5	6	6	6	4	6	5	1	6	1	6	1	6	6	6	6	6	3	5	6	6	6	6	6	6	1	6	5	1	5	1	6	5	5	1	1	6	1	5	1	6	5
2	62	2	2	6	5	3	3	3	6	6	1	2	6	4	1	6	5	6	6	5	5	6	4	6	6	3	4	6	6	6	6	6	1	5	1	3	1	5	5	6	4	1	3	6	2	6	2	4	5
1	49	1	3	4	2	4	1	2	5	5	2	2	1	1	4	1	4	5	5	4	3	4	2	5	3	4	4	3	3	3	5	5	2	1	2	2	3	3	2	3	1	1	2	5	1	3	2	1	1
1	75	2	2	6	6	4	1	1	4	5	4	1	1	1	1	5	2	6	6	5	2	5	5	4	4	4	4	5	5	4	4	6	4	4	4	2	4	1	4	4	4	3	2	5	5	3	2	2	2
2	47	1	3	2	4	1	4	2	6	5	1	1	4	1	1	5	4	1	4	1	4	4	1	5	1	5	4	5	1	1	4	2	1	5	1	4	4	1	3	5	1	1	1	5	1	1	2	1	1
2	44	2	3	5	5	5	1	5	2	6	4	5	5	5	1	3	5	6	4	5	2	5	1	5	6	5	5	5	5	5	5	5	1	5	5	5	2	4	5	5	1	4	2	6	1	5	2	3	5
2	40	1	3	5	3	3	3	1	4	4	2	3	4	2	2	2	4	5	4	3	3	2	4	3	3	3	3	5	6	5	6	6	2	4	2	3	3	1	4	5	1	3	3	6	2	4	3	4	4
2	57	1	3	4	3	4	3	4	3	5	4	3	4	4	3	4	3	3	4	4	4	4	4	3	4	4	4	4	4	4	4	5	2	4	3	3	4	2	4	3	3	3	4	5	4	3	4	4	4
2	73	2	1	6	6	3	3	3	3	6	5	3	6	6	5	4	3	5	5	3	3	6	5	4	2	4	6	5	6	6	6	5	2	4	5	5	6	5	4	6	2	2	4	5	5	3	5	5	5
1	42	2	3	4	3	4	3	3	4	4	4	3	4	3	3	4	3	4	3	4	3	5	4	4	4	4	4	4	4	4	4	4	2	4	4	3	4	3	3	3	3	2	3	5	3	4	3	4	4
1	47	1	3	4	3	5	2	1	4	4	4	1	1	1	1	4	4	4	4	4	4	4	1	4	4	4	4	4	4	4	4	4	4	4	1	1	4	1	3	4	1	1	3	5	4	3	4	3	4
2	39	2	1	6	5	3	1	1	4	6	3	1	4	4	3	6	5	6	6	6	5	6	3	4	6	6	5	6	6	6	6	6	5	5	4	3	3	3	3	6	2	1	6	6	6	4	3	2	2
1	74	2	2	5	5	2	3	4	3	5	4	3	5	2	2	4	4	5	5	5	4	5	3	4	4	4	5	4	4	4	5	5	3	4	3	3	2	3	4	5	4	2	4	5	3	4	2	4	5
1	28	1	3	4	4	4	3	3	4	4	3	3	3	3	3	4	3	4	3	4	3	4	3	4	4	4	4	4	4	4	4	4	1	4	3	4	3	3	3	4	4	3	3	4	3	3	3	3	3
1	30	1	3	5	5	5	4	4	4	5	3	3	5	3	2	4	4	4	3	3	3	5	3	3	3	4	3	5	4	4	4	5	2	4	3	3	4	4	3	4	2	3	2	3	4	4	3	2	3
1	69	2	2	6	5	3	2	3	5	5	3	3	4	3	3	5	5	6	5	4	4	5	3	4	5	5	5	5	5	5	5	5	3	4	3	4	4	3	4	4	4	3	4	6	5	3	5	3	5
2	33	2	1	4	4	4	4	2	1	4	1	4	2	2	4	3	4	4	4	4	1	4	2	4	3	4	4	2	4	4	2	4	4	2	2	2	1	1	4	4	2	4	4	5	2	4	4	4	4
2	68	2	2	6	4	4	2	5	6	6	3	4	6	4	1	4	4	6	6	6	3	6	4	3	5	4	5	6	5	6	5	5	1	5	5	4	4	3	4	4	3	5	4	6	3	4	3	3	4
1	66	2	3	5	4	4	2	3	1	5	5	4	4	4	1	6	3	6	4	5	4	5	4	4	4	4	4	4	5	5	6	6	1	4	4	1	6	1	3	5	4	4	4	5	4	3	1	3	1
2	55	2	3	6	3	5	3	3	3	4	3	5	2	3	3	5	5	5	5	3	3	5	3	4	2	5	4	5	4	5	4	5	3	4	3	3	3	2	4	3	3	3	3	5	3	3	3	4	2
2	53	1	3	5	5	2	2	2	4	5	3	3	5	5	1	5	3	5	2	4	3	5	4	2	3	4	3	3	4	4	5	5	1	3	2	4	3	3	2	3	1	4	3	6	1	4	2	4	5
1	39	1	1	5	5	3	1	4	5	5	3	3	5	4	3	5	4	5	4	4	4	4	4	3	4	4	5	4	5	4	5	4	3	4	3	3	4	1	5	4	3	2	3	5	4	5	4	4	4
2	63	2	2	6	4	4	1	1	4	6	4	1	1	1	1	1	3	6	3	4	3	6	1	4	1	4	4	4	5	4	6	6	1	2	3	1	4	1	4	4	3	1	4	6	5	4	1	4	4
1	72	2	2	4	3	4	3	4	3	4	3	4	4	3	3	3	4	5	4	4	4	4	3	4	4	4	4	4	4	4	4	4	2	4	4	5	4	3	3	4	3	3	4	4	3	3	3	3	4
2	51	2	3	6	5	5	4	3	4	6	3	3	2	1	1	5	5	6	6	6	1	6	2	5	5	4	6	6	5	5	6	6	3	5	2	1	3	2	6	5	1	1	1	6	1	2	2	1	1
2	53	2	2	6	5	4	4	3	6	6	3	3	6	4	1	6	5	6	3	6	3	5	2	3	3	4	6	6	6	6	6	6	1	6	6	2	5	2	3	5	4	3	4	6	4	3	3	4	5
2	71	2	1	5	4	3	1	3	5	5	3	3	4	5	3	3	3	5	5	3	3	5	5	4	3	3	4	4	4	4	4	4	3	3	4	3	3	2	4	5	3	3	3	5	2	4	4	3	5
2	24	2	1	6	6	1	1	3	6	6	6	1	6	6	2	6	6	6	6	6	2	6	6	5	6	6	6	6	6	6	6	6	6	6	1	2	6	1	6	6	4	1	1	6	6	6	1	5	4
1	24	1	3	4	4	3	4	4	3	2	4	2	4	3	4	3	3	5	1	5	4	2	3	3	3	3	3	2	3	2	3	4	2	5	3	3	4	3	2	4	5	3	3	3	4	4	4	3	3
1	21	1	3	5	2	4	2	5	5	6	1	3	1	1	3	1	3	6	5	3	2	5	2	2	5	6	4	4	5	4	4	6	1	3	6	3	1	3	2	2	3	1	1	5	2	1	2	1	5
1	33	1	3	5	3	3	3	3	5	5	3	3	5	5	1	3	6	4	6	3	3	3	3	3	4	4	3	5	4	3	6	6	3	5	3	3	3	3	1	3	3	1	3	4	3	5	3	3	3
1	57	2	1	4	3	5	2	1	5	6	5	3	6	4	1	3	4	5	4	1	4	6	2	4	4	5	5	6	5	4	3	3	1	5	5	4	2	4	2	4	5	1	4	6	5	4	4	1	4
2	56	2	1	5	3	5	4	5	4	5	1	5	4	4	1	3	2	5	3	4	4	5	4	4	3	3	4	4	5	4	4	5	2	4	2	4	4	3	4	3	3	2	3	5	4	3	3	3	2
2	32	2	1	5	5	3	5	4	5	5	5	3	3	1	5	5	5	5	5	4	5	5	5	4	5	5	4	5	5	5	5	5	4	5	5	4	5	4	3	5	4	2	5	5	3	5	3	5	4
2	51	1	3	6	5	4	1	3	1	6	6	1	4	4	2	2	2	6	5	6	2	6	3	4	4	4	4	4	4	6	6	6	1	1	2	2	6	2	6	4	1	2	5	6	2	3	1	2	3
1	49	2	2	4	3	3	3	3	3	4	4	3	4	3	3	4	4	4	4	4	3	4	3	4	4	4	4	4	4	4	4	4	3	4	3	3	4	2	3	4	3	3	3	4	3	3	3	3	3
1	39	2	1	5	3	3	4	4	4	5	3	5	5	4	2	5	5	6	4	5	4	5	3	3	4	4	4	5	5	6	4	5	3	5	4	3	3	3	4	5	3	1	3	5	4	3	3	3	4
2	69	2	3	4	4	2	3	3	3	4	4	4	4	3	5	3	4	4	2	5	3	4	3	3	4	4	4	4	5	4	5	4	1	4	3	1	4	3	4	4	3	2	3	5	3	3	3	4	3
2	26	2	3	4	4	3	4	3	4	4	3	4	4	3	3	4	4	4	4	3	4	4	4	4	4	4	4	4	4	4	4	4	4	4	3	3	3	3	4	4	3	4	4	4	3	4	4	4	4
1	47	1	3	4	5	2	2	3	3	4	3	2	5	6	2	4	3	4	4	2	3	4	3	2	3	3	4	4	5	4	4	5	4	5	2	4	4	4	2	4	2	4	2	4	4	3	3	3	4
1	50	2	2	5	4	4	4	3	5	5	3	4	4	3	3	4	5	5	4	5	4	5	3	4	4	4	4	6	5	5	5	5	5	4	3	4	3	3	3	4	3	1	4	5	4	4	4	3	3
2	27	1	3	5	3	2	2	4	4	4	4	3	3	2	2	4	4	5	5	4	3	5	2	4	3	4	4	5	5	5	5	5	2	4	3	2	4	2	3	4	4	3	3	5	2	3	3	4	3
1	47	2	1	5	5	3	2	2	3	5	6	2	6	6	1	4	3	5	5	2	4	6	5	4	3	5	4	5	5	6	6	5	3	4	5	5	6	2	6	5	2	2	2	5	6	4	2	2	3
2	40	2	3	4	4	4	3	4	4	4	3	3	2	3	3	3	4	4	4	4	4	5	4	3	4	4	4	4	4	4	4	4	3	4	4	4	3	2	3	4	3	3	3	4	3	3	3	4	3
1	65	1	3	5	5	4	3	3	4	5	5	3	6	4	2	5	5	4	5	4	3	5	3	4	5	5	5	5	5	3	5	5	2	5	5	3	6	3	5	4	2	3	3	5	4	4	3	2	3
1	67	2	1	5	5	4	3	4	4	5	3	3	4	4	3	3	5	5	4	5	5	5	3	3	4	4	4	4	4	5	5	4	3	4	4	4	4	3	4	4	3	4	4	4	3	3	4	3	4
1	52	2	1	6	3	5	4	6	4	4	3	5	5	4	1	5	3	6	3	3	1	4	4	5	1	4	2	4	5	5	5	4	1	2	1	4	4	2	3	2	1	1	2	6	2	3	4	2	3
1	26	1	3	5	5	5	5	3	5	4	6	2	4	2	1	3	6	6	5	5	2	5	3	4	4	5	5	6	5	5	5	5	2	5	6	4	5	4	4	5	1	3	4	6	3	5	2	4	3
1	26	1	3	6	4	5	2	3	3	6	6	3	4	3	2	3	1	3	3	2	2	3	5	4	3	5	4	5	5	6	4	5	3	5	3	4	4	2	4	5	2	4	2	5	5	4	3	1	5
2	28	1	3	5	5	4	3	3	6	6	3	3	4	3	4	3	4	4	4	4	4	5	3	4	4	4	5	5	4	4	5	4	2	5	5	4	3	3	5	5	4	2	3	6	4	4	3	3	4
2	52	2	1	6	2	4	3	3	4	6	5	2	6	1	1	2	6	6	5	2	5	4	5	3	3	3	5	4	4	5	5	5	1	2	3	1	4	2	4	4	2	1	2	5	4	4	2	4	2
2	48	1	3	3	4	4	3	4	3	3	4	4	4	3	3	3	4	3	4	3	3	4	3	4	3	4	4	4	3	3	3	3	4	4	3	4	3	3	4	3	3	3	4	3	4	3	4	3	3
1	74	2	2	3	3	3	2	4	3	4	4	2	1	1	3	2	4	4	3	4	1	4	3	1	2	3	4	3	4	4	4	4	1	4	3	3	2	3	3	4	4	3	4	5	6	3	4	2	2
1	61	2	2	5	4	4	3	2	4	4	4	3	6	5	1	5	4	3	5	3	6	4	5	4	6	4	4	2	6	6	4	5	3	3	5	3	4	3	2	1	3	3	5	5	5	6	4	3	3
2	38	2	1	6	6	6	1	6	1	1	1	2	6	1	1	6	1	6	1	4	1	1	6	1	1	6	6	4	2	6	6	1	1	1	1	1	1	6	1	4	1	1	2	6	1	2	1	1	2
2	70	2	2	6	5	4	1	4	5	6	4	1	6	5	3	6	2	5	6	6	4	6	3	1	5	4	4	1	5	4	5	5	3	3	2	1	4	1	4	4	4	1	1	6	3	3	2	2	3
2	36	2	3	5	3	4	2	3	3	5	5	3	2	2	3	2	4	5	2	4	2	4	2	3	3	3	4	5	5	5	5	4	2	5	4	4	3	3	4	3	2	3	2	5	2	3	2	3	4
1	29	1	3	6	6	6	1	4	6	6	6	1	4	5	3	4	4	6	4	4	1	6	1	3	1	1	6	1	6	4	6	6	1	6	1	4	6	1	6	3	4	1	1	6	5	4	2	6	5
1	39	2	3	6	6	6	5	4	6	6	6	5	5	6	1	4	6	6	6	6	6	6	6	4	6	6	6	6	6	6	6	6	6	6	6	5	6	1	4	6	1	1	4	6	6	6	1	4	3
2	34	2	1	6	5	4	1	3	2	6	5	2	2	3	3	5	3	6	2	1	3	5	3	6	4	5	4	5	4	5	5	5	5	4	5	5	4	2	6	3	1	2	5	6	1	2	2	4	5
1	66	2	1	6	6	2	1	2	5	6	5	1	6	6	6	1	6	6	6	6	4	6	1	4	6	6	5	6	6	6	6	6	1	6	6	5	5	1	4	6	5	3	4	6	4	6	1	1	1
2	69	2	2	5	4	4	2	3	5	4	4	3	4	3	5	4	4	5	4	3	4	5	4	3	3	4	4	5	5	5	5	5	3	4	4	4	3	3	3	4	3	4	3	5	4	3	5	4	3
1	73	2	2	6	4	4	3	2	5	6	3	2	2	1	2	5	4	5	6	5	1	6	4	4	4	6	6	6	6	5	6	6	5	4	1	1	3	1	3	4	3	3	2	5	4	3	4	2	1
1	50	2	3	3	4	3	3	4	3	3	3	3	4	4	3	3	3	5	3	4	4	4	3	3	3	4	4	4	4	4	4	4	3	3	3	3	3	3	3	3	4	3	3	4	4	3	3	3	3
2	28	1	3	5	2	1	2	1	1	1	3	1	3	2	3	3	3	3	2	1	1	4	1	2	1	2	1	3	1	1	2	2	1	2	2	1	1	1	4	1	1	2	1	4	1	4	2	2	2
2	70	2	2	4	4	3	3	3	4	5	4	4	4	3	3	3	4	6	4	4	4	4	4	3	4	4	4	4	4	4	4	4	1	4	4	4	4	3	3	4	3	2	2	6	4	4	3	3	3
1	41	2	1	5	2	3	1	3	2	4	2	3	1	1	2	2	4	4	1	3	2	4	3	3	4	3	3	4	2	4	4	4	2	2	3	1	2	3	4	4	2	3	1	4	4	2	2	4	3
2	58	2	3	6	6	4	4	3	2	6	3	3	5	2	1	6	3	4	2	3	3	4	3	3	4	4	3	4	3	4	4	4	3	3	3	3	3	3	4	3	4	3	2	4	4	3	3	3	4
1	79	2	2	4	3	5	3	5	3	5	4	3	5	5	5	5	3	5	5	4	2	5	2	1	3	4	3	4	4	4	4	4	3	3	3	4	4	3	2	4	3	3	3	4	3	2	4	4	4
2	27	2	1	5	5	5	2	3	4	6	3	1	6	6	1	4	6	6	6	1	2	6	1	4	4	6	5	4	4	5	6	5	1	4	2	1	4	1	4	6	2	2	5	6	5	6	2	1	1
2	28	2	1	3	3	3	3	3	3	3	3	3	3	3	4	3	2	3	4	3	3	3	4	4	3	3	3	3	3	3	4	3	3	3	3	4	3	3	3	4	3	3	3	3	4	3	3	2	3
1	48	2	2	4	3	4	3	3	4	4	3	2	2	3	4	4	3	5	2	4	3	4	4	4	4	4	4	4	4	4	5	5	3	3	4	4	3	3	3	4	2	2	4	5	4	3	4	4	4
1	71	2	2	5	5	5	2	4	3	5	3	2	5	5	2	5	5	5	5	5	2	5	2	4	2	5	5	5	5	5	5	5	2	5	4	2	4	3	3	5	3	3	2	5	5	3	4	5	4
1	47	1	3	4	3	3	3	4	2	2	3	3	4	4	3	2	4	4	3	3	3	3	3	4	4	4	3	3	3	3	3	3	3	3	3	3	3	3	3	3	3	3	3	4	3	4	3	3	3
2	28	1	3	5	4	3	3	3	4	5	2	2	6	5	1	3	5	5	5	4	3	4	2	4	4	4	5	4	5	4	5	4	2	4	3	4	2	4	3	5	3	1	2	5	4	4	1	4	3
1	37	1	3	6	3	5	1	2	5	6	4	3	4	5	2	4	4	6	4	4	5	4	1	3	5	5	5	6	5	6	6	6	5	6	4	4	5	1	2	6	2	1	3	6	5	3	4	4	4
1	67	2	2	6	5	4	1	4	5	6	6	5	6	6	1	4	4	5	3	3	5	5	5	4	3	3	5	5	5	4	6	5	2	5	5	4	4	3	5	4	1	5	3	6	5	3	3	2	3
2	35	2	1	4	4	4	2	3	3	5	3	2	4	4	2	2	4	5	5	5	3	4	2	3	4	3	3	3	4	4	4	5	3	4	3	3	4	4	3	4	3	2	2	5	2	3	2	3	4
2	47	1	3	6	6	4	1	1	4	4	2	2	6	2	1	5	3	4	2	5	2	5	2	1	2	4	2	6	6	5	5	4	4	6	2	4	5	1	3	4	4	4	1	6	1	4	3	1	4
1	27	1	3	5	3	4	1	4	2	5	5	3	5	3	1	5	4	5	5	4	3	6	4	3	4	4	4	4	5	4	4	5	1	4	4	2	5	1	5	3	1	4	3	5	3	2	1	4	4
2	20	1	3	4	5	3	2	2	5	2	2	2	4	2	2	2	3	4	4	4	3	5	2	3	2	5	2	5	4	4	2	4	2	2	2	2	2	3	3	4	2	4	2	5	3	2	2	2	2
1	48	2	1	5	4	4	3	3	3	5	3	3	4	3	3	2	2	5	4	3	3	4	3	3	3	3	3	4	4	4	5	5	3	4	4	3	4	3	3	4	3	2	3	5	4	3	3	3	4
2	44	1	3	5	3	3	2	4	4	5	4	3	3	3	1	4	4	6	3	5	3	5	3	3	5	3	3	4	4	4	4	3	1	3	5	2	4	3	4	4	3	3	3	6	2	3	3	4	5
1	63	2	2	5	5	5	3	2	4	5	3	4	5	2	1	4	4	5	4	4	3	5	4	4	4	4	5	4	5	5	5	5	2	4	4	3	3	2	5	3	4	3	3	5	4	3	4	4	4
2	63	2	2	5	4	3	3	2	3	4	2	2	3	1	1	4	5	6	4	3	3	6	3	4	3	4	4	4	4	4	5	5	3	1	2	2	3	2	2	3	2	3	3	6	3	2	2	5	4
2	56	2	1	5	3	4	4	3	3	3	4	3	3	2	3	4	4	5	4	3	3	3	4	4	3	4	3	4	4	4	4	4	3	4	5	4	3	2	3	3	3	3	4	5	2	4	3	3	3
1	20	1	3	6	6	5	1	2	6	6	2	1	1	1	1	4	4	6	4	6	4	5	1	4	4	5	4	6	6	4	6	3	1	1	4	1	2	2	4	4	1	1	4	6	3	4	1	1	4
2	23	1	3	5	4	5	3	3	5	5	3	2	5	4	2	4	3	5	5	3	3	5	3	2	4	5	4	5	5	3	4	5	3	4	4	3	2	3	3	3	4	2	3	5	4	4	3	3	4
2	32	2	3	5	1	4	1	3	4	6	3	1	5	4	1	4	4	6	6	4	4	4	3	5	6	6	4	6	6	6	6	4	1	6	5	1	5	5	1	6	1	1	1	6	1	3	1	4	4
1	64	2	1	4	3	3	3	4	2	5	4	3	5	4	1	4	3	4	4	3	3	4	3	3	4	3	4	4	4	4	4	4	4	3	4	4	4	3	3	4	3	3	3	4	3	4	3	4	4
2	51	1	3	4	3	3	3	3	4	5	3	3	4	4	4	4	3	6	4	4	3	6	4	3	4	4	4	5	6	5	4	4	3	4	5	3	4	3	3	4	3	3	3	6	4	4	4	3	4
1	45	2	1	5	5	4	1	2	4	5	1	2	6	6	1	6	5	5	5	5	4	6	2	3	6	5	5	5	6	5	5	5	1	5	5	4	4	3	3	5	4	1	3	5	5	4	2	3	3
1	26	1	3	5	4	3	3	4	4	4	4	4	3	4	3	3	4	4	3	5	3	5	4	4	4	4	4	5	4	4	4	5	1	4	4	3	4	3	4	4	1	3	4	6	4	3	2	4	5
1	59	1	3	5	5	4	4	3	5	5	5	3	6	6	1	6	4	5	4	5	5	4	3	3	1	3	5	5	6	6	6	5	1	4	5	5	4	2	4	4	1	1	4	5	4	4	4	4	4
1	28	1	3	4	4	4	2	3	3	5	4	3	3	2	3	4	4	5	3	4	1	5	4	4	3	3	3	4	2	4	4	4	2	4	3	3	3	1	4	3	3	3	2	5	3	3	4	2	4
1	31	1	3	6	5	4	3	3	5	5	2	4	4	3	2	4	3	5	4	6	2	5	4	2	4	4	5	5	5	4	5	4	5	4	4	2	4	5	2	4	4	2	4	4	4	5	3	3	5
2	62	2	2	4	4	4	3	3	4	4	4	3	4	4	3	4	4	4	3	4	4	4	3	4	4	4	4	4	4	4	4	4	3	4	4	3	4	3	4	4	3	3	4	4	4	4	3	3	4
1	27	1	3	5	4	4	3	2	4	5	5	4	4	3	2	3	5	5	5	5	4	5	3	3	4	4	4	5	5	5	5	4	3	2	4	4	4	2	3	3	3	3	2	5	3	2	3	4	3
2	60	2	2	6	5	5	2	3	4	6	5	4	6	4	1	5	6	6	5	5	3	5	4	4	4	5	4	5	5	5	6	5	1	4	4	2	6	2	5	4	2	2	4	6	4	4	3	4	4
1	51	2	2	5	2	4	2	3	4	4	4	4	4	4	3	4	4	5	4	5	2	4	2	4	3	4	4	5	4	4	5	3	2	4	5	2	4	2	4	2	3	2	2	5	5	2	2	2	2
2	56	2	3	3	3	3	3	4	3	6	4	3	3	3	3	3	6	3	5	3	3	3	3	3	3	3	3	3	3	3	3	3	3	3	3	3	4	3	3	3	3	3	3	6	3	3	2	3	3
1	51	2	1	6	1	6	1	6	6	6	6	6	1	1	6	6	1	6	6	6	6	6	1	1	1	6	6	6	6	6	6	6	1	6	6	1	1	1	6	1	6	1	6	6	6	1	1	1	6
1	42	2	1	5	4	4	3	3	4	6	4	4	4	3	1	4	5	6	5	5	4	5	3	3	4	4	4	5	6	5	6	6	3	4	4	3	4	2	4	4	3	3	3	6	2	3	3	4	4
2	40	2	1	6	5	6	1	3	5	5	4	3	4	4	1	5	5	6	5	4	4	6	4	6	6	5	6	6	5	6	6	6	3	6	5	4	4	4	4	5	1	1	4	6	4	4	4	3	3
2	48	2	3	6	3	3	2	2	4	6	3	2	3	5	3	3	2	4	2	4	2	3	3	3	4	5	3	4	5	4	4	3	1	2	4	2	4	3	5	4	1	4	3	5	3	5	4	4	4
1	49	2	1	4	3	4	2	3	4	3	3	4	4	4	2	4	4	4	4	4	4	4	3	3	4	4	4	4	4	4	3	4	4	4	4	4	4	4	2	3	3	2	4	4	3	4	4	4	4
2	27	2	1	5	4	4	4	4	4	4	4	3	3	2	2	4	4	3	4	3	2	4	3	4	4	5	4	4	6	5	4	4	3	4	5	3	4	2	3	4	2	2	4	4	2	3	2	3	2
2	29	1	3	5	3	5	4	4	4	5	4	4	4	4	3	5	5	5	4	3	3	5	3	3	4	4	4	4	4	4	4	5	4	3	3	3	3	3	3	4	3	3	3	5	4	3	3	3	4
2	46	2	1	5	2	5	3	3	6	6	6	3	5	3	5	4	4	6	1	6	5	6	3	4	2	4	5	5	4	5	5	6	1	5	3	1	6	1	5	5	3	2	4	6	2	4	2	5	6
1	66	2	3	6	4	4	2	2	2	6	4	3	4	3	3	3	5	5	4	5	3	6	4	3	5	4	4	5	5	4	5	4	4	5	4	4	5	2	3	4	2	2	3	6	4	4	3	3	4
2	44	1	3	5	3	6	3	4	4	6	4	6	4	3	1	3	4	6	5	6	5	2	1	4	3	4	4	6	5	4	6	6	4	6	6	4	5	1	5	1	1	1	4	6	5	3	1	4	4
1	49	1	3	6	2	4	1	2	4	6	2	6	2	1	1	4	1	6	1	6	6	6	2	3	3	4	1	4	6	5	6	6	1	1	2	1	1	1	1	1	4	1	1	6	1	3	1	3	4
1	64	2	2	5	2	4	2	2	5	6	4	2	3	3	3	2	1	5	4	2	1	5	4	2	2	3	4	5	5	5	5	5	4	4	3	3	4	2	3	4	2	1	2	6	3	4	2	2	2
2	79	2	1	6	3	5	4	4	5	6	4	4	6	4	1	4	4	6	6	6	5	6	5	4	6	6	6	6	6	6	6	6	3	5	6	4	6	1	6	5	5	3	5	6	3	3	3	4	5
2	39	2	1	6	6	3	1	3	6	6	5	2	4	3	1	3	6	6	6	6	5	6	2	5	4	2	6	3	5	5	5	3	2	3	4	4	4	2	5	6	3	1	3	6	3	1	4	5	5
2	54	2	1	5	4	4	1	3	3	5	4	2	6	4	3	5	4	6	5	5	4	5	4	5	4	3	4	4	5	5	5	4	1	3	3	3	5	1	5	4	4	2	4	6	3	4	1	3	4
2	75	2	2	6	4	5	5	1	5	6	6	3	6	4	1	6	4	6	6	5	5	6	2	4	5	4	5	6	6	4	5	6	2	6	5	4	5	2	3	6	4	2	3	6	5	6	2	3	5
2	47	2	3	5	4	3	2	4	4	5	4	3	4	4	2	4	4	5	4	5	3	5	4	4	4	4	4	5	5	5	5	5	2	4	4	4	5	2	3	4	1	3	2	5	5	4	2	3	4
2	56	2	1	5	2	4	4	3	4	4	4	2	4	3	4	4	4	4	4	4	4	3	4	4	3	4	4	3	4	4	4	3	3	2	4	4	3	4	4	3	4	4	2	3	4	4	3	4	4
2	47	1	3	4	3	3	1	1	6	5	3	2	6	4	1	6	3	6	3	3	4	6	4	4	4	5	4	4	5	5	4	6	1	4	4	3	3	3	4	4	4	4	4	6	2	4	4	4	5
1	28	1	3	5	5	5	4	4	5	5	5	1	6	5	1	4	5	5	5	5	5	5	4	5	5	5	5	5	5	5	5	4	1	5	5	4	5	5	5	5	1	1	3	5	1	4	4	5	4
2	29	2	2	5	1	4	1	1	3	1	1	1	1	1	1	1	3	6	6	1	3	1	1	4	1	5	5	4	4	4	5	1	1	1	1	1	1	1	4	1	1	1	1	6	1	1	1	1	1
2	39	1	3	4	4	4	2	3	2	4	3	3	4	2	4	2	5	5	5	2	2	5	2	2	4	4	4	4	4	4	4	5	2	4	2	2	3	3	2	3	3	2	2	5	1	3	3	3	4
2	58	2	1	5	5	4	2	3	4	4	4	2	5	5	2	2	3	5	4	4	3	5	4	5	4	5	4	5	5	5	5	4	1	5	4	4	4	2	2	5	2	2	2	5	2	3	2	4	4
1	31	1	3	5	3	4	2	3	4	4	3	4	5	2	1	5	4	5	3	5	3	5	3	4	2	2	4	4	4	5	4	5	1	3	3	3	3	5	4	3	3	4	1	5	4	3	3	4	5
1	52	2	1	5	1	4	3	1	3	5	1	2	2	1	2	4	3	6	6	4	3	5	1	4	4	5	5	5	5	5	5	5	1	4	4	1	1	1	4	2	3	2	4	6	1	3	2	2	4
1	44	1	3	5	5	4	3	4	5	5	3	3	4	4	3	4	5	5	4	4	3	5	5	3	4	4	4	6	5	5	5	4	3	5	4	3	3	3	3	6	4	2	4	5	3	3	4	4	4
1	27	1	3	6	3	5	3	3	3	5	4	2	5	2	1	2	4	6	3	2	2	6	5	3	5	5	5	5	5	4	5	6	2	3	4	2	3	3	4	3	2	3	2	6	4	3	3	4	4
2	57	2	2	5	5	4	3	5	4	6	4	3	4	3	2	3	5	6	4	6	3	4	3	3	4	3	2	4	4	4	5	3	2	3	4	2	4	2	4	4	4	1	4	6	4	3	4	4	4
2	60	2	2	6	5	4	4	3	3	6	4	2	6	3	1	5	5	6	5	5	5	6	4	4	3	5	5	6	6	6	6	5	3	6	5	3	4	4	5	5	1	3	3	6	4	4	4	3	1
1	30	1	3	5	1	1	1	1	3	1	5	1	1	1	5	4	4	4	2	1	3	1	3	4	3	4	4	5	3	1	4	1	1	1	1	1	2	1	1	1	4	2	1	1	4	1	1	1	1
1	32	1	3	6	4	4	4	3	3	6	4	3	3	2	1	5	2	6	6	5	4	5	4	2	3	4	3	6	6	5	5	4	2	5	3	2	5	2	5	3	2	2	2	6	3	5	2	3	5
2	20	1	3	6	2	4	5	3	6	5	3	3	4	3	3	3	3	6	6	4	1	6	5	5	4	4	4	5	5	5	6	5	2	2	4	1	3	1	6	1	2	1	2	6	3	2	3	6	5
1	70	2	3	6	3	4	3	1	5	6	2	1	4	4	1	2	6	6	2	6	6	6	2	5	5	5	5	6	5	5	6	5	2	3	5	2	5	3	3	5	3	3	5	5	2	4	4	1	2
2	28	1	3	6	5	3	4	2	6	6	5	3	5	3	3	5	4	5	5	5	3	6	4	3	4	3	5	6	6	5	6	4	2	4	3	3	4	4	4	4	4	3	4	5	4	3	4	4	5
2	57	2	3	6	6	4	1	5	3	6	5	3	6	6	1	6	6	6	6	6	4	6	6	4	3	5	4	4	6	6	6	6	1	5	4	4	4	1	6	6	3	1	1	6	3	4	1	4	4
2	39	1	3	6	1	5	1	1	4	6	4	3	3	1	3	2	1	6	4	4	1	5	4	4	1	3	4	5	6	6	5	5	1	4	6	1	4	3	4	1	1	1	3	6	2	3	1	6	3
1	53	2	1	6	1	4	1	3	3	6	4	3	4	2	3	2	3	5	6	4	4	4	2	5	4	6	5	6	6	5	6	6	1	6	4	5	4	1	3	4	4	1	1	6	1	3	3	3	3
2	70	2	1	6	6	4	1	3	4	6	5	3	6	5	1	5	5	6	5	4	3	6	5	4	5	5	4	5	5	5	6	5	4	5	4	4	5	3	5	6	3	5	2	6	4	4	2	4	5
1	41	2	1	3	3	3	3	2	3	3	3	3	3	4	1	3	3	4	2	2	3	3	3	2	1	1	2	1	3	3	2	3	1	3	3	3	2	3	2	3	3	3	3	3	2	3	1	3	3
2	41	2	1	6	4	2	3	3	6	6	4	3	4	2	2	5	4	5	5	4	4	6	2	5	3	4	4	5	5	4	6	6	1	4	4	4	4	4	6	5	4	3	4	6	4	4	2	3	4
1	50	2	1	5	5	5	2	3	4	5	3	3	2	2	2	4	5	5	3	4	3	5	3	4	4	4	3	5	4	3	5	5	2	4	4	3	4	4	3	3	4	3	4	5	5	3	3	3	4
1	51	2	2	6	5	4	2	2	1	5	4	2	5	4	5	3	4	5	3	4	4	5	1	5	4	4	3	4	4	5	5	5	1	2	2	1	4	2	2	3	2	3	2	5	3	4	2	3	3
2	41	2	1	6	2	4	3	4	5	6	3	3	4	3	6	5	3	5	5	4	4	5	6	5	4	5	4	5	4	4	6	5	5	4	5	2	5	3	4	6	3	3	4	6	5	4	4	4	5
2	70	2	1	6	4	5	4	4	4	6	4	5	5	1	1	6	5	6	2	6	5	6	5	4	2	4	4	5	4	6	6	5	1	4	3	3	5	1	5	4	4	2	4	6	4	3	1	5	1
1	19	1	3	6	4	4	3	3	5	5	3	4	4	4	3	3	3	6	4	6	4	5	2	6	3	4	4	6	6	5	5	5	1	3	4	2	3	2	3	3	4	1	4	6	6	4	3	2	4
1	28	1	3	5	5	5	2	2	3	5	5	3	4	3	2	2	3	5	5	3	2	5	5	4	4	5	5	5	5	4	5	5	2	5	4	4	5	4	5	4	3	2	4	5	5	3	3	4	5
1	27	1	3	4	3	3	4	4	4	4	3	3	4	4	4	3	4	5	3	4	4	4	4	3	4	5	3	4	4	4	4	4	4	4	5	3	4	2	4	3	2	3	4	4	3	3	3	3	4
2	38	1	3	5	3	4	2	3	4	6	4	3	3	1	6	4	3	6	6	6	3	6	3	5	4	4	5	4	4	6	6	6	4	4	3	1	3	2	4	3	1	1	1	6	4	3	3	3	3
1	32	1	3	4	3	4	3	3	4	4	3	4	3	3	3	4	3	5	5	5	3	5	4	4	4	4	4	4	4	5	5	4	3	4	3	3	3	2	3	3	3	2	1	5	4	3	3	4	4
1	57	2	1	5	2	5	2	3	5	5	3	4	5	4	2	4	5	5	5	5	3	5	2	5	5	5	5	5	5	5	5	5	2	5	5	2	4	3	4	5	5	3	5	5	2	3	2	2	5
2	26	2	1	4	2	2	2	3	4	5	3	3	3	4	1	4	5	5	3	4	3	4	3	5	4	4	5	6	4	5	6	5	1	4	3	1	3	3	3	5	1	2	4	5	3	3	1	4	2
1	62	2	1	4	3	4	3	3	4	4	4	4	4	4	1	3	4	5	4	4	4	5	1	1	2	4	4	5	4	4	4	4	1	4	4	3	3	1	4	3	3	3	1	4	4	3	3	1	1
1	38	1	3	4	4	4	3	4	4	4	4	4	3	4	3	4	4	5	4	4	4	4	4	4	3	4	3	4	4	4	4	4	2	4	4	3	4	3	4	3	3	4	3	4	4	3	4	4	4
1	61	2	2	6	6	6	4	3	2	5	4	3	4	3	2	3	3	5	5	4	3	5	4	4	3	4	4	4	5	5	6	4	2	4	4	3	4	2	3	5	2	3	2	5	4	3	3	4	3
1	46	2	1	6	3	4	1	3	4	5	2	1	6	6	1	6	5	5	4	6	3	5	1	4	4	4	5	6	5	5	5	4	1	5	3	3	2	4	5	4	4	2	4	5	2	3	3	5	4
1	69	2	2	6	5	6	1	1	5	6	6	4	4	3	2	4	4	6	5	6	3	5	2	5	4	4	4	5	6	5	6	5	2	4	5	4	4	1	5	4	1	3	3	6	6	4	2	5	4
1	46	2	1	6	6	5	1	2	6	5	6	3	6	4	4	4	4	6	6	6	6	5	5	6	1	6	6	6	6	5	6	4	1	6	3	3	5	2	5	3	2	1	4	6	3	4	3	1	4
1	36	2	1	6	2	6	4	5	1	6	3	4	6	1	1	6	3	6	6	6	1	6	6	6	6	6	6	5	6	6	6	6	2	5	4	1	4	2	3	4	2	5	3	6	1	4	2	4	4
2	25	1	3	6	3	3	1	1	4	5	3	2	2	1	2	1	3	6	5	2	2	4	1	3	4	5	2	2	4	3	4	5	1	3	2	1	3	2	4	1	2	1	1	6	3	4	2	2	5
1	46	2	1	6	4	4	3	5	2	6	3	5	6	6	1	5	5	6	5	3	2	6	3	3	3	5	5	5	5	5	6	6	2	5	3	3	4	3	4	3	1	3	3	5	2	3	4	3	5
1	70	2	2	5	3	5	2	3	3	4	4	4	3	1	4	3	4	4	3	3	4	4	3	4	3	4	4	3	4	5	3	4	1	2	3	3	3	3	4	3	3	3	2	5	4	4	3	3	3
2	36	2	3	6	4	4	1	4	5	6	5	3	6	4	1	5	4	5	5	5	3	6	2	6	5	6	5	4	5	5	6	4	1	5	6	1	1	1	3	4	4	1	3	6	1	4	4	1	2
1	53	2	2	3	2	3	3	4	3	5	3	3	5	6	1	3	4	4	4	3	3	4	3	4	4	4	4	4	4	3	4	4	1	3	3	3	3	3	4	4	3	2	3	4	2	4	2	2	3
2	53	2	1	4	5	4	3	3	4	4	3	4	3	3	4	3	3	6	5	4	4	5	6	4	4	5	5	4	4	4	4	4	4	4	3	3	3	3	4	3	4	4	4	6	4	4	4	5	4
1	57	2	2	6	1	6	6	1	6	6	1	1	2	1	1	6	1	6	1	6	1	6	4	6	6	6	6	6	6	6	6	6	1	6	6	6	4	1	6	1	6	1	1	6	1	6	4	1	1
1	65	2	1	6	1	3	1	1	5	6	5	2	6	6	1	6	2	6	4	4	6	6	2	6	5	5	6	6	6	6	6	5	6	6	5	2	6	1	2	4	1	3	1	6	2	4	1	2	4
2	34	2	1	6	3	2	3	2	5	6	4	3	6	2	2	5	1	6	2	2	3	6	2	5	2	5	5	6	6	5	6	5	5	5	5	2	5	2	5	4	2	3	2	6	6	2	3	3	5
2	45	2	2	5	6	3	3	2	5	5	4	5	6	3	2	5	6	6	4	3	4	5	4	4	3	5	4	5	5	4	4	5	3	6	3	4	4	3	4	3	3	2	3	2	4	4	2	3	5
1	70	2	2	6	5	5	1	5	5	6	5	2	5	3	2	2	3	5	5	5	5	5	4	2	2	5	2	6	6	2	5	5	5	5	5	5	5	2	2	5	3	3	3	6	4	3	3	2	2
1	32	1	3	4	5	4	5	4	5	4	3	4	5	4	5	4	4	5	6	4	4	4	4	4	2	4	4	4	4	5	4	3	4	3	5	4	5	5	5	4	5	4	4	4	4	5	3	5	3
1	74	2	2	5	3	4	2	2	3	5	4	2	5	4	1	4	4	5	4	4	3	5	1	4	3	4	5	5	4	5	5	4	4	4	3	2	4	1	4	4	4	3	3	5	4	3	3	3	4
1	47	1	3	5	5	5	3	3	5	5	2	4	6	3	1	3	3	6	4	4	4	5	3	4	3	5	4	6	5	6	5	4	2	5	4	3	3	2	3	4	4	5	3	4	2	3	4	4	5
1	47	2	1	3	3	3	3	3	3	4	3	3	3	3	3	3	3	4	3	3	3	3	3	3	2	4	3	3	3	4	3	3	3	3	3	3	3	3	3	3	2	3	3	4	3	3	3	3	3
1	47	2	3	5	5	5	4	6	4	4	1	6	4	4	3	4	1	4	3	2	2	4	4	3	3	3	2	3	3	2	3	4	1	2	4	1	2	2	4	5	4	1	6	4	4	4	3	4	4
2	63	2	1	6	6	5	3	2	5	6	6	4	5	4	3	4	5	6	4	5	3	5	5	3	4	5	5	6	6	5	6	5	3	5	5	3	5	2	3	5	2	3	4	5	4	4	3	2	3
1	60	2	1	4	5	4	4	4	4	4	4	4	4	4	4	4	4	4	4	4	4	4	4	5	4	4	4	4	4	4	4	4	4	4	4	4	4	4	4	4	4	5	4	4	4	5	4	4	4
2	54	2	3	6	6	5	1	4	4	6	6	4	6	3	1	2	5	5	4	4	1	6	2	6	4	5	5	5	5	6	4	6	1	3	6	3	6	3	5	6	2	2	6	6	5	5	5	5	3
1	70	2	2	6	6	4	1	1	6	6	4	1	4	2	3	2	1	6	6	6	5	5	1	6	5	4	5	6	6	6	5	6	1	2	2	1	4	2	5	5	2	1	2	6	5	4	4	2	5
1	28	1	3	5	4	1	2	2	4	4	4	2	2	3	4	2	5	5	2	2	4	4	3	4	4	4	5	5	4	5	4	2	2	4	4	2	2	2	4	4	1	1	4	5	1	3	3	2	4
2	70	2	2	4	4	3	1	3	2	5	3	3	3	2	2	4	2	5	2	6	3	6	4	4	3	4	4	5	6	4	4	5	2	4	4	4	4	2	3	5	3	1	4	6	2	4	2	1	5
2	75	2	2	6	4	4	3	4	5	6	5	4	4	4	1	4	3	6	3	4	3	6	4	4	4	4	3	5	5	5	5	4	1	4	5	3	5	1	5	5	2	3	4	6	5	4	3	5	4
1	21	1	3	5	1	4	2	3	2	4	1	4	1	1	1	2	3	5	5	3	5	4	3	4	4	1	1	1	4	4	4	4	1	1	1	1	3	1	4	3	2	3	3	5	4	3	1	2	1
2	43	1	3	5	5	3	2	3	4	6	3	2	5	4	2	5	5	6	6	6	4	5	4	4	6	4	4	5	5	5	5	5	5	4	5	4	4	4	4	5	4	3	4	6	3	4	4	4	5
1	49	1	3	3	2	3	3	2	6	5	4	4	6	3	3	2	4	2	4	3	3	5	3	3	2	3	3	3	4	3	3	2	3	3	3	3	3	2	3	3	3	4	3	3	3	6	3	3	4
2	62	2	2	5	4	4	3	4	2	5	3	3	6	6	1	6	1	5	4	3	3	5	5	4	4	5	4	4	5	4	5	6	1	4	3	3	3	2	4	3	3	3	2	6	4	3	3	3	4
1	34	2	1	3	4	3	4	4	3	4	5	3	4	4	5	5	4	4	3	4	4	4	4	4	4	4	4	4	4	5	4	4	5	4	4	4	3	4	4	3	3	4	3	4	4	4	5	4	4
1	32	2	1	6	3	5	5	4	5	5	3	3	3	2	1	2	4	4	4	3	2	4	3	4	6	5	3	5	3	5	5	4	1	5	3	3	5	2	3	4	4	3	2	4	3	4	4	4	4
2	71	2	3	6	1	6	1	4	6	6	4	4	6	1	1	6	1	6	6	6	5	6	1	1	3	4	4	6	6	6	6	5	1	6	5	4	6	1	1	5	1	2	4	6	6	3	6	4	6
2	34	2	1	3	3	3	3	3	3	3	3	3	3	3	3	2	3	3	3	3	3	2	3	4	2	2	3	3	2	2	3	3	3	3	3	3	3	3	2	3	3	3	3	3	3	3	3	4	3
2	26	1	3	2	3	3	4	4	3	3	3	3	3	2	3	3	3	3	3	3	3	3	3	3	3	4	4	4	3	3	3	3	2	3	3	3	3	3	2	2	2	3	3	3	2	3	3	4	4
2	33	2	1	6	1	6	1	3	4	6	4	1	6	4	1	4	6	6	5	5	4	4	1	2	3	3	4	6	5	2	6	5	3	6	3	5	4	3	1	6	1	1	1	6	2	1	1	1	4
1	42	2	1	6	6	4	3	3	4	6	3	4	4	3	3	3	6	6	6	6	4	6	1	6	4	5	6	5	6	6	6	4	5	6	6	4	4	4	5	6	3	1	4	6	6	4	3	5	4
2	44	1	3	6	5	5	2	4	3	6	5	4	5	2	2	5	5	6	3	4	1	5	3	2	1	4	4	6	5	6	6	5	2	6	4	4	4	5	2	5	2	2	3	5	4	3	2	5	5
2	39	1	3	5	5	3	1	4	5	6	5	4	4	1	3	2	5	6	5	6	4	6	3	3	3	4	6	6	5	6	6	6	1	6	4	5	4	3	4	6	5	3	5	5	5	3	4	4	5
2	37	1	3	5	5	2	1	1	5	6	3	1	6	4	1	3	3	6	6	3	5	6	3	5	4	5	5	5	5	4	6	6	2	5	4	3	3	2	5	4	1	1	3	6	1	5	2	3	4
1	57	2	3	3	3	3	3	3	3	3	3	3	3	3	3	3	3	3	3	3	3	3	3	3	3	3	3	3	3	3	3	3	3	3	3	3	3	3	3	3	3	2	3	3	3	3	3	3	4
1	39	1	3	6	1	3	1	3	2	5	2	2	3	3	3	3	5	6	6	6	3	6	2	3	3	6	5	6	6	6	6	6	2	3	3	1	2	1	3	2	3	1	4	6	1	3	1	2	3
2	54	2	3	5	3	3	1	5	5	6	5	1	3	2	3	3	1	5	5	5	4	6	5	6	5	6	5	5	4	5	5	1	2	4	4	5	3	3	5	5	3	2	3	1	4	4	4	3	3
1	56	1	3	5	3	3	3	3	4	5	3	3	4	4	4	4	5	5	5	4	6	3	4	4	4	5	6	6	6	5	6	4	1	4	5	6	5	6	4	5	3	1	3	5	4	5	3	3	4
2	66	2	2	6	4	4	3	5	5	6	4	4	4	4	1	4	2	6	5	5	5	6	1	5	1	3	5	5	6	5	6	4	3	4	3	2	5	1	4	5	2	4	4	6	5	4	3	4	4
2	60	2	2	5	3	3	3	3	4	5	3	3	4	3	3	3	3	5	4	4	4	4	4	4	4	4	3	5	5	5	4	5	3	3	4	4	3	3	3	4	3	3	4	5	3	3	4	5	4
1	49	1	3	4	4	5	3	3	3	4	3	4	4	4	3	4	3	4	4	4	3	4	3	3	4	4	3	5	4	3	4	4	4	3	3	3	3	3	4	3	3	4	3	4	3	3	3	4	4
2	66	2	2	5	6	3	2	2	4	6	4	3	5	2	4	3	3	5	5	5	2	5	5	4	5	5	5	5	6	5	5	5	1	4	5	4	4	1	4	5	5	3	3	5	2	6	3	5	5
2	36	1	3	6	4	1	1	2	5	4	6	1	6	5	6	6	5	4	6	6	6	4	4	3	6	6	6	6	4	6	6	6	4	6	4	6	6	3	3	6	1	3	3	6	6	4	6	1	2
1	69	2	1	5	1	6	1	1	6	6	5	2	1	2	1	6	6	6	2	6	6	6	2	5	5	4	4	5	5	3	5	6	2	3	2	3	5	1	2	3	4	2	3	6	6	4	1	5	2
2	71	1	3	5	4	5	3	3	4	4	4	3	2	3	2	4	5	5	4	5	3	5	5	4	4	4	4	5	5	5	5	4	2	4	4	4	4	2	4	4	4	3	3	5	4	3	2	3	3
2	55	1	3	5	5	5	3	3	4	5	5	3	6	4	3	5	4	5	4	4	3	5	4	3	4	4	3	4	4	4	5	4	1	4	4	3	4	1	3	3	3	3	3	5	3	3	1	3	3
1	35	1	3	6	1	6	1	1	6	6	3	1	2	6	1	6	6	6	6	6	6	6	1	6	6	6	6	6	6	6	6	6	1	4	6	6	3	4	3	6	2	1	3	6	6	6	1	2	2
2	35	1	3	4	5	2	3	4	5	5	5	4	3	4	6	3	5	6	5	6	5	6	3	3	3	5	3	6	5	5	5	4	2	5	3	3	4	3	5	3	2	3	3	6	2	3	4	3	5
1	56	2	1	5	4	4	2	3	4	6	2	2	3	1	1	3	2	6	3	4	4	4	2	5	1	3	3	2	2	4	4	4	1	2	2	1	4	3	5	4	3	1	4	6	4	2	2	3	5
2	58	2	1	5	3	3	2	3	5	5	4	2	4	3	1	2	4	5	5	4	2	5	3	4	3	5	4	4	4	4	5	5	2	2	3	3	3	2	2	4	2	2	4	5	3	4	4	3	3
2	40	1	3	6	2	5	1	2	4	6	6	4	4	3	2	4	4	6	5	5	3	6	2	5	2	5	5	6	6	6	6	6	1	5	5	1	5	2	5	4	1	1	2	6	1	5	1	2	4
1	51	2	3	6	6	2	2	2	4	6	5	3	2	1	1	5	1	6	5	3	4	4	2	3	2	4	4	1	6	6	6	6	1	4	5	2	5	2	4	5	1	4	4	6	2	3	1	4	5
2	48	2	1	6	3	5	4	4	5	6	4	3	5	5	2	4	2	6	5	4	4	6	4	1	3	4	5	6	4	4	4	5	2	4	5	4	4	5	4	4	2	1	2	5	2	5	3	4	4
2	65	2	2	6	5	4	3	1	2	5	4	1	6	4	1	5	2	5	2	4	2	5	3	4	2	4	6	5	6	5	4	5	6	1	1	2	4	2	3	4	5	3	3	6	4	2	2	5	5
2	31	2	3	6	4	4	1	4	6	6	6	3	6	5	1	3	4	6	3	6	4	6	1	6	6	5	6	4	6	6	6	6	1	4	3	1	6	1	5	5	2	3	4	6	1	3	1	3	4
1	50	2	3	5	4	3	2	3	5	6	4	4	4	4	2	4	4	5	4	5	4	4	1	4	5	5	4	5	4	4	5	5	1	3	3	2	4	3	3	5	4	1	5	4	3	4	1	1	3
1	60	2	2	5	3	4	3	4	3	4	4	3	4	4	3	4	4	4	4	3	2	5	4	4	3	4	4	4	4	4	4	5	3	3	3	4	4	1	4	3	3	3	3	5	3	4	4	4	4
1	46	2	1	6	3	4	1	5	3	6	2	1	5	3	1	5	1	6	6	4	6	6	3	5	2	4	5	4	5	4	6	6	1	2	5	1	4	1	5	4	2	3	1	6	4	3	2	3	4
2	61	2	2	5	2	4	2	4	5	5	3	2	2	1	3	4	4	5	4	5	1	5	2	5	2	4	4	2	4	4	4	5	1	2	3	2	3	2	4	4	2	2	4	5	2	3	2	2	5
1	70	2	1	5	5	5	4	3	4	5	5	4	5	4	2	2	4	5	5	5	5	5	5	4	4	4	4	5	5	5	5	5	1	4	5	1	5	2	4	5	1	3	4	5	4	4	4	4	2
2	52	1	3	4	3	4	3	6	3	4	4	6	6	6	1	5	3	4	2	2	1	3	1	1	1	2	1	2	4	2	1	2	1	1	1	1	6	1	1	3	1	4	1	4	1	6	2	2	1
2	56	2	3	4	4	3	3	4	4	5	4	3	4	4	3	4	3	4	4	4	3	4	4	3	3	4	4	5	5	4	4	4	3	4	4	4	3	3	4	3	4	3	3	4	4	5	4	3	4
1	72	2	2	5	4	5	3	3	6	5	2	3	3	1	3	3	4	6	3	5	4	5	4	5	4	4	5	6	5	5	5	5	4	5	5	3	4	2	5	5	5	2	4	4	3	2	3	5	2
1	54	2	1	5	3	4	2	5	2	4	2	4	2	2	3	2	2	5	1	4	2	5	3	4	3	2	2	4	4	4	5	5	1	4	2	2	2	2	5	3	1	1	3	5	2	4	2	2	4
1	47	1	3	3	3	5	3	4	4	5	3	4	5	3	1	3	3	5	4	3	2	3	4	4	2	4	4	4	4	4	2	4	1	4	2	2	3	3	4	2	2	1	4	4	4	4	3	3	3
2	28	2	3	5	3	2	4	3	3	3	3	4	4	4	4	3	3	3	2	2	4	3	2	4	3	4	3	5	4	4	3	3	3	3	4	2	3	3	3	4	3	4	3	5	2	3	4	4	3
1	46	1	3	6	3	5	1	1	1	5	2	1	4	1	2	1	5	6	6	3	3	6	1	6	5	5	5	6	5	6	6	5	1	6	3	1	3	2	5	6	1	1	2	6	1	6	1	1	2
1	53	2	1	5	3	4	2	1	3	5	3	3	5	4	1	2	1	6	6	6	3	6	2	5	3	3	4	4	5	5	5	5	2	3	4	1	3	3	5	1	3	1	2	6	4	4	4	4	4
2	75	1	3	4	4	4	2	4	4	5	3	2	4	3	3	4	4	4	2	4	3	5	3	2	4	4	5	5	5	5	5	4	2	5	4	5	4	3	5	4	4	5	4	5	5	4	3	5	3
1	56	2	2	6	4	5	1	6	2	6	4	4	3	1	1	3	1	6	1	1	3	6	4	1	3	3	5	5	3	6	6	6	1	3	4	1	3	1	6	3	3	2	3	6	3	2	1	1	6
1	21	1	3	6	6	3	1	4	3	6	3	1	5	3	2	1	3	6	4	4	3	6	4	6	4	5	5	6	5	6	6	5	1	6	6	5	6	1	3	5	6	1	3	6	5	3	6	1	4
2	33	2	3	4	5	3	3	3	4	5	4	3	5	4	3	4	4	5	5	4	4	5	4	4	3	4	5	4	5	5	5	4	4	4	4	3	3	4	4	4	2	3	4	5	4	3	3	3	2
2	73	2	3	5	3	3	3	3	4	5	4	3	4	2	2	4	4	5	4	4	3	5	5	4	4	4	4	5	5	5	5	4	4	3	5	3	4	2	3	5	4	3	3	4	4	4	4	3	4
1	44	2	1	5	5	4	2	4	5	4	4	4	4	3	3	4	4	4	5	3	4	4	4	3	5	4	4	5	5	5	6	6	4	5	4	5	3	2	5	4	3	3	2	6	5	3	3	4	2
1	43	2	1	6	3	6	3	4	3	6	3	3	6	6	1	1	2	6	4	3	5	3	4	4	2	2	5	4	1	6	6	1	1	5	4	4	5	4	5	4	3	5	3	4	3	2	1	3	5
2	69	2	2	5	4	3	3	3	5	5	3	5	4	3	1	4	5	6	5	4	5	5	3	5	4	4	4	5	5	5	5	5	2	3	4	2	4	3	4	3	3	3	3	5	5	3	1	3	4
1	23	1	3	6	4	5	4	5	5	6	5	2	6	6	1	3	4	6	5	3	4	5	5	4	4	5	4	4	5	4	5	4	4	4	5	4	4	3	4	4	1	2	4	6	5	5	3	4	3
2	24	2	1	5	3	2	2	2	4	5	3	1	5	4	4	4	3	6	4	5	4	6	4	4	5	4	5	5	5	4	6	5	5	6	4	1	4	4	4	6	1	1	1	6	4	3	3	4	5
2	39	1	3	3	3	3	3	3	3	3	3	3	3	3	3	3	3	3	3	3	3	3	3	3	3	3	3	3	3	3	3	3	3	3	3	3	3	3	3	3	3	3	3	3	3	3	3	3	3
2	48	2	2	4	5	5	3	4	4	5	3	5	2	2	2	4	5	5	5	4	3	5	4	4	4	4	5	4	5	5	4	5	4	4	5	3	4	4	4	4	3	3	4	5	4	3	4	3	5
2	55	2	1	4	5	4	4	2	2	4	4	3	4	4	1	3	3	5	4	4	2	5	3	3	4	4	4	3	4	4	5	5	1	3	5	4	4	1	4	5	4	2	4	5	3	4	2	2	2
2	43	1	3	4	4	2	2	2	4	4	4	4	6	3	2	4	4	4	4	4	4	4	4	4	4	4	4	3	4	4	4	4	4	3	3	4	4	2	4	4	3	4	2	4	4	4	4	4	4
2	69	2	2	4	2	2	3	3	3	4	4	3	5	5	2	4	5	4	4	3	5	4	4	5	3	4	4	5	4	3	4	4	3	3	4	3	3	3	4	4	3	4	3	6	4	4	4	4	5
1	60	1	3	4	4	4	3	2	4	4	3	4	1	1	4	1	4	5	4	3	3	4	3	4	4	3	4	4	4	4	4	5	1	4	2	1	4	3	3	4	4	1	3	5	4	4	1	3	3
1	53	2	1	6	5	4	4	3	2	6	6	2	6	5	1	3	4	6	5	4	5	4	4	4	5	4	4	6	5	5	5	5	2	4	5	4	5	1	4	3	3	2	3	5	4	5	2	2	4
2	37	2	3	6	1	4	3	3	4	6	6	1	4	1	1	3	4	6	5	3	1	6	1	3	3	4	5	5	5	5	6	4	1	2	2	1	4	1	3	6	3	1	2	5	6	1	4	1	6
2	62	2	1	6	6	5	1	3	5	6	5	3	6	5	1	5	4	5	4	3	2	4	4	2	3	5	5	4	4	6	5	3	4	5	4	4	4	3	4	3	5	2	3	5	3	4	5	2	4
2	33	1	3	4	4	3	4	3	3	3	3	3	4	3	3	3	4	4	4	4	3	4	3	3	4	4	4	4	4	4	4	4	3	3	3	3	3	3	3	4	3	3	4	4	3	4	3	4	4
1	49	2	1	6	5	1	1	1	5	6	3	1	6	6	1	1	6	6	6	6	6	6	1	4	6	6	6	6	6	6	6	6	1	5	1	6	1	3	1	6	4	1	3	4	1	3	3	5	4
1	31	1	3	3	3	3	3	3	3	3	3	3	4	3	4	3	3	4	4	3	3	4	3	3	3	3	3	4	3	3	4	3	3	3	3	3	3	3	3	3	3	3	3	3	3	3	3	3	3
2	58	2	2	4	3	3	1	2	3	4	2	3	3	1	2	4	4	5	3	6	4	4	3	5	4	4	2	4	4	4	5	3	1	1	4	1	3	1	4	3	1	2	3	6	1	4	3	3	4
1	64	1	3	4	3	4	4	4	5	4	4	4	5	4	3	3	4	5	5	4	4	5	4	4	4	4	5	5	5	3	5	5	2	5	3	3	5	4	4	4	3	2	2	4	3	4	4	4	4
1	75	2	1	4	3	4	3	3	3	5	3	4	4	3	2	4	3	5	3	3	4	4	3	4	4	3	4	4	5	5	4	4	1	4	5	3	5	3	4	4	3	4	3	4	3	3	3	3	3
1	49	2	3	6	3	1	1	1	6	6	3	1	5	5	1	4	4	6	6	6	4	5	1	6	5	5	5	4	5	5	6	6	4	4	4	5	4	2	2	4	3	2	2	6	1	4	1	1	5
1	55	1	3	4	3	5	3	3	3	5	5	4	3	3	2	3	5	5	4	4	3	4	4	4	4	4	4	4	4	4	5	5	1	4	4	3	4	2	4	4	3	3	3	5	3	3	3	3	4
2	38	1	3	4	3	3	2	4	5	4	4	3	3	3	3	3	3	4	4	4	4	5	3	4	4	4	4	4	4	4	5	4	2	4	3	3	4	3	5	4	3	3	4	5	4	3	3	2	4
1	29	1	3	5	3	4	2	4	5	5	5	3	5	4	2	4	3	5	3	4	5	5	5	4	5	5	4	5	4	5	5	4	2	4	4	4	4	2	3	4	4	2	2	5	4	4	2	4	2
1	59	2	3	6	1	4	2	1	3	6	6	1	6	4	1	2	3	5	1	6	5	5	1	6	5	4	4	5	6	6	6	6	6	5	5	6	2	4	3	3	1	1	1	6	4	5	1	1	1
2	55	1	3	5	4	4	3	4	3	6	5	3	4	2	3	3	2	6	4	3	1	6	2	5	4	4	4	4	4	4	6	4	1	4	3	4	4	3	5	5	2	3	2	6	3	3	3	3	4
2	52	2	1	4	3	4	3	3	4	4	3	3	5	4	1	4	3	4	4	3	3	4	4	3	4	4	5	4	4	4	5	4	4	4	4	3	3	3	3	4	4	4	3	4	4	4	3	3	4
1	26	1	3	5	4	4	2	4	4	4	4	3	2	1	3	3	3	5	5	4	4	5	4	4	3	4	4	4	4	5	4	4	1	4	4	4	4	3	4	4	2	2	2	5	4	3	3	4	4
2	47	2	1	6	3	5	3	3	5	5	3	2	2	2	3	3	2	5	4	5	4	4	3	4	4	5	4	4	4	4	5	5	2	4	4	4	4	2	3	5	3	2	4	5	4	3	3	3	4
1	70	2	2	6	1	4	1	1	3	6	1	1	6	6	1	6	4	6	6	4	6	6	4	1	3	3	4	3	3	3	3	4	2	3	3	3	4	1	3	6	3	1	3	4	4	4	3	4	3
1	62	2	1	6	4	5	2	5	6	6	3	6	3	2	3	3	2	6	6	6	3	6	1	4	4	5	5	5	5	5	6	5	1	4	4	4	3	3	3	6	1	1	4	6	6	4	1	1	1
1	49	2	1	4	3	4	3	4	3	4	4	3	3	3	3	3	3	4	3	3	3	4	4	4	4	4	3	4	4	3	4	4	2	3	4	3	4	3	4	3	3	3	3	4	4	3	3	3	3
1	79	2	1	6	6	5	3	4	4	6	4	5	5	1	1	3	4	6	6	6	5	5	3	4	4	4	5	5	5	5	5	5	1	1	4	1	5	1	4	4	4	5	1	5	2	3	1	4	5
2	75	2	2	5	3	4	2	2	4	4	4	4	6	6	4	6	4	5	4	4	4	5	4	3	1	4	4	4	3	5	3	4	3	4	2	3	4	2	1	2	4	4	5	3	6	4	3	3	5
1	25	1	3	6	3	5	1	3	6	6	4	1	3	4	1	4	3	6	2	5	5	5	1	6	4	6	6	5	6	5	6	6	1	6	4	3	4	3	5	6	1	1	2	5	4	3	1	1	5
2	40	2	1	2	3	2	2	2	3	2	3	2	3	2	2	1	2	3	2	3	2	3	3	2	2	2	2	2	2	3	1	2	2	1	2	1	2	2	2	3	3	2	2	2	1	3	2	2	2
1	63	2	1	6	3	5	3	1	6	6	5	4	4	4	3	4	5	6	4	4	3	4	5	5	5	6	5	4	4	6	4	6	3	4	4	4	5	2	4	4	3	1	3	6	5	4	3	3	4
2	29	2	1	6	6	2	6	3	6	6	3	1	6	4	1	6	6	6	6	6	3	6	6	6	6	6	6	6	6	6	6	6	1	6	6	6	6	3	3	6	2	6	2	6	6	6	1	6	6
1	60	2	2	5	5	3	1	1	2	5	4	2	4	4	4	5	4	5	5	4	3	4	5	3	4	4	5	5	4	5	6	4	1	5	4	4	3	2	3	6	1	1	1	5	4	4	2	4	2
2	38	2	1	6	2	1	1	4	2	6	2	2	4	5	3	5	6	6	2	3	5	6	5	5	3	5	5	6	6	5	6	6	1	6	5	4	5	1	4	5	1	1	3	6	5	4	2	2	5
2	49	2	1	6	6	6	4	5	4	6	3	4	6	6	1	4	5	4	3	4	4	6	5	3	1	2	4	5	4	5	6	4	3	3	1	5	1	4	4	2	5	4	5	6	5	5	5	3	6
1	76	2	2	2	4	2	4	2	3	4	3	2	4	4	4	4	4	6	5	5	4	4	1	2	5	5	4	5	4	4	5	5	1	5	5	3	4	2	4	4	4	4	4	6	2	4	2	4	5
1	58	2	1	5	2	5	2	3	4	5	4	2	5	3	3	4	5	5	4	4	3	5	2	5	5	5	5	5	5	4	5	4	4	5	5	3	4	2	4	5	2	3	2	5	4	4	4	4	4
2	63	2	3	4	4	4	3	4	4	4	4	3	4	3	3	4	4	4	4	4	4	4	4	4	4	4	4	4	4	4	4	4	3	4	4	4	4	3	4	4	4	3	3	4	4	4	3	4	3
1	37	1	3	4	4	3	2	4	4	2	3	5	2	2	2	3	5	4	3	4	2	5	2	4	4	4	4	4	4	4	4	4	2	3	2	3	3	3	3	4	3	2	2	4	3	2	2	4	2
1	55	1	3	6	3	2	1	4	2	5	4	3	6	6	3	5	6	6	6	5	4	6	1	4	4	5	5	6	6	5	6	6	1	5	4	2	4	3	4	5	4	2	2	5	5	4	2	6	1
2	63	1	3	6	5	5	3	4	4	5	3	3	5	4	1	3	5	5	4	4	5	5	3	4	4	5	5	5	5	5	5	5	2	5	4	3	5	2	5	4	3	3	3	4	5	5	3	3	3
2	30	1	3	5	2	3	3	1	4	6	2	1	2	2	3	1	2	5	3	1	1	5	4	1	2	1	5	3	4	2	4	5	5	4	4	1	3	3	3	4	1	1	1	6	3	1	1	3	2
2	50	2	2	6	4	5	4	4	5	6	4	3	3	3	3	4	5	5	3	5	1	6	3	4	3	3	4	5	5	4	5	5	1	6	4	3	4	3	4	3	3	1	4	6	4	3	2	3	4
2	28	2	3	4	4	3	3	2	3	5	3	2	4	4	3	3	4	4	4	4	2	4	3	4	4	4	4	4	4	4	4	4	1	4	3	2	4	3	3	3	3	3	3	6	3	4	5	4	4
2	72	2	2	6	5	6	2	4	6	6	4	3	5	2	3	5	4	6	5	4	4	6	4	4	4	4	5	5	4	6	6	5	2	4	4	2	5	2	5	4	4	4	5	6	5	3	4	4	4
2	33	2	1	4	3	4	3	3	4	4	3	3	4	3	2	4	4	4	4	4	4	5	4	4	4	4	4	4	4	4	5	4	2	4	4	3	3	3	4	4	3	3	3	5	3	4	3	3	4
2	74	2	2	5	3	3	3	3	3	5	4	3	4	3	2	4	4	5	4	3	4	5	4	4	5	5	4	5	5	6	6	4	2	4	3	3	4	3	3	4	4	3	3	5	3	4	3	4	4
1	67	2	1	4	4	3	3	4	4	4	4	4	4	2	2	5	5	5	4	5	4	4	3	2	3	3	4	3	4	4	4	4	3	4	3	3	4	3	4	4	4	3	4	5	3	3	3	5	4
1	74	2	2	5	1	3	4	2	1	5	4	1	3	1	2	4	3	5	6	5	3	6	3	4	4	4	4	4	5	5	5	4	4	3	2	1	4	2	5	4	1	3	3	5	2	4	2	1	1
1	64	2	2	5	4	5	2	4	2	6	5	5	6	2	1	1	5	6	5	4	4	5	5	4	4	5	5	6	5	5	5	5	4	5	5	2	5	3	4	5	4	2	4	6	3	2	2	5	2
2	69	2	2	6	4	3	2	3	5	6	2	2	4	5	3	4	6	5	2	5	5	6	3	5	4	5	5	6	6	5	6	6	2	5	3	1	4	5	3	4	4	1	1	6	1	4	1	2	4
1	35	1	3	5	2	1	1	4	6	5	1	5	6	1	1	2	4	6	5	5	1	5	1	5	5	5	5	5	4	4	4	5	1	2	1	1	1	2	4	1	2	1	1	5	1	2	4	4	5
1	63	2	2	5	3	4	4	4	2	5	3	4	3	2	3	2	5	6	2	5	3	6	2	3	4	6	5	6	6	6	5	2	3	5	5	2	5	2	2	5	3	6	2	3	3	5	3	2	4
1	27	2	1	2	2	2	2	2	2	2	2	2	2	2	2	2	2	2	2	2	2	2	2	2	2	2	2	2	2	2	2	2	2	2	2	2	2	2	2	2	2	2	2	2	2	2	2	2	2
2	51	2	2	4	5	3	2	3	2	4	3	2	4	5	4	3	4	5	3	3	3	4	2	4	4	4	4	4	4	4	4	4	5	4	1	3	1	1	4	4	3	1	3	4	1	4	3	2	3
2	48	2	1	6	1	1	1	1	5	6	1	1	1	1	1	1	1	6	1	1	1	6	1	1	1	1	2	5	5	1	4	1	1	5	1	1	1	1	1	1	1	3	1	5	1	1	1	5	5
2	50	2	1	5	4	5	4	5	4	5	2	4	5	4	1	4	3	6	5	2	2	6	4	2	2	2	3	2	4	4	4	4	1	2	3	1	2	4	3	2	3	4	2	6	5	3	2	3	5
1	29	1	3	6	3	1	1	4	6	6	4	4	5	4	2	4	3	6	6	3	6	6	1	6	6	6	6	6	6	6	6	6	6	6	6	6	4	3	2	5	1	1	3	6	1	6	1	3	3
2	33	1	3	4	3	4	3	3	3	4	3	3	4	2	1	4	4	4	4	4	3	6	1	4	4	4	4	4	4	5	5	5	1	4	4	5	4	1	4	3	1	1	3	4	4	3	4	4	4
1	63	2	2	6	3	4	1	3	4	6	4	4	3	3	1	4	4	5	5	5	4	6	3	4	4	4	4	4	4	5	6	4	1	1	2	4	4	1	5	4	3	3	4	5	4	1	2	4	4
2	29	1	1	6	5	5	3	1	1	6	1	1	6	6	1	6	1	6	6	1	1	5	6	1	6	6	1	6	5	1	6	6	1	6	5	6	1	1	1	3	1	1	1	6	1	1	1	1	1
2	48	2	2	5	3	3	4	4	3	5	3	2	1	3	1	4	4	4	4	4	4	4	4	4	2	4	3	4	3	3	5	5	1	3	5	3	3	3	5	3	2	1	2	4	1	4	4	2	5
2	42	2	1	4	4	4	2	2	4	4	3	2	4	4	3	4	4	4	4	2	4	4	3	4	3	4	4	4	4	4	4	4	2	3	4	2	3	3	2	3	3	2	4	4	2	3	2	3	2
2	66	2	3	4	3	4	3	3	4	5	4	2	3	3	3	4	5	6	4	6	5	5	4	5	4	5	4	4	5	5	6	4	1	4	4	3	4	3	4	4	3	4	3	6	2	4	3	3	3
1	37	1	3	6	2	5	2	2	3	6	5	2	6	6	1	6	6	6	6	6	4	6	3	4	5	5	6	6	6	6	6	5	1	6	4	1	5	1	2	5	2	3	1	6	6	4	1	1	1
2	53	2	1	4	4	2	3	3	4	3	2	3	3	2	2	3	4	4	4	3	2	4	4	4	3	3	3	4	4	3	2	4	2	3	2	2	2	2	3	3	3	2	3	4	4	3	2	2	2
1	71	2	1	5	6	4	3	3	5	5	6	3	5	6	2	6	4	6	5	3	1	6	4	5	3	5	5	6	6	6	6	6	1	5	5	3	5	2	4	6	3	3	2	4	5	4	3	3	3
1	57	1	3	4	4	3	3	4	4	5	3	4	1	1	4	4	4	4	4	4	2	4	4	4	3	4	4	4	4	4	4	4	3	3	3	1	3	2	3	3	1	1	2	3	5	6	4	4	4
2	70	1	3	6	3	5	4	3	4	6	5	3	4	3	3	3	3	5	5	5	4	5	4	4	4	4	4	4	5	5	5	5	2	4	4	3	4	2	4	5	3	1	3	6	5	4	2	2	3
2	24	1	1	6	6	2	1	1	3	6	6	1	1	1	1	1	6	6	6	1	4	5	1	5	6	6	6	6	6	6	6	6	1	5	5	1	5	1	1	4	1	1	3	6	2	4	1	1	1
1	37	1	3	5	4	4	3	4	3	5	4	3	4	4	2	4	3	5	5	4	3	5	3	3	4	4	4	4	4	4	4	4	2	4	4	3	5	3	4	4	4	4	3	4	4	3	3	4	3
2	71	2	1	6	6	5	3	3	5	6	3	4	3	3	3	5	5	6	3	6	2	6	4	5	4	5	6	5	5	6	5	6	4	2	4	2	3	3	5	3	3	2	3	6	3	4	3	1	1
1	62	2	1	4	3	3	4	4	3	4	3	3	6	6	3	5	4	4	3	4	3	4	3	4	4	4	4	4	4	4	4	4	3	4	3	4	3	3	4	4	4	3	4	4	3	3	3	3	3
1	43	1	3	6	5	2	3	2	4	5	3	3	4	4	1	5	4	5	1	5	4	5	2	4	4	5	5	5	5	5	5	5	1	5	5	5	5	4	4	4	1	1	2	5	2	4	2	5	2
1	70	2	2	5	5	4	3	3	3	5	3	5	4	2	1	5	2	5	3	3	2	5	2	3	4	4	5	5	5	5	5	5	2	2	4	2	4	2	3	3	4	5	4	5	4	3	4	4	3
1	71	1	3	4	2	4	3	2	1	4	2	4	1	1	6	3	4	6	2	6	1	5	3	1	3	3	5	5	5	6	6	5	1	5	5	4	4	1	5	4	4	4	2	5	4	4	1	1	5
2	45	2	1	5	3	4	1	3	4	5	4	3	4	2	3	4	5	6	6	6	4	6	4	3	4	4	5	5	6	6	5	6	2	5	3	3	4	3	3	5	3	3	3	5	4	4	3	4	4
2	28	1	3	6	6	3	5	3	5	6	5	3	6	6	3	6	4	6	4	3	3	5	2	4	4	4	4	4	5	5	4	4	6	4	4	4	4	3	4	5	4	4	3	6	3	5	3	4	3
2	72	2	2	6	5	3	2	3	5	6	3	3	4	3	2	4	4	5	5	5	2	3	4	2	3	4	4	3	3	3	3	2	2	2	2	2	4	1	4	4	4	1	3	5	2	4	3	3	4
1	25	2	2	6	5	5	3	5	2	5	5	3	6	5	1	5	2	6	4	4	5	4	3	5	6	6	5	6	5	4	6	6	6	6	3	5	4	3	4	4	3	1	3	5	3	4	3	2	5
2	50	2	3	5	4	4	2	3	4	5	4	3	3	3	3	3	4	5	4	4	4	5	3	5	4	5	4	4	4	5	5	5	4	4	4	3	4	2	5	4	3	2	4	5	4	4	4	3	4
1	36	1	3	5	3	1	1	1	3	4	2	1	4	2	3	4	6	6	1	5	2	5	1	4	4	5	4	4	4	3	5	3	1	4	1	4	2	2	2	2	1	1	1	4	2	3	1	2	2
1	60	2	2	5	2	5	3	1	5	6	3	4	6	6	1	5	4	6	4	6	2	5	5	4	3	5	5	6	6	5	6	5	1	4	3	3	4	2	2	4	1	2	4	5	4	4	2	3	3
2	55	1	3	6	4	3	4	2	4	4	4	3	4	4	4	4	4	5	5	5	4	5	3	4	5	4	4	5	5	4	5	4	4	6	4	4	4	3	5	5	3	3	3	5	4	3	4	3	4
1	72	2	3	4	3	4	3	4	4	4	4	3	5	3	2	5	4	4	4	4	3	4	4	4	3	4	5	5	4	5	5	5	4	4	4	4	4	3	4	4	1	4	3	5	4	4	4	3	4
1	63	1	3	5	3	4	3	5	3	6	4	4	5	3	1	1	1	5	1	5	1	5	2	4	3	3	4	5	5	4	5	5	1	4	5	2	5	2	4	3	3	2	1	5	4	4	3	3	4
1	18	1	3	6	4	5	4	4	4	4	4	3	4	3	4	6	5	5	4	4	5	5	4	4	4	5	5	4	5	4	5	5	4	4	4	3	5	4	4	4	2	2	3	6	4	4	4	4	3
1	71	2	1	4	3	4	3	2	4	4	3	3	1	4	1	2	1	6	2	1	3	4	4	3	4	4	4	4	4	4	2	4	2	3	3	2	4	2	3	3	3	2	2	4	4	3	3	3	4
2	69	2	3	5	4	3	1	3	6	5	4	2	5	4	3	2	4	5	2	5	4	6	3	4	4	4	5	6	5	6	6	5	4	6	6	4	2	3	4	4	5	3	4	6	3	4	3	3	3
2	70	2	1	6	5	4	2	3	4	5	4	3	2	2	2	5	4	6	4	5	4	4	2	4	4	4	4	4	6	5	5	5	2	4	4	3	4	3	3	4	2	1	4	6	4	3	3	4	4
2	44	2	1	4	5	4	3	4	4	5	4	4	5	4	3	5	5	5	4	5	2	5	3	4	2	5	5	5	4	5	5	5	4	3	4	3	4	2	5	2	4	4	3	3	2	3	3	2	3
2	32	1	3	6	1	5	4	1	6	6	1	1	6	4	1	6	6	6	6	6	6	6	1	6	6	6	6	6	6	6	6	6	1	6	6	6	1	1	5	6	4	1	6	6	1	3	3	1	1
1	45	2	1	5	5	5	1	3	1	2	5	1	5	3	1	1	4	6	4	1	4	2	1	4	2	4	4	5	5	4	3	4	1	6	4	1	6	1	4	5	1	2	2	6	1	3	1	2	4
1	45	1	3	5	3	3	3	4	5	5	3	3	4	1	2	4	4	5	5	4	4	5	4	4	3	4	4	4	5	4	4	4	1	3	2	2	3	1	5	4	3	2	4	6	4	2	3	4	3
1	48	2	1	4	3	4	3	5	4	4	4	5	1	3	3	3	3	5	4	3	3	4	3	3	3	4	6	4	5	5	6	4	1	4	4	3	3	2	3	4	3	4	3	4	4	3	2	2	1
1	25	1	3	3	3	3	3	3	3	4	3	3	3	3	3	3	4	4	4	4	3	4	3	4	4	4	4	4	4	4	4	4	3	3	3	3	3	3	3	4	4	3	3	4	3	3	3	3	3
1	42	1	3	6	4	5	2	5	4	6	4	3	4	3	1	3	1	6	2	5	2	4	3	4	4	4	4	6	5	6	6	4	1	5	4	3	5	1	5	1	2	4	4	5	3	3	2	3	5
1	59	2	2	5	4	4	1	2	4	6	3	3	1	6	1	4	6	5	5	5	1	5	3	4	5	6	4	5	5	6	6	5	1	1	5	2	3	1	4	3	4	1	3	5	4	3	1	1	3
1	36	1	3	6	4	2	1	1	4	6	1	1	4	4	3	1	6	6	6	6	1	6	3	6	6	6	6	6	6	6	6	6	6	6	3	5	3	2	3	6	1	1	1	6	6	3	3	3	1
1	55	2	1	5	4	4	3	3	6	6	4	4	5	4	1	4	3	5	5	5	4	4	2	3	4	4	5	6	6	5	6	5	1	5	5	4	4	4	1	4	2	3	3	4	4	3	3	2	4
2	37	2	1	6	3	6	1	4	6	6	5	2	1	1	1	2	6	6	5	6	6	6	6	5	5	5	4	5	5	6	5	6	6	6	4	4	6	1	4	4	3	4	4	6	5	2	6	4	6
2	37	2	3	4	4	3	3	3	3	3	4	3	4	4	3	3	4	4	3	3	3	4	3	3	3	3	3	4	3	3	4	3	3	3	3	3	3	3	3	3	3	3	3	4	3	3	3	3	3
2	42	2	1	5	2	5	2	2	4	6	3	1	2	2	1	3	4	6	4	3	3	5	3	4	2	4	5	5	5	4	5	5	2	5	3	2	4	2	1	1	3	3	2	5	3	2	2	2	6
2	19	1	3	6	6	4	1	1	6	6	4	3	1	1	6	2	6	6	5	2	4	6	5	5	6	6	5	6	6	6	6	6	6	4	5	5	5	1	1	5	1	1	1	6	1	4	1	2	2
1	55	2	2	3	4	4	4	4	4	5	4	3	4	3	3	2	3	5	4	3	2	4	4	4	4	4	4	4	4	4	4	4	4	4	4	4	4	3	4	4	3	2	3	5	4	4	3	3	3
2	22	1	3	4	3	3	3	3	3	3	3	3	3	3	3	3	3	3	4	3	3	4	4	3	3	4	3	3	3	3	3	3	3	4	3	3	4	3	3	4	3	3	3	3	3	3	3	3	3
1	68	2	2	5	2	5	1	1	6	6	5	2	1	1	1	2	1	5	5	6	5	5	1	5	3	5	5	5	5	5	5	6	1	1	2	1	3	1	5	4	2	1	2	5	1	4	1	1	5
2	62	2	2	6	3	4	2	3	5	6	5	3	4	2	2	6	4	6	3	5	3	5	4	4	4	5	4	5	6	5	6	5	1	4	5	4	3	2	5	4	2	4	4	6	4	3	4	3	4
1	78	2	3	3	4	4	3	4	4	4	3	3	4	3	3	4	3	4	4	4	3	5	4	3	4	4	4	5	4	5	5	4	4	4	4	4	4	3	3	4	3	3	3	4	4	3	3	3	4
2	51	2	2	5	3	3	2	2	3	3	3	2	4	3	3	4	3	3	4	4	3	3	3	3	4	3	4	3	3	5	5	3	2	4	3	4	3	3	5	2	3	3	3	2	4	3	3	3	4
1	44	2	3	6	3	4	3	3	4	6	4	3	5	3	2	2	6	6	6	6	2	5	4	4	4	4	4	4	5	4	5	5	6	4	3	2	4	3	4	4	3	2	2	6	3	3	4	4	3
2	51	2	3	5	3	5	4	5	5	6	2	2	4	2	3	4	3	5	5	5	4	3	4	5	3	4	3	4	3	3	4	4	2	4	2	2	3	2	5	4	2	2	6	6	4	3	2	3	5
2	66	2	2	4	5	4	3	3	4	5	3	3	4	5	3	5	3	4	4	4	3	4	4	3	3	4	3	4	3	4	4	4	2	4	4	4	3	3	3	3	4	3	3	5	3	4	3	3	3
1	33	2	1	6	6	6	6	6	6	6	6	6	6	6	1	6	6	6	6	6	6	6	6	6	6	6	6	6	6	6	6	6	6	6	5	6	6	6	6	6	6	6	6	6	1	6	1	1	6
2	41	2	1	4	4	4	2	4	4	6	3	3	3	3	1	6	6	6	5	4	5	6	4	5	6	4	5	6	6	6	6	5	1	6	3	4	4	3	2	4	2	2	4	6	4	3	4	3	5
2	34	2	1	4	3	4	4	5	5	5	2	2	2	5	5	5	5	5	3	4	4	5	2	4	4	2	3	5	5	5	5	5	3	3	4	2	4	2	5	5	4	3	5	5	4	5	2	3	2
1	36	1	3	6	4	6	4	5	2	5	2	4	4	2	2	3	2	6	6	5	4	5	2	4	4	2	3	4	3	5	6	5	1	4	6	3	1	3	2	4	3	3	3	6	5	3	2	2	3
2	50	1	3	4	5	6	3	1	5	6	4	5	4	5	1	6	3	6	5	5	1	4	2	5	1	6	1	1	6	5	4	4	5	3	3	6	4	3	3	4	4	4	4	6	5	6	4	5	5
2	53	2	1	5	3	5	3	2	5	4	5	3	6	3	3	4	3	6	3	6	3	6	4	2	1	3	4	4	4	5	6	5	1	4	4	4	4	2	3	4	4	2	4	5	4	3	3	4	4
1	59	2	1	5	2	2	2	2	4	2	4	2	4	2	1	5	1	4	4	3	2	4	2	2	1	2	1	3	2	3	5	2	2	2	2	2	3	2	2	2	3	3	2	4	4	2	3	2	3
1	50	2	3	5	4	4	1	2	4	5	3	1	6	2	1	6	5	6	4	6	3	4	3	4	5	6	4	4	4	6	5	4	1	6	4	4	4	1	3	4	2	3	1	5	4	3	3	3	3
1	26	1	3	6	1	4	6	1	1	6	1	6	6	6	1	6	4	3	4	1	4	1	1	4	1	1	1	1	1	1	1	1	1	1	1	1	1	6	1	1	1	1	1	4	1	6	1	1	1
2	64	2	1	4	4	3	4	3	4	4	4	3	3	3	2	3	3	6	5	4	5	4	4	5	3	4	4	4	5	5	6	4	3	3	4	4	4	4	5	4	3	4	3	5	3	3	3	3	4
2	68	2	3	4	4	3	3	3	4	5	5	3	4	5	3	5	3	4	3	4	3	5	4	4	4	3	4	4	5	5	5	5	3	4	5	4	5	3	4	4	4	4	4	5	3	4	4	5	5
1	62	2	1	5	5	4	3	3	5	6	5	3	4	4	3	4	4	5	3	4	4	4	3	3	4	5	4	4	5	4	5	4	5	4	5	4	4	2	4	5	4	3	3	5	5	3	3	5	5
1	45	1	3	5	3	6	5	4	3	5	3	3	4	4	3	4	3	3	5	4	1	5	3	4	4	4	4	5	5	5	5	4	1	5	2	2	3	3	4	4	3	1	4	5	4	2	3	4	3
2	29	1	3	5	3	5	4	3	4	5	3	3	4	3	3	2	1	5	4	5	1	4	2	3	4	4	4	4	5	5	5	4	1	2	4	3	2	2	1	2	3	1	3	5	2	4	4	4	4
2	71	2	1	5	3	4	3	5	3	6	3	5	5	3	2	4	2	6	5	1	4	4	6	5	2	5	3	4	5	4	4	5	2	4	4	2	3	2	2	6	4	2	2	6	3	5	2	5	4
2	28	1	3	4	4	3	2	3	3	4	3	3	3	3	3	3	4	4	4	4	3	4	4	4	4	4	4	4	4	4	4	4	3	4	3	3	4	3	4	4	3	3	4	4	3	4	3	4	4
2	40	1	3	5	6	5	3	4	6	6	1	4	3	2	1	6	2	6	5	5	6	6	5	6	3	5	6	6	6	6	6	6	1	5	4	4	5	3	5	3	4	5	2	6	4	3	3	5	3
2	76	2	1	4	6	4	3	4	3	4	4	4	5	5	2	6	4	2	4	4	4	6	2	3	4	4	4	4	4	4	4	5	4	4	4	4	4	3	4	3	3	4	3	5	2	3	3	3	4
2	50	2	3	6	1	5	3	4	2	6	4	3	4	1	1	3	1	6	4	3	5	6	2	2	4	4	4	6	4	6	6	6	1	4	2	2	4	3	3	4	3	3	2	6	4	4	2	5	4
2	42	2	1	4	3	4	3	3	5	4	3	3	3	3	3	3	3	4	4	3	4	4	3	3	4	3	4	4	4	4	4	3	3	4	3	3	3	3	3	3	4	3	2	4	3	3	3	3	3
1	50	2	2	5	5	5	2	3	5	5	4	3	4	3	3	4	3	6	6	4	4	5	3	4	4	5	4	5	5	5	5	5	2	4	4	4	4	2	5	3	4	5	4	6	5	3	4	4	4
1	70	1	3	5	4	4	2	4	5	5	4	3	4	2	4	5	4	5	4	4	2	5	4	2	3	4	4	5	5	5	5	5	2	4	3	3	4	5	3	4	3	4	3	5	4	3	3	2	4
1	60	2	1	5	3	5	5	6	1	4	3	6	4	4	3	2	4	2	4	4	2	3	3	2	2	3	3	3	3	3	3	3	1	3	3	3	3	2	3	2	3	1	3	3	3	5	4	4	3
2	30	1	3	6	4	4	5	5	4	6	4	5	5	4	5	6	6	6	4	6	4	6	2	5	5	5	6	6	6	6	5	5	5	5	5	6	6	5	4	4	4	6	6	6	5	6	6	6	4
2	33	2	1	6	3	2	2	3	6	6	3	3	4	3	2	3	4	6	5	5	4	4	3	4	4	4	4	4	4	5	4	5	5	3	3	2	3	3	3	5	4	2	4	6	5	5	3	3	4
2	56	2	3	6	5	4	3	4	4	6	4	4	4	3	3	3	6	5	5	5	5	5	5	4	4	5	5	5	5	5	5	5	1	4	6	4	5	2	5	4	3	3	3	6	5	3	3	3	5
1	52	2	1	4	4	3	3	3	4	4	3	3	3	3	3	4	3	4	4	4	3	4	3	3	4	3	4	4	4	4	4	4	3	4	4	4	4	3	3	4	4	3	3	4	4	3	2	3	3
1	35	2	3	4	4	4	3	4	2	3	2	3	6	5	1	4	3	4	2	2	1	4	5	1	2	2	2	4	2	3	3	4	1	4	2	2	2	2	1	3	3	2	5	5	2	3	3	5	5
1	51	1	3	6	3	4	1	5	5	5	2	5	2	1	2	4	3	5	5	4	3	5	1	4	3	3	5	5	4	5	4	4	1	4	3	3	5	1	4	3	4	2	1	6	4	3	4	1	6
2	34	1	3	5	4	5	4	4	3	6	2	4	6	6	1	4	3	5	6	1	3	3	2	4	4	5	4	6	5	6	6	5	3	6	5	6	2	2	1	4	1	2	4	4	2	4	1	2	2
1	61	1	3	5	2	5	3	3	4	4	3	2	4	3	2	3	5	5	2	5	3	5	2	5	5	5	5	5	5	5	5	5	2	4	4	3	4	2	4	3	2	2	2	5	2	3	3	2	2
2	27	2	1	6	1	6	4	1	3	6	1	6	6	3	1	2	2	5	2	4	2	5	5	3	2	4	4	5	5	4	6	5	2	5	1	1	1	2	3	3	1	1	2	6	1	6	1	1	4
2	29	2	1	6	4	3	1	3	4	6	4	3	4	1	2	5	5	6	6	6	6	6	5	6	6	5	5	6	6	6	6	4	2	5	4	4	3	4	4	4	3	1	4	6	5	4	3	2	3
2	51	2	1	5	5	5	3	5	4	5	3	5	6	5	5	4	5	6	3	4	3	5	5	2	4	5	4	5	6	5	5	5	5	4	5	5	4	3	5	6	3	3	4	6	6	5	3	4	4
2	46	1	3	4	3	5	4	5	5	5	2	5	5	3	2	4	4	6	5	5	4	6	2	6	4	5	5	4	5	5	6	6	3	5	4	3	2	3	5	5	4	1	3	6	2	3	3	3	5
2	46	2	1	5	6	6	5	4	1	6	3	1	6	6	1	3	4	5	1	5	4	4	1	4	4	5	3	4	4	4	4	4	1	3	1	1	1	3	4	4	1	1	3	6	4	1	1	4	5
1	26	1	3	5	6	3	1	2	6	6	5	1	1	1	3	1	5	6	4	1	4	6	2	5	6	6	6	5	6	6	6	6	1	6	5	6	6	2	4	5	5	1	6	6	2	2	1	6	6
2	28	2	1	6	2	1	3	1	3	6	3	1	1	1	4	1	6	6	6	4	6	6	5	5	4	4	5	5	6	5	6	5	3	2	1	1	2	2	3	4	4	6	4	6	4	4	1	3	1
2	35	1	3	4	5	4	3	4	5	5	3	3	5	5	1	3	3	5	5	4	5	4	4	5	4	4	5	3	5	4	5	4	1	5	4	4	3	5	3	4	4	2	3	5	3	3	4	4	5
2	52	2	1	6	5	5	3	3	1	6	3	3	1	1	2	3	2	6	3	1	3	4	1	4	3	3	5	4	4	5	6	5	3	1	5	1	1	3	4	4	1	3	2	5	3	3	1	3	3
2	20	1	3	5	4	5	3	5	5	5	3	4	5	5	3	5	3	4	4	3	3	4	3	4	3	4	3	5	3	4	4	4	3	4	3	3	2	3	3	4	4	4	4	5	3	3	3	3	3
1	53	2	3	5	4	3	3	3	4	5	3	3	6	4	1	3	4	6	4	4	4	5	4	4	4	4	4	4	4	5	4	4	2	4	4	3	4	3	4	4	3	3	3	4	4	3	3	4	4
2	50	2	1	4	3	4	2	3	3	5	3	3	4	4	3	4	4	4	4	4	3	4	4	4	3	4	4	4	4	4	4	4	3	4	4	3	4	2	3	4	4	3	3	4	3	4	4	4	3
2	37	2	1	6	6	6	1	4	1	6	6	1	5	4	1	4	6	6	6	5	4	6	1	5	6	6	6	5	6	5	6	6	2	6	4	4	5	4	5	4	1	1	1	6	3	3	1	3	5
2	57	2	1	5	3	4	2	3	4	5	3	4	1	1	2	4	4	5	2	5	3	6	3	4	2	3	3	3	3	4	4	5	1	2	3	2	3	2	4	3	2	1	2	6	3	3	2	4	4
1	51	2	1	5	3	3	3	3	4	6	3	3	3	3	3	3	3	6	4	5	3	4	3	4	4	5	4	5	6	6	5	6	4	3	5	5	4	3	4	5	3	2	3	6	2	3	3	3	3
2	44	2	1	6	6	6	6	6	6	6	6	6	6	6	6	6	6	6	6	6	6	6	6	6	6	6	6	6	6	6	6	6	6	6	6	6	6	6	6	6	6	6	6	6	6	6	6	6	6
1	45	2	1	2	2	2	2	2	2	2	2	2	2	2	2	2	2	1	2	2	2	2	2	2	2	2	2	2	2	2	2	2	2	2	2	2	2	2	2	2	2	2	2	2	2	2	2	2	2
1	39	2	1	5	4	4	4	4	4	5	4	4	4	4	2	3	4	4	4	4	2	4	3	2	4	4	4	5	4	4	4	4	1	5	3	4	4	4	3	4	4	3	3	5	3	4	4	4	4
1	49	1	3	4	2	3	1	1	3	4	4	1	4	4	1	3	3	4	4	4	3	4	1	2	5	4	4	5	5	5	5	5	2	5	4	1	4	2	2	4	2	2	1	3	3	2	2	4	4
2	61	2	1	5	4	5	1	3	4	5	3	3	6	4	3	5	2	6	6	6	4	6	3	4	3	6	6	5	6	6	5	4	1	3	5	3	4	2	4	2	3	2	3	5	3	3	3	4	4
1	40	1	3	5	4	4	3	4	5	5	3	3	3	1	3	5	3	5	3	4	3	5	4	3	3	6	5	4	4	4	5	4	1	4	4	1	3	2	3	4	3	2	3	5	4	3	4	4	4
2	28	1	3	4	3	4	3	4	3	4	4	3	3	2	3	4	3	5	4	4	4	4	4	4	4	4	4	4	4	4	5	4	4	3	3	3	3	3	3	4	4	3	2	5	3	3	3	4	4
1	34	2	3	6	4	4	3	3	4	4	4	3	5	4	2	4	6	6	5	4	4	6	2	5	4	4	5	5	2	5	5	5	3	4	4	2	3	4	2	4	5	3	4	5	5	4	2	3	4
1	69	2	2	4	4	4	4	4	4	4	4	4	4	4	4	4	4	4	4	4	4	4	4	4	4	4	4	4	4	4	4	4	4	4	4	4	4	4	4	4	4	4	4	4	4	4	4	4	4
1	39	1	3	6	1	6	3	6	3	6	6	6	1	1	1	3	4	6	3	4	1	6	1	4	1	4	6	6	6	6	6	6	1	4	3	1	4	1	1	3	3	3	1	6	4	3	1	4	1
1	57	2	2	5	4	2	4	4	2	5	3	3	6	4	1	6	1	5	4	5	5	6	4	1	5	3	3	5	5	3	5	5	1	4	5	6	4	2	2	4	5	3	3	6	2	4	3	3	2
1	72	2	2	4	3	5	4	4	3	5	4	3	5	4	1	5	2	4	4	3	4	5	3	4	4	4	4	4	4	5	5	5	4	3	4	3	4	2	4	4	3	4	4	5	4	3	4	4	5
1	38	1	3	5	3	1	2	3	3	6	4	1	6	2	5	5	4	6	4	1	3	4	4	3	4	5	6	6	6	5	6	5	1	4	4	4	4	4	4	4	3	2	2	6	3	5	5	3	4
2	25	1	3	4	2	1	3	1	1	4	1	1	2	1	1	1	1	5	5	1	1	3	3	2	5	5	5	3	3	4	4	5	1	1	1	1	1	1	4	2	1	1	1	5	1	1	1	5	4
1	70	2	2	6	3	5	2	2	5	5	5	3	1	1	3	4	4	5	6	4	4	5	4	4	3	5	5	5	4	4	5	5	1	5	4	2	3	2	4	5	1	1	1	5	4	4	4	2	2
2	70	2	2	6	4	4	1	2	4	6	5	3	3	2	3	3	4	6	5	5	3	5	2	4	4	5	5	5	5	5	5	6	3	3	5	4	4	3	4	4	4	2	4	5	4	3	2	4	4
2	24	2	1	6	6	2	2	4	4	6	2	3	4	2	3	3	3	6	1	3	1	6	2	5	5	5	4	4	6	5	6	6	1	2	4	1	1	1	2	6	4	3	3	6	2	3	3	2	5
2	38	2	1	4	3	3	1	3	3	4	4	1	2	1	1	5	4	6	6	4	4	4	3	4	4	4	4	4	4	4	4	4	4	4	2	2	1	3	3	4	1	3	4	4	4	4	2	3	4
2	41	2	1	5	3	5	2	3	5	5	4	2	4	3	2	4	5	5	5	5	3	5	3	5	5	5	4	5	5	5	5	5	5	5	4	3	4	4	3	5	3	2	3	5	4	4	3	3	4
1	63	2	2	5	5	4	3	3	2	4	3	4	5	2	2	3	5	5	5	3	3	4	2	5	3	4	5	5	4	5	4	5	2	4	2	2	3	3	3	4	3	5	3	4	4	2	4	2	5
1	37	1	3	5	2	4	2	3	5	5	4	4	4	3	1	3	1	6	4	4	3	5	2	4	3	4	4	4	4	4	5	4	1	3	3	3	4	2	4	2	2	3	4	5	4	3	2	3	4
2	56	2	1	5	3	5	4	4	4	5	3	3	5	4	2	4	4	4	5	4	2	4	4	4	3	3	4	4	4	4	4	3	2	4	4	3	3	2	4	3	4	3	3	5	4	3	3	3	3
1	57	2	1	6	5	4	3	2	4	6	4	2	4	3	3	2	4	6	6	5	4	4	3	5	4	5	4	4	4	5	6	4	2	4	4	3	4	1	4	4	3	1	3	6	4	4	3	5	5
2	67	2	1	6	5	4	2	4	5	2	2	4	4	1	2	4	4	6	4	5	4	5	2	2	4	3	3	4	4	4	4	4	2	2	2	1	3	3	4	3	1	2	2	6	4	2	4	4	5
2	48	2	3	4	4	4	3	3	3	5	5	4	4	4	3	3	5	6	3	5	3	4	4	4	4	5	5	5	5	5	6	5	5	6	4	5	4	3	4	4	3	4	4	5	1	4	3	3	4
1	57	2	2	4	2	4	2	2	3	4	3	2	2	3	3	2	4	4	4	4	2	4	2	4	4	4	4	4	4	4	4	4	2	2	2	2	4	2	3	4	2	4	2	4	3	4	2	4	2
2	61	2	2	6	4	4	1	3	5	6	4	3	4	4	1	5	6	6	5	5	6	6	3	5	5	5	4	5	6	5	5	5	2	4	5	4	5	2	5	4	3	1	2	6	6	5	1	3	4
1	53	2	1	4	3	4	3	3	2	4	4	3	3	3	3	3	4	5	5	4	3	5	3	5	4	5	5	5	5	5	5	5	5	3	4	3	3	3	4	3	3	4	3	5	3	4	3	3	4
2	32	1	3	5	4	4	3	1	4	5	3	1	1	1	1	1	1	6	3	4	5	5	1	4	4	4	4	6	4	4	4	5	1	3	1	1	2	1	3	3	1	1	3	6	1	4	1	3	1
1	58	2	3	5	4	4	3	3	4	5	6	2	3	3	6	3	5	6	5	5	3	5	3	3	4	4	5	5	4	4	4	6	1	4	4	2	4	2	4	4	4	2	3	6	3	4	2	4	4
2	48	1	3	5	2	4	3	3	4	5	3	2	4	3	3	3	2	6	5	4	1	4	2	2	4	4	4	3	4	3	4	5	1	3	4	1	3	2	4	4	3	1	3	6	3	3	3	4	4
2	60	1	3	6	3	5	2	4	5	6	3	4	4	2	2	1	1	5	5	4	2	5	5	3	3	2	3	4	2	3	5	5	1	2	2	1	2	3	3	2	2	2	3	6	4	2	3	4	5
2	28	1	3	4	2	5	3	3	6	5	1	3	5	1	1	1	3	6	6	4	3	1	1	3	1	5	4	4	1	1	5	5	1	4	2	4	1	3	1	1	2	1	1	1	3	4	1	3	3
1	30	1	3	5	4	2	4	2	2	3	2	3	2	2	2	2	5	5	5	5	5	3	4	4	4	4	3	2	3	4	2	3	1	2	2	2	2	2	4	3	2	2	1	5	1	4	2	2	2
2	47	2	1	3	3	2	3	3	3	3	2	3	3	4	2	4	3	3	5	3	3	3	2	2	5	3	3	3	3	3	5	3	3	3	3	3	3	3	4	3	4	3	2	3	4	3	3	3	3
2	21	1	3	4	4	3	4	2	1	6	3	1	5	4	2	4	4	6	3	6	3	4	3	6	6	6	4	5	6	6	6	6	6	3	3	4	4	4	3	6	1	1	3	6	1	5	1	4	1
1	38	2	1	4	4	4	4	4	3	4	3	4	4	4	4	4	3	4	4	2	3	4	4	4	4	4	3	4	3	4	4	3	4	4	3	4	3	3	4	3	3	3	2	4	4	3	3	4	3
2	56	1	3	3	6	4	3	3	4	6	2	4	5	3	4	4	4	6	4	6	4	4	4	3	3	4	5	5	5	3	3	4	1	4	3	4	5	4	4	4	1	1	1	5	4	4	3	4	3
1	36	1	3	5	3	5	3	3	4	4	3	2	4	3	5	3	3	4	3	4	4	5	3	3	4	4	4	5	4	5	5	3	2	4	4	4	2	2	3	4	3	2	3	5	2	4	4	3	3
2	40	1	3	4	3	4	3	4	4	5	3	3	4	3	3	3	3	5	2	4	3	4	3	4	4	3	3	4	4	4	4	4	2	2	3	3	3	3	4	4	3	2	3	4	2	4	3	3	4
1	22	1	3	6	6	6	5	6	5	6	3	3	6	6	1	4	1	2	2	6	3	6	3	2	1	2	6	6	5	6	6	6	1	5	5	5	2	2	1	4	4	3	2	6	3	2	5	5	2
1	36	1	3	4	5	4	4	4	4	4	4	3	4	4	4	4	4	4	4	4	4	4	4	4	4	4	4	4	4	4	4	4	4	4	4	4	4	4	3	4	3	4	4	4	4	4	4	4	4
2	27	1	3	4	3	4	4	1	4	5	3	1	3	2	2	2	2	6	2	4	4	4	3	4	4	4	4	4	4	4	4	4	3	4	4	3	3	3	4	3	1	1	2	6	1	4	3	3	4
2	22	1	3	6	6	6	2	3	6	6	3	2	6	1	1	6	4	6	5	4	3	6	3	5	6	6	6	6	6	6	6	6	1	5	3	4	3	3	2	5	5	1	4	6	1	3	5	6	6
1	33	1	3	5	5	6	6	6	5	5	5	6	6	6	1	6	5	5	5	1	5	2	4	4	5	4	5	6	5	5	2	5	1	6	4	5	5	2	3	6	4	3	4	3	4	4	4	5	4
2	45	2	3	5	6	4	5	6	3	6	2	3	6	5	6	6	5	6	6	6	5	5	4	5	5	5	6	6	5	6	6	5	4	6	6	3	3	6	4	2	2	1	4	6	5	5	5	2	5
2	40	1	3	6	6	3	5	3	5	6	5	3	3	3	1	3	3	6	3	3	3	5	4	6	6	4	4	5	4	5	6	4	4	6	6	3	5	3	4	4	4	3	5	6	4	5	4	4	4
2	65	1	3	5	4	5	2	4	4	4	3	4	5	4	1	4	5	5	4	4	3	4	3	4	2	4	3	4	4	4	4	3	1	3	4	3	4	3	4	3	2	5	2	5	4	4	3	4	4
1	35	1	3	5	4	5	4	4	5	5	4	4	5	5	4	4	4	5	5	4	5	5	4	5	5	4	5	4	4	5	5	5	4	5	4	4	4	4	4	4	5	4	5	4	5	5	5	4	4
1	30	1	3	6	6	1	1	1	6	6	1	1	6	6	1	6	6	6	6	6	6	6	1	6	6	6	6	6	6	6	6	6	6	6	6	6	1	1	6	6	1	1	1	6	6	1	1	1	1
2	25	2	3	5	6	5	4	4	4	6	6	3	4	2	5	2	5	6	5	4	2	6	2	3	5	6	5	5	6	6	5	5	3	6	4	4	5	3	4	4	2	3	2	5	3	4	3	5	5
2	64	2	2	4	5	4	3	4	3	4	5	3	5	4	4	5	5	5	5	5	4	6	4	4	4	5	5	5	5	5	5	5	3	5	4	4	5	3	5	5	2	3	3	6	5	4	3	3	4
1	38	1	3	4	5	4	3	3	4	5	1	3	4	1	3	3	1	4	1	1	4	6	3	4	3	2	1	4	4	4	4	4	3	3	1	1	2	3	2	2	1	3	1	6	3	3	3	4	4
2	63	2	3	2	1	1	3	5	5	6	4	6	6	6	1	6	6	6	4	6	6	6	6	5	3	6	5	5	5	6	6	6	1	1	3	6	3	2	4	6	4	1	1	6	6	6	3	1	1
1	46	2	1	6	3	6	4	5	3	5	3	2	3	3	2	4	3	5	3	3	3	5	3	3	3	3	3	5	5	5	4	4	2	5	4	4	3	3	3	3	1	2	3	4	3	2	3	4	5
2	50	1	1	5	2	1	1	4	5	5	5	1	2	1	3	5	5	6	2	4	5	5	1	5	6	5	5	5	5	5	5	6	2	6	5	2	6	1	4	6	2	1	1	6	1	4	4	2	4
1	38	1	3	6	6	1	4	6	6	6	1	6	6	1	1	1	3	4	1	4	1	6	1	4	1	6	1	1	6	6	6	6	1	1	1	1	1	6	6	6	1	1	1	4	1	6	1	1	1
2	48	1	3	5	3	5	3	2	4	6	6	3	5	4	1	2	4	6	5	5	4	6	2	5	3	5	5	6	5	5	5	5	3	5	5	4	5	2	5	6	4	2	4	6	3	4	4	4	4
2	65	2	1	6	2	5	3	1	5	6	3	2	3	1	2	4	5	6	6	6	5	5	3	6	5	6	5	5	5	5	5	6	2	4	4	2	4	1	4	5	2	2	2	6	4	3	2	5	4
2	48	1	3	5	3	4	3	3	3	4	4	3	3	3	3	3	4	4	4	4	4	4	4	4	4	4	4	4	4	4	4	4	4	4	4	4	4	2	3	4	3	2	3	4	5	4	4	3	4
1	36	2	1	5	4	4	2	2	4	5	3	5	2	1	1	3	3	4	4	4	3	4	1	3	4	4	4	5	4	4	6	3	4	2	3	1	1	2	2	5	3	3	4	5	4	2	5	2	5
1	52	1	3	4	3	3	3	3	4	4	3	3	4	1	3	4	3	4	4	2	3	4	3	3	2	3	3	4	4	3	4	4	1	3	3	3	4	3	3	3	2	3	3	4	3	3	3	3	3
1	73	2	1	6	1	5	3	3	5	6	4	4	2	2	3	3	5	6	6	6	2	5	4	6	3	4	4	6	6	6	6	6	3	5	3	2	4	1	4	4	3	3	3	6	1	3	3	3	3
2	23	1	3	4	5	4	1	1	5	4	2	2	1	1	1	1	2	6	4	5	1	5	1	4	4	4	4	4	5	5	5	4	1	6	1	1	3	1	1	3	1	1	1	5	5	1	1	4	4
2	39	1	3	5	5	1	1	3	4	6	2	3	3	2	1	5	5	6	4	4	4	4	2	4	3	3	3	3	4	4	5	4	2	4	4	2	3	2	4	4	3	2	2	6	1	3	2	3	5
1	54	2	2	5	3	4	2	4	3	4	2	2	4	4	1	2	4	5	3	4	3	5	3	1	2	3	4	4	3	3	4	5	2	1	3	1	3	3	4	4	1	2	3	4	4	2	1	4	4
2	50	2	3	5	2	5	2	5	3	5	4	3	3	2	2	3	2	6	3	3	2	5	4	5	4	4	2	5	4	4	5	6	1	2	3	1	3	2	4	4	3	1	3	6	4	3	4	3	4
2	48	1	3	4	3	3	2	3	4	5	4	3	6	5	1	4	2	6	4	5	4	6	4	4	3	4	6	4	5	5	6	6	5	4	2	2	3	3	2	4	3	1	2	5	1	4	2	1	2
2	28	2	1	5	3	4	2	3	4	4	4	2	4	3	3	4	4	4	4	4	4	4	4	5	4	4	4	4	4	4	5	4	2	4	3	3	4	3	4	4	4	2	4	6	3	4	3	4	4
1	65	2	2	5	4	5	2	2	1	6	5	3	5	4	1	3	5	6	5	5	2	5	4	1	4	4	4	6	6	4	5	3	1	5	5	2	4	2	4	5	1	1	2	6	3	3	2	5	3
1	47	1	3	5	4	3	3	2	3	5	3	3	4	1	2	3	4	5	2	5	4	5	3	5	4	4	3	4	4	4	4	4	1	4	3	2	3	3	2	3	2	2	4	5	2	2	3	3	4
1	64	2	1	6	4	4	3	2	5	6	5	2	4	1	2	4	5	6	4	4	5	5	3	5	5	5	4	4	5	5	5	5	2	4	3	3	5	2	3	5	3	4	3	6	5	3	3	3	4
1	32	1	3	5	3	4	4	4	5	5	4	4	3	3	3	4	3	6	2	5	4	5	3	4	3	4	4	4	4	4	5	4	3	4	4	2	4	3	3	3	3	1	4	5	3	3	3	4	4
1	60	2	1	6	3	5	1	1	4	6	6	1	4	4	1	4	4	6	4	5	3	4	1	4	3	3	6	6	5	5	5	6	1	4	4	3	5	1	5	6	2	1	6	5	5	3	5	5	5
1	37	2	1	2	2	2	3	2	3	2	3	2	3	3	3	3	3	3	3	3	3	2	2	3	3	3	2	2	2	2	2	3	2	3	2	2	2	3	2	2	3	3	3	2	3	2	3	3	3
2	50	2	3	4	3	3	3	3	4	6	4	3	4	3	3	3	4	5	4	4	4	6	3	3	4	4	4	5	5	5	5	4	5	4	4	4	5	4	4	4	3	3	3	6	2	4	3	3	4
2	46	2	1	6	4	4	4	3	4	5	3	3	4	3	1	5	4	6	3	4	4	6	4	4	4	4	4	4	4	4	4	5	2	3	3	3	4	3	3	4	3	3	3	6	4	5	3	3	3
1	45	1	3	6	6	1	3	3	6	5	3	1	2	2	2	1	6	6	5	2	2	6	3	4	4	3	3	3	2	4	6	5	2	2	3	1	3	3	2	5	4	1	2	6	4	4	2	5	6
1	52	2	1	4	5	4	3	4	4	4	4	4	4	3	4	4	4	4	4	4	4	4	4	4	4	3	5	4	4	4	5	4	4	5	4	4	4	3	4	5	3	4	3	4	4	4	4	4	4
1	35	2	1	6	6	4	3	1	5	6	3	1	6	5	3	5	4	6	3	6	6	6	3	6	5	6	5	6	6	6	6	6	2	5	6	4	5	4	2	5	3	6	4	5	5	4	3	3	4
1	23	1	3	5	3	3	2	2	4	5	5	3	5	4	2	4	3	6	6	5	4	6	3	4	5	5	5	5	5	5	6	6	1	3	4	4	4	4	3	6	1	3	1	6	4	5	1	4	3
1	26	1	3	5	3	4	3	4	4	4	3	3	4	4	3	3	3	5	3	3	4	4	3	3	4	4	3	4	4	4	4	5	1	3	3	3	3	3	3	3	3	3	3	5	4	4	3	3	3
2	30	1	3	5	4	4	4	5	5	6	4	2	4	4	4	1	2	2	4	2	2	4	2	3	4	3	2	2	4	3	4	6	1	1	5	1	3	2	4	4	2	1	2	6	5	6	4	1	2
2	73	2	3	6	3	4	2	3	6	6	4	2	5	3	5	4	5	6	6	6	4	6	4	6	5	4	6	6	6	6	6	6	5	6	4	4	3	3	4	6	4	2	4	5	4	4	3	5	4
1	28	1	3	6	3	5	5	6	4	6	3	4	6	6	1	6	4	6	6	5	2	6	3	4	3	3	4	5	4	4	4	5	5	5	3	4	3	2	3	3	4	4	2	6	4	3	2	3	3
2	31	1	3	6	6	4	2	4	4	6	1	3	3	2	3	3	4	6	5	5	3	6	3	5	4	6	4	6	4	6	6	4	2	4	4	4	2	1	5	2	1	1	3	6	1	3	3	3	4
2	63	2	2	6	6	5	4	5	4	6	4	3	6	2	1	6	4	6	6	3	2	6	4	3	3	4	3	5	4	5	4	5	1	4	5	3	4	3	5	5	3	5	4	6	4	3	1	1	3
2	38	2	1	6	1	3	2	3	5	6	4	2	3	3	2	3	6	6	6	6	5	6	5	6	5	5	5	5	5	4	6	6	5	5	5	3	4	2	6	6	3	2	4	6	4	4	5	5	5
2	63	2	1	5	5	5	3	4	5	5	5	4	4	4	2	5	4	5	2	4	3	5	4	4	3	4	5	5	5	5	5	5	1	4	5	2	5	2	4	5	4	3	3	5	3	5	2	4	4
1	65	2	1	6	6	2	4	5	1	5	2	5	3	4	1	5	5	6	6	6	6	6	6	5	6	5	6	6	6	6	6	5	6	4	5	5	6	5	5	6	3	3	2	6	5	4	5	4	4
2	62	2	1	5	4	4	3	4	4	5	3	3	5	5	3	5	5	5	5	3	3	5	3	5	4	4	4	4	4	6	6	5	3	4	4	3	4	2	4	5	3	2	3	6	4	4	3	3	4
2	30	1	3	5	3	4	3	4	4	5	3	3	3	4	3	4	3	5	4	4	3	4	3	3	4	4	4	4	4	4	4	4	3	4	3	3	4	3	3	3	3	3	4	5	3	4	4	4	4
1	29	1	3	3	3	3	3	3	3	3	3	3	3	3	3	3	3	3	3	3	3	3	3	3	3	3	3	3	3	3	4	3	3	3	3	3	3	3	3	3	3	3	3	3	3	3	3	3	3
2	28	1	3	4	2	2	2	3	4	4	4	3	2	2	2	2	4	5	4	3	3	4	2	5	4	5	4	4	4	5	5	4	3	4	3	3	2	2	4	2	2	2	2	5	4	3	2	2	2
1	67	2	1	6	2	5	1	1	4	6	1	1	2	3	2	3	1	6	1	3	2	2	1	6	4	6	6	6	4	4	4	6	6	1	2	1	4	1	3	5	1	1	1	6	4	3	1	5	1
2	64	2	2	4	4	4	3	4	4	4	3	4	3	3	2	4	3	4	4	3	4	5	4	3	4	3	3	4	4	4	4	5	3	4	4	3	3	3	4	4	4	3	2	5	4	3	3	3	4
1	61	1	3	5	5	3	2	4	4	5	3	3	4	3	3	3	4	5	4	4	3	4	4	4	6	4	4	4	4	5	5	4	1	4	4	3	4	3	3	4	4	1	3	5	3	4	2	3	4
1	71	2	1	6	6	5	3	1	4	6	3	4	6	4	1	4	4	6	6	6	2	5	2	3	4	5	4	5	4	5	5	3	1	3	3	1	4	1	4	4	3	3	4	6	4	3	2	4	4
1	30	1	3	5	4	4	1	4	4	5	4	4	4	1	2	4	6	6	6	5	4	6	2	4	3	4	4	4	4	5	6	4	1	4	2	1	3	3	4	4	1	4	1	5	4	4	3	4	4
1	43	2	1	6	1	1	1	1	4	5	1	6	6	5	1	6	3	6	6	4	1	6	1	1	4	5	6	6	6	6	6	5	1	6	6	1	5	5	5	6	1	1	1	6	1	4	1	3	3
2	26	1	3	6	4	5	4	4	6	6	3	2	6	5	2	5	4	6	6	3	4	4	3	3	4	5	4	6	5	5	6	4	6	5	4	4	3	3	2	4	4	1	3	6	5	5	3	3	4
1	38	1	3	6	2	6	5	6	6	6	3	4	1	1	1	2	1	6	2	6	2	5	1	6	4	5	4	4	5	4	4	6	5	5	4	2	4	3	4	1	2	1	3	4	1	4	1	4	1
2	70	2	1	4	3	4	3	2	3	4	4	2	3	3	2	3	5	5	4	5	4	5	4	4	4	4	4	5	4	4	2	4	3	4	4	2	4	1	4	4	4	3	4	5	4	3	4	4	4
1	46	2	1	6	5	6	5	5	6	6	5	5	3	2	1	5	5	6	6	6	6	6	6	6	6	6	6	6	6	6	6	6	6	6	5	6	6	5	6	6	3	6	3	6	5	6	5	6	5
2	27	1	3	5	4	4	2	3	4	6	3	3	3	3	2	4	4	6	4	4	4	6	4	4	4	4	4	5	5	5	5	5	1	4	4	4	3	3	4	4	2	2	3	6	3	4	4	4	5
2	65	2	2	5	6	4	4	3	6	6	4	3	4	4	2	4	4	6	5	5	3	6	3	5	4	5	5	5	6	5	5	5	2	5	5	3	4	3	5	6	3	3	3	5	4	4	3	3	3
2	37	2	1	1	5	2	3	4	5	5	4	3	4	4	4	3	3	5	5	2	4	4	3	5	4	4	4	2	5	2	4	5	4	3	3	2	4	2	4	1	4	4	4	5	2	4	2	4	4
1	61	2	2	6	4	4	3	3	4	6	5	3	5	4	2	4	5	6	5	5	3	6	3	5	5	4	4	5	5	4	6	6	3	4	4	4	4	3	4	4	3	3	2	6	5	3	3	4	4
1	36	1	3	4	4	5	2	2	5	5	5	2	5	5	1	2	4	5	4	4	2	5	2	5	2	5	5	5	5	5	5	3	1	4	4	4	4	2	5	5	1	2	4	6	5	2	2	2	4
2	79	1	3	5	5	3	2	2	3	4	3	2	4	3	1	1	6	6	6	6	5	4	2	4	4	4	4	6	5	3	6	4	1	4	3	2	2	3	3	6	3	4	3	6	2	3	3	2	4
1	28	1	3	5	5	4	2	1	5	6	2	3	1	1	3	2	5	5	4	4	4	4	1	4	4	4	3	4	4	4	5	4	1	3	3	3	3	3	4	4	2	2	2	6	4	4	3	3	3
2	54	2	2	5	5	4	3	3	4	5	3	3	5	5	2	3	1	5	3	3	2	5	4	3	4	4	4	4	5	5	5	5	1	5	4	4	4	3	3	5	4	1	4	4	3	4	3	3	4
2	57	2	2	5	5	4	3	3	5	5	3	2	4	4	2	4	3	5	4	5	4	5	3	4	4	4	4	4	4	4	5	4	2	2	4	2	4	3	3	4	4	3	4	5	5	4	4	4	5
1	52	2	3	3	3	3	2	2	3	3	3	3	3	3	2	2	3	4	3	3	2	3	3	3	3	3	3	3	3	2	3	3	3	2	2	3	3	3	3	3	4	3	2	3	3	3	2	3	3
1	28	2	1	4	4	3	1	1	5	6	2	2	4	3	1	5	6	6	4	5	4	6	1	4	2	4	3	4	4	4	6	6	1	2	3	1	1	3	4	4	3	6	4	6	3	1	1	2	4
1	52	1	3	5	2	6	2	1	4	5	4	3	3	2	3	3	3	6	3	5	3	6	2	4	3	5	5	2	5	5	6	4	2	4	4	4	4	2	4	2	5	2	3	5	1	3	3	4	4
1	65	2	1	5	4	4	2	5	3	5	2	5	3	1	2	4	5	6	5	4	5	5	2	4	4	4	4	4	4	4	4	4	2	4	3	2	3	2	2	3	4	3	3	6	4	2	2	4	5
2	54	1	3	3	3	4	3	3	3	3	4	3	5	2	3	3	3	6	3	5	3	5	3	3	4	5	3	5	3	3	5	6	3	3	3	2	4	3	3	3	3	3	3	6	3	3	2	3	3
1	68	2	3	6	3	3	1	1	4	5	5	3	5	1	1	1	1	5	5	1	4	5	2	5	1	4	3	4	4	4	4	5	1	3	4	3	5	1	1	5	1	3	1	6	4	2	1	1	1
2	49	1	3	6	5	5	1	3	6	6	3	2	6	6	2	6	6	6	6	6	4	6	6	6	5	6	6	6	6	6	6	6	2	6	4	5	6	2	5	6	3	1	1	6	1	4	3	3	4
1	70	2	3	4	4	3	3	3	3	4	3	2	4	3	3	3	4	4	4	3	4	5	3	3	4	4	4	5	5	4	4	4	3	4	2	3	3	3	3	6	3	3	3	4	4	3	3	3	3
1	75	2	2	5	4	5	4	4	5	6	4	4	6	5	1	6	5	4	3	4	4	6	4	3	3	5	4	6	5	4	5	4	2	4	4	3	5	1	3	4	5	3	4	5	4	3	3	4	4
2	48	2	1	6	5	3	1	3	6	6	3	4	5	3	4	1	6	6	6	6	3	6	4	5	2	6	5	6	6	6	1	6	5	5	4	4	5	1	5	6	2	1	4	6	1	4	3	3	6
1	34	1	3	2	2	2	2	2	2	2	2	2	2	2	2	2	2	2	2	2	2	2	2	2	2	2	2	2	2	2	2	2	2	2	2	2	2	2	2	2	2	2	2	2	2	2	2	2	2
2	36	2	1	5	3	5	3	3	4	5	4	3	4	2	2	4	4	5	5	4	3	5	3	5	5	5	5	4	4	4	5	4	2	4	4	4	4	3	4	5	3	4	3	5	3	3	4	4	4
1	32	1	3	5	4	4	2	3	4	5	1	1	6	4	1	4	4	6	5	6	5	5	1	1	6	5	5	5	6	6	6	6	1	5	3	4	3	3	4	6	3	1	1	6	3	3	3	3	5
2	21	1	3	6	3	3	2	3	5	5	4	2	5	4	1	4	5	5	5	3	5	5	3	5	4	4	5	6	5	5	6	5	5	5	5	5	6	1	3	4	3	1	3	6	5	4	2	3	5
2	52	2	2	5	4	3	3	4	4	6	2	3	3	2	2	4	4	5	5	5	4	6	3	3	5	4	4	5	5	5	5	4	2	4	4	5	4	3	4	4	2	2	2	5	4	4	2	1	4
2	70	2	1	6	4	4	2	4	4	5	3	2	4	2	1	2	6	6	4	6	4	6	1	4	4	4	5	4	4	4	6	4	1	2	3	1	4	1	3	3	3	3	4	6	1	3	2	3	4
2	31	2	3	6	3	3	2	2	5	6	4	2	3	1	2	4	6	6	6	6	2	4	3	3	4	3	4	4	4	4	4	5	1	4	3	2	3	2	4	4	2	3	1	6	4	5	4	4	5
1	58	2	1	4	3	4	3	4	4	4	3	3	3	2	3	3	2	5	4	4	3	4	4	3	4	4	4	4	4	4	5	5	3	4	3	2	4	3	4	4	4	3	3	4	4	3	3	4	4
1	32	2	1	5	2	5	2	2	4	1	4	2	4	2	2	4	3	2	2	3	4	2	2	2	2	2	2	2	4	2	2	2	4	3	3	2	4	1	2	4	3	2	2	4	4	2	3	2	2
2	62	2	2	5	3	4	3	3	4	5	4	4	4	3	3	3	3	5	3	4	3	5	4	4	3	4	4	4	4	5	5	5	2	2	3	3	4	3	4	3	3	3	4	5	2	3	3	3	4
1	44	2	1	4	3	4	3	4	4	4	3	3	4	4	3	4	4	4	4	4	3	4	4	4	4	4	4	4	4	4	4	4	3	4	3	3	4	3	3	4	3	2	3	4	4	4	4	3	4
1	62	2	3	4	4	5	2	3	3	5	3	2	6	2	1	5	4	6	5	4	3	6	2	3	4	4	4	5	4	5	4	4	1	2	3	3	3	3	3	4	4	2	3	6	3	2	3	2	3
2	41	1	3	6	6	4	1	1	4	6	6	1	6	6	1	1	3	6	4	6	3	6	3	6	5	6	6	5	6	6	6	6	1	6	6	5	6	1	1	6	2	3	3	6	1	5	3	3	3
2	71	2	1	6	4	5	4	6	4	6	4	4	5	5	2	6	5	6	4	6	6	6	2	4	3	4	4	5	5	4	6	4	1	4	4	4	4	2	4	5	4	3	4	6	4	4	2	3	3
2	32	2	1	4	5	4	4	4	4	4	4	4	3	2	3	2	4	5	4	4	4	4	3	4	3	4	4	4	4	4	4	4	1	3	3	4	5	2	4	4	3	3	3	4	4	4	3	3	4
1	23	1	3	4	4	2	2	2	3	5	3	2	3	3	3	3	5	5	5	5	2	5	3	5	3	5	4	5	5	5	5	5	2	3	4	2	4	2	3	4	4	2	2	5	3	3	2	2	5
1	20	1	3	5	3	3	3	4	3	4	2	6	4	1	2	2	5	5	5	3	3	2	3	4	4	3	3	5	3	2	4	3	1	3	3	2	2	3	3	5	2	2	2	4	1	3	2	3	4
2	23	1	3	2	2	4	2	3	3	2	2	2	4	2	3	3	3	3	2	3	3	3	3	2	3	4	2	2	2	2	3	3	2	3	2	2	3	2	2	3	3	2	3	2	3	2	3	2	4
2	25	1	3	4	4	3	3	3	4	4	4	3	3	3	3	3	4	4	5	3	5	5	4	4	5	4	5	4	4	5	5	4	3	4	4	4	4	4	4	4	3	3	4	4	4	5	3	3	4
2	65	2	1	4	4	3	1	3	4	4	3	3	4	4	2	1	1	5	4	3	3	4	3	3	2	4	5	5	4	5	5	5	3	4	4	5	4	3	4	4	1	2	4	5	5	4	2	2	1
2	34	1	3	6	5	5	4	2	6	6	2	4	4	4	4	3	6	6	6	6	4	6	4	6	4	4	4	3	5	6	5	6	4	1	4	1	4	1	6	5	1	1	1	6	1	5	1	5	1
2	53	2	1	4	3	4	2	3	4	5	4	2	4	2	4	4	2	4	2	4	2	5	2	4	4	4	4	4	4	4	4	4	2	3	4	3	3	3	4	4	3	2	4	6	2	4	3	4	5
1	63	2	2	6	3	4	3	1	5	6	5	5	6	3	1	6	6	6	4	6	4	6	4	5	4	4	4	5	5	4	5	5	3	4	4	4	4	2	4	5	3	1	4	6	4	3	1	3	4
1	24	1	3	6	3	5	3	4	5	5	4	3	3	2	1	4	3	5	4	4	3	5	3	2	3	4	4	4	4	5	5	5	4	4	3	4	5	2	4	4	2	2	3	4	4	4	3	4	3
2	20	1	3	4	3	2	2	3	4	5	3	3	6	4	1	3	4	5	5	4	4	4	3	4	5	4	4	3	4	4	4	4	3	4	4	2	4	2	3	4	2	1	3	5	4	3	3	4	3
2	62	2	3	4	2	5	4	5	2	4	4	4	4	3	2	4	4	4	5	4	3	4	3	4	2	4	3	5	4	4	5	5	1	4	3	3	5	3	4	4	2	3	3	5	4	4	3	3	2
1	39	2	3	6	5	4	3	2	4	5	3	2	6	6	1	4	3	4	5	4	3	5	2	2	3	4	4	5	4	6	5	6	3	5	4	3	4	4	2	5	2	3	2	6	4	4	2	3	5
2	24	1	3	4	4	2	2	2	2	4	2	2	2	2	2	2	4	3	3	2	2	5	2	4	4	5	3	4	2	2	4	3	1	2	3	2	3	2	5	3	3	4	2	5	4	3	2	2	2
2	29	1	3	6	4	4	1	3	6	5	5	1	4	4	3	3	4	6	6	5	4	6	1	3	4	6	5	4	4	4	6	6	2	5	2	5	4	2	3	6	4	1	4	6	1	3	4	4	4
2	44	2	3	5	5	4	4	4	4	6	3	2	5	4	1	1	4	6	4	5	5	4	2	1	4	4	5	6	6	6	6	4	1	5	4	4	4	2	4	3	3	4	3	5	4	4	3	2	5
2	38	2	1	6	2	5	1	3	5	6	3	3	4	1	2	4	3	5	3	4	4	6	4	4	4	4	4	4	4	4	5	4	1	4	3	3	4	1	6	4	3	3	4	6	5	3	2	4	4
1	71	2	1	6	5	1	1	3	5	2	1	1	6	6	1	5	3	6	6	6	6	6	5	6	6	3	5	6	6	5	6	6	1	6	1	1	3	1	6	6	3	2	6	6	1	5	1	3	1
2	34	2	1	6	5	4	2	3	4	6	3	2	5	4	2	3	5	6	5	4	3	5	4	4	4	5	4	5	4	5	5	5	1	4	5	5	4	4	2	4	4	3	4	6	5	4	3	2	3
1	72	2	2	5	4	4	4	3	4	5	4	4	5	4	2	5	3	5	4	5	3	5	3	5	5	5	5	5	5	5	5	5	2	4	2	2	4	3	3	5	2	3	5	5	4	5	4	3	2
1	49	1	3	6	3	6	3	5	5	6	3	4	2	2	1	4	2	6	4	6	5	6	3	6	4	5	4	5	6	5	6	6	4	5	6	4	4	1	6	3	2	3	3	6	3	3	2	2	4
2	59	2	1	6	4	4	3	4	5	5	3	2	4	3	3	4	4	5	4	4	3	5	4	4	4	4	4	4	4	4	6	5	2	4	4	4	4	3	4	4	4	3	2	6	4	4	3	4	4
1	64	1	3	6	3	4	3	4	5	6	3	3	6	6	1	5	3	6	5	3	3	6	2	5	4	5	4	4	5	5	5	5	1	4	4	4	4	1	3	4	3	1	4	5	4	4	3	2	1
1	45	2	1	2	1	2	2	2	2	5	1	2	4	2	1	1	2	4	2	2	2	4	2	2	2	2	1	3	2	3	3	3	2	2	2	2	1	1	1	2	2	3	3	3	2	2	2	3	4
1	56	2	1	4	4	4	4	4	4	4	4	4	4	4	4	4	4	4	4	4	4	4	4	4	4	4	4	4	4	4	4	4	4	4	4	4	4	4	4	4	4	4	4	4	4	4	4	4	4
1	20	1	3	6	6	3	2	1	5	5	4	1	4	1	2	3	6	5	5	5	5	6	2	4	4	4	1	4	1	4	4	4	6	3	4	1	4	3	1	4	1	1	2	5	1	3	2	4	3
1	18	1	3	6	6	6	1	6	1	6	6	6	6	1	1	6	1	1	1	2	2	5	2	1	1	1	2	4	4	1	2	2	2	5	1	1	4	1	1	4	1	1	1	6	1	5	1	2	1
1	54	2	3	6	3	4	3	2	2	5	3	1	4	4	1	4	3	6	3	6	1	5	3	5	4	4	4	4	4	5	4	4	2	4	4	3	4	2	4	5	1	1	2	6	2	2	2	1	3
1	23	1	3	4	5	2	3	5	5	5	2	3	1	1	1	4	6	6	6	4	3	5	2	4	3	5	5	5	5	5	6	4	2	5	4	4	2	3	3	3	1	1	3	6	6	4	2	4	4
2	42	2	1	5	4	4	4	4	4	5	4	3	4	4	4	4	4	4	4	4	3	5	4	4	3	4	5	4	5	4	5	4	3	4	4	4	3	3	4	3	3	3	3	5	4	4	3	4	4
1	44	1	3	6	1	6	1	2	1	6	6	6	6	6	1	1	1	5	6	1	3	6	1	1	4	4	6	6	6	6	2	6	4	6	4	4	6	1	1	4	1	1	1	6	5	3	1	1	2
2	42	1	3	6	4	3	1	2	6	5	3	1	6	6	1	6	6	6	4	6	2	6	4	4	4	5	6	6	6	6	6	6	2	4	4	1	4	3	6	5	4	3	5	6	2	3	2	1	6
2	24	1	3	6	3	4	3	4	5	6	4	3	3	3	5	4	5	5	4	4	4	5	3	3	4	4	5	4	5	5	5	5	3	5	4	4	4	2	3	4	4	2	4	5	3	4	5	4	4
1	58	2	1	6	4	4	2	3	4	5	2	1	1	1	2	4	4	3	2	4	2	5	2	4	1	4	4	4	4	4	4	4	1	1	4	1	1	2	4	3	1	1	1	4	3	3	4	1	4
1	71	2	2	5	6	4	3	4	3	5	4	4	6	4	1	3	1	5	4	5	3	5	5	4	3	4	3	3	4	4	4	4	1	3	3	1	4	1	4	4	2	4	3	4	5	2	2	2	3
1	73	2	2	5	3	4	2	3	4	5	4	5	5	2	4	5	5	6	5	5	3	5	2	4	5	4	5	5	5	5	6	5	5	3	5	2	5	2	4	5	2	3	4	6	4	3	4	2	4
1	28	1	3	5	5	6	1	3	4	5	4	3	5	3	3	3	4	5	4	4	3	5	3	3	4	5	3	5	5	6	5	5	3	5	3	4	5	3	3	4	3	5	2	6	4	3	4	3	4
1	56	2	1	5	4	5	2	4	4	6	4	3	5	5	2	3	4	6	5	5	3	6	3	4	4	5	6	6	6	6	5	4	3	5	4	5	5	3	4	5	3	3	4	6	4	3	3	4	3
1	28	1	3	5	3	5	3	3	4	5	4	2	3	3	1	3	4	6	5	6	3	5	3	2	5	6	6	6	5	6	6	6	6	3	3	2	2	3	4	5	1	1	2	5	4	3	2	3	4
1	60	1	3	5	4	3	1	3	4	5	3	2	5	4	3	4	4	6	5	4	4	6	3	4	3	4	5	4	5	5	6	5	4	3	4	3	3	2	3	5	1	3	3	6	4	3	3	4	4
1	53	2	2	5	4	5	3	3	4	4	3	2	4	4	2	3	4	5	4	4	4	5	3	4	4	4	4	4	4	4	5	4	3	4	3	3	3	4	4	4	3	2	4	5	4	4	3	3	2
2	53	2	1	6	5	4	2	2	4	6	3	2	5	1	2	4	2	6	4	1	1	4	2	4	4	4	4	4	5	4	6	6	4	4	3	2	4	3	4	4	3	4	4	5	4	4	3	4	2
1	55	2	3	5	3	4	3	5	4	5	4	4	4	3	3	4	5	5	5	4	4	5	4	5	3	4	5	4	4	4	5	5	1	4	4	3	4	2	5	5	3	3	3	5	4	3	2	5	4
2	47	2	2	4	4	3	3	3	3	4	3	3	4	3	3	4	4	5	4	4	5	5	2	5	5	4	4	4	4	4	5	4	3	4	4	4	4	4	4	4	3	2	3	5	3	4	3	3	3
1	46	1	3	6	3	5	2	4	6	6	6	2	5	3	2	4	2	6	5	3	3	6	4	6	3	5	4	6	5	6	6	6	3	5	4	4	6	2	6	6	2	4	2	5	6	3	2	5	5
2	52	1	3	5	4	5	2	4	4	6	4	3	6	4	2	5	6	6	5	4	3	4	3	4	4	5	4	4	4	5	6	5	2	3	4	4	4	3	5	4	2	3	4	6	3	4	4	4	4
2	71	2	1	6	6	4	1	3	4	6	4	3	5	3	1	5	6	6	4	5	4	5	5	4	1	4	4	6	5	4	6	5	2	4	4	4	4	3	6	6	3	3	3	6	2	4	3	4	4
1	57	2	1	6	3	4	2	4	6	6	5	3	6	6	1	1	4	4	2	5	4	6	2	2	4	5	4	4	6	4	4	1	1	2	4	3	4	2	4	3	1	1	1	6	1	3	3	2	3
2	21	1	3	6	6	2	6	5	6	6	5	4	4	3	6	6	3	6	4	6	4	6	2	5	5	5	5	5	5	6	6	5	4	6	6	5	5	6	6	6	2	2	3	5	1	4	5	5	6
1	74	2	2	5	3	4	3	4	4	5	5	3	5	5	3	4	5	5	5	5	4	5	1	4	3	4	4	5	5	5	5	4	3	3	5	4	3	2	5	4	3	3	3	5	4	4	2	2	4
2	57	2	1	4	4	2	2	2	4	2	2	2	3	2	2	2	4	4	2	4	2	4	2	2	2	4	4	4	2	4	4	2	2	4	2	2	2	3	2	4	4	2	4	4	2	4	2	2	2
1	48	1	3	5	5	5	2	4	5	6	3	3	5	3	1	4	3	5	5	4	3	6	4	2	2	4	5	5	5	4	5	5	3	3	2	3	4	3	2	4	2	4	4	5	3	5	4	5	5
2	46	1	3	6	3	4	3	3	5	5	4	3	6	3	3	3	4	6	5	4	3	6	3	4	5	4	5	5	5	5	5	4	1	5	4	3	4	3	4	3	4	1	4	6	3	3	4	3	5
2	56	2	1	4	4	4	3	4	4	3	3	3	4	3	3	4	4	4	4	4	3	4	3	4	3	4	4	4	4	4	4	4	3	4	4	3	3	3	4	4	3	4	3	4	4	4	3	3	3
2	43	2	1	6	5	5	3	3	3	5	4	2	4	3	1	2	4	5	5	3	5	4	4	5	5	6	6	6	6	5	4	4	2	5	4	4	4	3	1	5	4	3	4	6	3	4	3	4	3
2	53	2	1	5	4	1	2	3	3	5	3	3	5	2	1	5	4	6	3	6	4	6	2	4	4	2	4	4	3	6	5	4	1	4	2	2	3	3	4	4	1	2	4	6	1	3	3	3	4
1	44	1	3	5	2	5	4	2	5	6	3	2	5	4	1	3	2	5	3	4	2	5	3	1	5	3	5	5	5	5	5	5	2	5	2	2	2	3	2	3	2	1	2	5	3	2	1	4	3
2	34	2	1	6	3	4	4	4	3	5	1	1	5	2	2	4	4	5	4	3	2	5	2	2	3	5	4	3	4	5	4	4	2	2	1	1	4	2	5	4	1	1	4	6	2	4	3	4	2
2	70	2	2	5	5	4	2	5	5	5	5	4	5	6	6	2	4	5	4	4	4	4	5	3	4	3	5	5	5	5	5	5	2	5	5	2	5	2	3	5	3	3	3	4	4	4	4	3	5
2	70	2	2	5	2	4	3	5	5	6	3	3	5	5	5	3	5	6	5	3	3	5	5	4	4	4	5	4	4	5	5	4	2	3	4	3	4	3	3	4	3	3	3	6	4	4	4	2	4
1	29	1	3	6	6	3	1	1	6	6	3	1	6	6	1	6	5	6	6	4	4	5	6	5	6	6	6	6	6	6	6	6	4	6	6	6	4	3	3	6	1	2	2	6	1	6	3	3	2
1	57	1	3	2	2	2	2	2	2	2	2	2	2	2	2	2	2	2	2	2	2	2	2	2	2	2	2	2	2	2	2	2	2	2	2	2	2	2	2	2	2	2	2	2	2	2	2	2	2
2	70	2	3	5	4	3	4	4	4	4	3	3	4	4	3	4	4	4	4	3	4	4	3	4	4	4	4	4	4	4	4	4	3	3	4	3	3	3	3	4	3	3	4	4	3	3	3	4	3
1	55	1	3	5	6	4	2	4	4	5	5	3	4	4	4	3	5	5	5	4	4	4	4	4	5	4	5	5	5	4	5	4	3	5	5	4	5	3	4	4	2	2	3	5	4	4	2	3	3
2	68	2	2	6	5	4	3	3	4	6	3	3	4	3	2	6	4	6	5	4	4	6	3	4	6	4	6	6	6	6	6	6	4	6	4	4	4	3	4	5	4	2	3	6	5	4	3	4	4
2	62	2	1	5	4	5	3	3	5	5	5	2	6	5	1	2	3	5	4	4	1	5	3	4	3	4	5	5	5	5	5	4	2	4	4	4	5	1	4	5	1	3	2	5	2	5	2	3	4
2	55	1	3	6	4	3	1	3	3	6	3	4	1	1	1	4	3	5	6	4	2	4	6	4	4	4	5	5	6	6	6	5	1	4	5	1	4	3	4	6	2	3	4	5	3	4	3	5	6
1	50	2	1	4	4	4	3	5	3	5	3	5	4	2	2	3	5	5	4	4	4	5	4	4	3	4	4	4	5	4	5	4	5	4	4	2	4	3	3	4	2	2	3	6	2	3	2	2	4
2	61	2	3	6	4	4	3	2	5	5	4	3	4	4	1	4	5	6	4	4	3	3	4	5	4	5	4	4	4	5	5	5	2	4	4	4	4	2	5	5	2	3	3	6	5	4	3	2	3
1	30	1	3	4	2	4	3	4	3	4	5	3	3	1	4	3	4	4	4	3	3	5	3	3	4	4	4	4	4	4	4	4	1	4	4	2	4	1	3	3	4	4	1	4	4	4	3	3	5
2	72	1	3	6	3	4	1	2	5	6	5	2	5	3	3	4	5	6	5	4	3	6	1	5	4	5	5	5	6	6	6	5	1	4	4	3	6	2	5	5	2	1	1	6	2	5	3	1	4
2	56	2	1	6	3	5	2	3	4	6	3	3	5	3	2	5	4	6	6	5	3	6	4	5	3	4	6	6	5	3	4	5	1	4	4	2	4	2	3	4	1	2	3	6	3	3	3	2	2
2	44	2	1	5	3	3	3	3	4	4	3	3	4	4	3	4	4	5	4	4	3	4	3	3	4	4	4	4	3	4	4	4	1	3	3	1	4	1	3	3	4	4	2	5	3	3	2	3	3
2	44	2	1	4	4	5	3	4	4	5	4	5	3	2	4	4	4	4	4	3	4	4	4	4	4	4	4	4	4	4	4	4	5	4	4	4	3	4	4	4	4	4	4	5	4	4	4	4	4
2	46	2	3	6	3	4	1	1	4	6	5	1	4	4	2	5	4	6	4	6	1	6	1	3	3	5	1	5	6	6	6	6	1	4	2	2	2	2	4	5	1	1	2	6	2	2	2	1	1
2	37	2	1	4	2	2	1	3	5	5	4	2	6	5	1	4	5	5	5	5	5	4	2	4	4	4	4	4	3	3	3	3	1	2	2	2	4	3	4	5	4	2	3	5	3	3	3	4	4
1	32	1	3	4	3	4	3	3	3	3	3	3	3	3	3	3	3	4	3	3	3	3	3	3	3	4	3	3	3	3	3	3	3	4	3	3	3	3	3	3	3	3	3	3	3	3	3	3	3
1	52	2	2	6	5	3	1	3	1	6	3	3	5	4	2	5	5	6	4	1	3	5	3	2	3	4	3	5	4	3	3	5	1	4	5	4	4	1	1	4	1	4	3	5	1	4	1	4	4
1	52	2	2	6	3	4	1	3	5	6	4	6	6	5	1	4	6	6	6	6	4	6	3	5	4	5	5	5	6	6	6	6	2	4	5	4	5	3	5	6	4	1	1	6	5	3	1	5	6
1	76	2	1	4	3	3	3	3	3	3	3	3	3	3	3	3	3	3	3	3	3	3	3	3	4	3	3	3	3	3	3	3	3	3	3	3	3	3	3	3	3	3	3	3	3	3	3	3	3
2	73	2	2	4	4	3	3	4	4	4	3	3	4	1	3	3	3	4	4	3	3	4	4	3	3	3	3	3	4	4	4	3	2	3	3	3	3	3	3	4	3	3	3	4	4	4	4	3	4
2	29	1	3	4	3	4	3	3	4	4	4	3	4	3	3	3	3	4	3	3	3	4	3	3	3	4	4	5	5	4	4	4	1	4	4	3	3	3	4	4	4	3	4	5	3	3	3	3	3
1	21	1	3	6	1	6	6	1	6	6	4	1	1	1	1	1	5	6	1	4	4	5	1	5	5	6	5	4	5	5	5	5	1	1	5	1	4	1	1	6	6	1	5	6	4	3	1	1	1
1	39	2	1	4	4	4	4	5	3	4	3	4	3	3	3	3	3	4	3	3	3	3	4	2	3	3	3	3	3	3	3	3	2	3	4	3	3	3	3	3	3	3	4	3	4	2	3	3	4
2	45	2	3	2	3	3	2	2	6	5	3	4	6	6	1	6	2	6	3	5	5	4	4	3	4	5	5	6	4	6	5	4	3	6	2	3	5	5	5	4	2	3	4	6	5	3	2	3	3
2	23	1	3	6	2	4	2	2	3	5	4	2	4	2	2	4	4	3	6	4	4	6	2	3	4	6	5	6	6	5	6	6	1	4	4	4	4	2	2	5	3	1	2	6	2	3	3	5	4
1	72	2	2	6	2	5	4	4	4	6	5	3	5	4	2	4	3	6	2	5	4	4	5	4	3	3	4	4	5	2	4	4	2	2	4	1	4	1	2	3	2	1	5	5	2	4	3	2	5
1	55	1	3	6	4	3	1	1	6	6	1	1	4	5	3	6	1	6	6	6	6	6	1	6	6	6	6	6	6	6	6	6	1	5	6	1	6	1	4	6	1	1	1	6	6	5	1	1	1
1	71	2	2	5	3	4	4	4	5	5	4	5	4	4	3	4	4	5	5	4	4	5	3	2	4	4	4	4	4	4	5	5	1	4	4	3	3	2	3	4	4	2	4	5	4	3	3	3	2
2	59	2	2	6	3	4	3	2	3	5	3	2	2	2	4	3	4	4	5	4	3	5	3	3	4	3	3	4	4	4	4	4	3	4	4	3	3	3	3	4	3	4	4	4	3	3	3	4	4
1	70	2	3	4	4	4	4	4	4	5	2	4	3	3	2	4	4	5	4	5	4	4	4	4	3	4	4	4	4	4	4	4	1	4	3	3	3	2	4	3	4	2	4	4	4	3	3	3	4
2	53	1	3	4	5	4	3	4	4	4	4	4	5	4	3	5	3	4	3	5	4	4	4	3	3	3	3	4	4	4	4	4	2	3	4	3	4	3	4	3	4	3	4	4	4	4	4	4	4
1	24	1	3	6	4	4	1	2	3	6	3	2	1	1	2	2	4	5	5	5	4	6	3	2	4	4	3	5	5	5	6	5	1	4	1	2	3	2	4	3	3	1	2	6	6	3	3	4	6
2	26	1	3	5	4	3	3	2	5	5	4	3	4	2	3	4	4	5	4	5	4	6	2	4	5	5	4	5	5	4	5	5	3	3	5	3	4	2	4	4	2	2	3	6	5	4	3	3	4
1	54	2	1	5	5	5	5	3	4	5	5	3	5	2	3	4	4	4	5	4	4	6	3	5	5	5	4	5	5	5	5	5	3	3	4	2	5	1	5	4	5	1	4	6	4	4	3	3	5
1	24	1	3	6	6	5	5	4	6	6	6	1	6	3	1	1	3	6	5	6	5	6	4	6	5	5	5	6	6	6	6	1	6	6	6	4	6	4	3	1	2	6	4	6	3	6	2	4	4
1	68	2	2	5	4	4	1	3	5	4	3	4	4	3	2	4	2	6	6	6	4	3	1	3	4	4	4	5	6	5	5	5	1	4	4	3	4	1	4	3	1	2	4	6	4	3	3	4	4
2	37	2	3	5	2	5	4	4	4	5	3	3	4	3	4	3	4	5	5	4	5	5	5	4	4	3	4	3	5	4	5	5	5	3	3	2	3	3	3	4	3	4	4	5	3	3	3	4	4
2	26	1	3	5	4	4	4	4	4	4	3	4	3	4	4	4	4	4	4	3	5	4	4	4	4	4	4	5	4	5	4	5	3	4	4	4	4	4	4	4	4	3	4	5	4	4	4	3	3
2	36	2	3	6	1	3	2	3	6	6	6	3	5	4	6	4	5	6	6	5	6	6	2	6	2	5	5	6	6	6	6	6	6	6	5	4	3	2	6	4	2	1	4	6	4	5	5	1	6
2	43	1	3	6	6	6	3	5	4	6	5	5	4	4	1	5	5	6	6	5	5	6	4	5	3	4	4	6	6	6	6	6	1	5	5	3	4	2	5	5	3	3	1	6	1	4	1	4	4
2	48	2	3	5	4	2	3	4	5	5	3	3	6	5	1	5	4	5	2	4	3	5	2	3	4	4	4	4	4	4	4	4	4	4	3	2	2	2	4	4	2	2	4	5	2	4	3	2	3
2	28	2	3	5	4	3	2	2	4	4	3	3	4	4	3	3	4	5	3	2	3	4	2	3	4	4	4	3	4	4	4	4	2	3	4	2	3	2	3	4	3	2	3	4	2	2	2	3	2
2	49	2	3	5	4	2	2	3	5	5	3	3	4	2	3	3	3	4	4	3	3	4	4	3	4	4	4	4	3	4	4	3	2	2	3	2	2	3	3	3	3	3	2	5	2	3	3	3	3
2	44	2	2	4	3	3	3	3	4	3	3	4	4	3	3	4	3	4	3	3	3	4	3	4	3	3	4	4	4	3	4	3	3	3	3	3	2	3	4	3	3	3	3	4	4	3	3	3	3
2	42	1	3	5	5	5	4	4	2	5	5	4	1	2	1	4	5	6	1	4	4	6	4	2	3	4	4	4	4	5	4	5	5	4	6	1	4	1	1	2	1	3	1	6	2	4	4	4	2
2	42	2	1	3	3	3	2	3	6	4	3	2	6	6	2	3	2	6	5	3	2	5	2	3	3	4	3	3	3	4	6	4	1	2	4	3	3	3	3	5	4	2	3	6	3	3	3	5	5
1	39	1	3	6	3	5	3	1	4	5	4	3	3	3	2	3	3	6	4	4	3	5	3	5	3	4	4	4	4	4	5	5	2	4	3	4	4	3	4	3	3	3	4	5	4	3	3	4	4
1	65	2	2	4	4	5	3	3	4	5	5	3	5	3	3	3	3	4	4	4	3	5	3	5	5	4	4	4	4	5	5	5	3	4	5	4	4	2	5	4	3	4	4	4	4	3	5	4	3
1	19	1	3	6	4	6	5	1	4	6	5	3	6	4	1	6	4	5	2	4	4	5	3	1	2	4	4	4	3	2	5	3	4	4	3	1	3	4	5	3	2	3	3	6	6	3	5	3	5
2	60	1	3	5	4	4	3	5	5	5	4	4	4	2	1	5	3	6	5	4	2	4	2	4	2	3	4	5	5	5	6	5	1	4	4	4	4	2	5	4	4	2	2	6	4	3	2	1	1
1	44	2	1	4	4	3	3	4	4	5	3	3	4	4	2	3	3	5	4	4	4	4	3	3	2	4	4	5	4	4	4	3	1	5	4	4	4	4	3	4	3	2	2	4	4	4	3	3	3
2	46	1	3	4	4	4	2	6	5	5	4	4	6	6	5	6	6	5	3	5	6	6	1	3	5	6	5	5	6	6	6	6	3	6	4	6	4	2	4	4	4	4	4	4	3	6	6	4	4
2	26	2	2	5	3	3	2	2	3	6	5	2	5	4	2	5	4	4	5	4	2	5	2	4	4	2	5	5	4	4	4	5	5	4	2	2	2	3	2	5	3	3	3	5	3	2	3	3	2
1	62	2	2	5	3	5	4	3	4	5	4	2	3	1	4	3	4	5	4	3	1	3	4	4	3	4	4	4	4	3	4	3	2	1	4	2	4	1	3	4	3	1	2	4	5	4	2	3	4
2	38	2	1	4	3	3	3	3	3	3	3	3	3	4	3	3	3	5	5	3	3	4	3	3	3	3	3	3	3	3	5	3	3	3	4	3	4	3	3	4	3	3	3	5	3	3	3	3	3
2	72	2	1	6	1	6	3	4	6	6	3	4	5	4	1	5	4	6	1	6	6	4	1	4	4	4	4	4	4	3	4	4	4	4	1	1	3	1	2	3	1	1	2	5	4	2	1	4	4
2	44	2	3	6	2	4	2	3	4	6	4	3	2	3	3	4	3	6	4	6	4	4	4	6	4	4	4	4	6	5	5	4	1	4	1	3	4	2	5	3	1	1	1	6	3	4	2	3	2
2	72	2	2	6	5	5	3	3	6	6	4	1	6	5	1	2	3	6	6	5	5	6	5	4	5	5	2	6	6	5	6	5	1	5	3	2	5	1	5	5	4	1	5	6	3	4	3	3	4
2	57	2	3	5	4	4	3	3	4	5	2	3	4	1	1	4	3	5	3	4	2	4	3	3	4	3	4	4	4	5	5	4	1	4	4	1	4	2	3	1	2	1	4	5	2	3	1	1	1
2	25	1	3	6	3	5	2	4	5	6	4	2	4	4	4	4	5	6	4	6	4	6	2	5	5	5	4	5	5	5	6	4	1	2	6	1	4	2	5	4	1	2	1	6	1	4	4	2	4
2	29	2	1	6	6	4	2	3	5	5	3	2	5	3	5	4	6	6	4	3	5	1	1	4	4	4	5	1	4	5	5	5	1	5	5	4	4	3	3	4	3	1	4	6	4	4	4	3	4
1	39	2	1	6	5	4	2	3	3	5	3	3	6	4	4	5	5	3	5	4	2	6	4	4	5	5	5	6	6	6	6	6	6	5	5	4	4	4	4	5	3	4	3	6	4	3	4	3	5
2	60	2	1	6	6	5	2	2	5	6	6	1	6	4	1	4	6	6	6	5	5	6	6	6	5	6	5	6	6	6	6	6	2	6	5	2	2	3	5	4	2	1	2	6	2	4	2	4	4
2	58	2	2	4	3	3	2	4	4	5	3	1	6	6	1	4	2	4	4	3	3	6	2	1	5	2	5	6	4	6	5	4	3	4	3	2	3	2	4	4	5	1	2	1	4	3	3	4	2
2	67	1	3	5	5	3	2	4	3	4	3	3	4	4	2	4	3	4	2	3	3	5	3	3	5	3	4	4	4	4	4	4	2	3	4	3	4	3	4	4	3	4	3	5	3	3	4	3	4
2	40	2	3	3	2	3	2	3	3	2	2	3	2	3	2	2	2	2	3	2	3	3	2	3	2	2	2	2	2	3	2	3	2	2	3	2	2	2	3	2	2	3	3	3	3	2	2	3	2
2	60	2	3	6	5	5	2	3	4	6	4	3	6	2	1	6	3	6	2	6	3	6	2	5	2	4	5	4	6	6	6	5	1	3	5	2	4	3	4	5	4	1	2	6	5	4	4	4	4
1	48	1	3	4	3	4	3	3	3	4	3	3	4	2	3	4	3	5	3	5	2	4	3	3	3	3	3	3	4	4	4	5	2	3	3	2	3	2	4	4	3	2	3	5	4	4	2	3	3
1	46	1	3	3	3	3	1	3	3	3	3	1	4	4	3	4	3	5	3	4	3	4	4	6	3	5	2	4	6	3	3	6	3	4	3	4	3	3	5	3	4	3	1	5	4	3	3	3	3
2	64	2	2	6	3	1	1	1	5	6	1	4	6	5	1	6	6	6	5	6	2	5	1	6	5	5	6	6	5	6	6	6	1	3	1	3	1	1	3	4	1	1	1	6	1	5	4	3	3
1	28	1	3	6	3	4	2	2	5	6	3	1	2	2	1	5	4	6	6	6	4	6	4	5	5	6	5	5	6	6	6	6	1	6	4	4	4	4	5	5	4	3	1	6	1	4	3	4	4
1	27	1	3	5	5	4	3	4	4	5	3	2	4	5	3	4	4	5	5	3	3	5	3	4	4	5	5	5	5	5	5	5	2	4	5	4	4	3	3	4	3	3	3	4	3	3	4	3	3
1	37	1	3	6	5	4	2	5	3	4	6	3	6	4	3	3	4	5	4	5	3	5	4	3	3	3	4	5	5	5	5	5	1	3	4	3	4	2	4	5	5	4	4	6	4	4	4	5	4
1	55	1	3	6	1	1	6	6	1	1	1	1	1	1	1	1	1	6	1	1	1	1	6	1	1	1	1	1	1	1	1	1	1	1	1	1	1	1	1	1	1	1	1	1	1	1	1	1	1
1	58	2	1	4	6	3	2	3	4	5	4	3	6	6	1	5	4	6	3	4	3	6	3	4	3	6	5	4	6	6	6	5	1	5	6	6	6	2	3	5	2	1	1	6	1	2	2	2	5
2	56	2	2	6	3	4	3	3	5	5	4	3	4	1	4	3	2	5	4	3	2	5	3	3	2	2	3	3	3	2	5	3	1	3	3	3	3	2	4	2	4	1	4	5	2	3	3	3	2
2	42	2	1	4	3	4	4	4	4	4	3	3	3	3	4	4	3	5	4	4	3	4	3	4	3	3	4	4	4	4	4	4	2	4	4	3	4	2	3	3	3	3	3	4	3	3	3	3	3
2	37	2	3	4	4	3	4	5	4	3	4	3	5	5	4	4	4	6	4	4	4	3	4	4	6	3	5	5	5	4	4	1	1	5	6	4	4	5	5	5	5	5	5	4	4	3	5	4	5
2	72	2	2	5	3	4	2	1	4	5	5	3	3	2	2	4	3	6	5	5	5	5	4	3	3	4	5	4	4	4	6	4	4	4	4	3	5	1	4	3	3	3	4	6	4	4	2	3	4
1	37	1	3	6	3	5	1	2	5	5	6	2	5	2	1	5	6	6	4	6	2	6	2	3	5	5	5	6	6	6	5	5	2	6	3	4	6	3	5	4	1	3	2	6	4	4	3	4	2
1	69	2	1	6	4	4	3	2	5	6	4	4	3	2	4	3	4	6	3	6	4	6	3	3	3	4	4	5	4	4	4	6	4	5	4	3	4	2	4	5	3	3	2	6	5	3	2	3	4
2	54	1	3	5	4	4	3	3	5	5	4	3	4	3	3	4	5	4	5	3	3	4	4	4	4	5	4	5	4	4	5	5	4	4	3	3	5	4	3	4	3	2	4	4	3	4	3	4	4
1	74	2	2	5	3	2	3	1	2	6	4	3	6	4	2	4	2	6	5	6	3	6	4	2	3	4	4	5	6	5	6	5	1	5	4	5	4	2	3	6	3	5	2	6	2	1	3	2	4
2	74	2	1	4	3	4	3	4	3	6	5	3	4	3	3	1	4	1	4	6	3	4	3	3	3	3	3	4	4	5	2	3	1	4	3	3	4	3	4	3	2	3	3	3	3	3	2	3	4
2	37	2	1	5	5	3	4	4	4	6	2	3	4	4	5	5	4	6	6	4	5	5	3	5	4	5	5	4	5	6	5	5	1	5	4	5	4	4	4	4	3	2	3	6	4	4	4	3	4
2	25	1	3	6	6	4	3	3	5	6	3	3	4	6	3	3	4	6	6	4	4	6	4	3	5	6	6	5	5	5	5	4	2	6	6	4	4	3	3	4	3	3	4	5	5	3	4	3	4
2	33	2	1	6	6	3	5	2	5	6	6	1	3	2	6	1	1	6	1	6	1	5	1	4	5	5	5	6	5	5	5	5	1	6	4	5	6	4	3	5	1	1	1	6	2	1	2	2	6
2	52	1	3	6	5	2	3	5	5	6	4	3	3	2	4	4	5	6	4	4	4	6	4	5	5	4	5	5	5	6	6	6	2	6	5	5	4	3	6	5	2	1	2	6	5	5	2	3	4
2	50	2	1	4	4	4	2	4	4	6	3	4	2	5	1	3	3	6	6	2	3	6	4	5	4	4	4	5	4	5	6	6	1	4	4	3	5	3	5	6	4	3	3	5	4	5	3	3	4
1	24	1	3	6	1	4	1	5	4	5	5	2	1	1	3	3	5	4	5	4	6	5	4	4	1	4	3	2	5	4	5	4	5	1	1	1	1	1	4	2	1	1	1	4	1	1	5	5	6
1	72	2	3	4	3	3	4	3	5	4	4	3	4	4	4	4	3	3	3	5	3	4	3	3	3	3	4	3	5	5	5	6	3	3	3	5	5	3	2	3	3	3	3	5	3	6	3	2	4
2	48	2	3	3	3	6	2	3	6	6	5	2	5	2	3	3	3	3	1	3	2	3	3	3	4	5	4	4	6	3	6	6	3	3	4	2	2	2	3	5	3	3	3	3	6	5	3	3	3
2	70	1	3	6	5	3	4	2	6	6	3	4	4	2	1	4	3	5	2	4	4	5	4	2	3	3	4	5	4	4	5	2	2	2	3	3	2	3	3	4	2	2	2	6	2	3	2	4	3
1	69	2	2	6	6	1	1	1	6	6	2	1	6	6	1	6	6	6	6	6	1	6	6	6	6	6	6	6	6	6	5	6	1	1	1	1	5	1	6	6	1	4	3	6	6	6	1	1	1
2	31	1	3	6	6	1	2	1	1	6	6	1	2	1	1	3	5	6	6	5	6	5	5	6	4	4	4	5	6	4	6	6	6	3	4	3	6	1	5	2	3	1	1	6	1	4	3	1	4
2	70	1	3	6	5	4	2	4	6	6	5	3	5	4	2	5	4	6	5	6	4	5	3	5	6	6	4	6	6	6	6	6	4	6	5	5	3	1	4	6	3	1	3	6	2	4	1	1	4
2	23	2	1	5	4	4	2	3	4	5	5	3	5	4	4	5	6	6	6	4	6	6	6	4	6	6	6	6	6	6	6	5	3	5	5	5	5	3	4	5	2	2	3	6	5	5	3	4	3
2	26	2	1	4	3	5	4	3	4	5	3	3	3	3	2	4	3	5	4	4	3	4	4	4	4	4	2	4	4	3	5	4	2	4	4	2	3	2	3	5	4	3	4	5	2	3	3	3	5
1	44	1	3	6	6	2	2	3	4	4	2	2	1	1	2	1	2	6	4	2	1	5	2	6	4	6	4	2	3	2	4	4	1	2	1	1	1	2	1	2	1	1	2	6	3	3	2	2	2
1	57	2	3	4	4	3	3	3	3	4	4	2	3	2	2	2	2	5	3	3	2	4	3	4	4	4	3	3	3	4	2	3	3	3	2	2	3	3	4	3	3	2	3	4	4	3	4	3	2
1	37	1	3	4	4	1	1	1	4	4	4	1	3	3	1	3	4	6	4	4	2	4	1	4	4	4	2	4	4	4	1	4	1	2	4	1	5	1	1	4	3	1	3	6	1	4	2	4	4
1	27	1	3	6	5	4	2	4	3	6	3	4	1	2	3	3	4	6	6	4	3	4	4	4	3	4	4	3	4	4	4	4	2	3	3	3	3	3	4	4	3	2	3	4	4	3	3	3	4
2	28	1	3	6	4	4	2	2	6	6	6	1	5	1	1	1	4	6	2	5	4	6	2	6	5	6	4	6	6	6	6	6	1	5	5	3	4	4	4	5	5	1	4	6	1	3	4	5	5
2	30	2	3	5	5	4	3	3	4	5	3	3	4	3	1	5	3	5	4	4	4	5	2	3	3	3	4	4	4	4	4	4	4	4	5	4	4	1	4	3	1	2	2	5	2	3	3	4	4
2	56	2	2	4	3	3	4	3	4	4	3	3	4	4	3	4	4	4	4	4	3	4	3	3	3	3	3	4	3	4	4	4	3	3	3	3	3	3	2	3	3	3	3	4	3	3	3	4	4
1	67	2	2	6	5	5	3	4	2	6	3	4	5	4	1	3	6	6	4	6	4	5	1	6	4	6	6	5	6	5	6	4	2	5	5	3	1	1	5	5	1	1	3	4	2	5	3	1	5
1	35	1	3	6	3	5	2	1	5	6	5	3	6	5	1	3	3	6	5	6	3	6	3	4	4	3	4	6	5	5	5	6	1	5	4	3	6	3	5	2	2	2	3	6	5	2	4	5	5
2	46	1	3	5	4	5	3	2	3	5	3	2	4	3	3	2	3	5	5	5	3	5	3	5	4	5	4	5	5	5	5	5	2	4	3	3	4	4	3	4	4	2	3	5	3	3	3	3	4
2	59	2	2	4	4	4	4	4	4	4	4	4	4	4	4	4	4	4	4	4	4	4	4	4	4	4	4	4	4	4	4	4	4	4	4	4	4	4	4	4	4	4	4	4	4	4	4	4	4
1	42	2	3	3	3	3	3	3	3	3	3	3	3	3	3	3	3	3	3	3	3	3	3	1	3	3	3	3	3	3	3	3	3	3	3	3	1	3	3	3	3	1	3	3	3	3	3	3	3
2	48	2	3	4	4	4	3	4	3	4	3	3	4	6	3	3	4	5	4	5	3	5	3	4	3	4	4	6	5	6	6	4	3	6	5	3	3	3	4	5	2	3	4	5	4	4	4	4	4
1	28	1	3	5	5	5	3	3	5	6	4	3	5	4	1	4	3	5	5	4	3	5	3	5	5	5	4	5	5	5	5	5	2	4	3	3	4	3	3	3	3	3	3	5	4	3	3	3	3
2	40	1	3	6	4	1	1	6	6	6	3	1	6	3	2	1	4	6	1	1	2	5	3	3	2	2	5	3	6	6	6	6	2	4	4	1	4	3	5	4	1	1	1	6	5	1	1	1	3
2	40	1	3	6	6	5	2	3	6	6	3	3	6	5	1	1	5	6	6	4	2	6	4	6	6	6	6	6	6	6	6	6	1	4	3	3	3	1	5	6	3	1	4	6	4	4	2	5	5
1	31	1	3	6	5	4	1	3	3	3	6	1	4	4	1	5	1	6	6	2	6	5	3	6	6	6	6	6	6	6	6	6	1	6	6	6	6	3	6	6	4	1	4	6	1	4	1	3	2
2	36	1	3	6	4	4	1	3	5	5	5	3	6	6	1	6	3	6	5	4	4	5	3	4	4	4	4	4	5	5	5	4	2	4	4	2	4	3	4	5	2	3	2	6	2	3	4	3	4
1	31	1	3	4	4	4	3	4	4	4	4	3	3	3	3	4	4	4	4	4	4	4	3	4	3	4	4	4	4	4	4	4	3	4	4	3	3	3	4	3	4	3	3	4	4	3	4	4	4
2	50	2	3	6	6	4	4	1	4	6	5	1	3	1	1	4	5	6	4	6	5	4	1	5	5	6	5	6	6	6	6	5	1	5	5	4	5	1	3	6	2	1	4	6	5	6	2	3	5
2	46	2	3	5	2	2	1	2	1	5	2	2	2	2	2	1	2	5	5	3	2	5	2	1	2	4	2	3	5	2	5	2	1	2	2	2	2	2	2	2	4	3	1	5	2	3	4	2	2
1	68	2	2	5	3	5	3	3	5	5	4	5	3	2	1	4	5	5	5	5	2	6	2	5	4	5	5	4	5	5	5	5	2	4	4	2	4	2	5	4	2	3	2	6	3	4	1	2	2
2	48	2	3	6	4	4	2	4	3	3	3	2	5	4	2	6	6	6	1	6	5	6	3	1	6	5	2	6	6	6	6	6	4	4	4	3	3	3	1	6	2	1	1	6	1	2	1	1	3
2	29	2	3	4	3	3	3	2	2	4	2	2	3	1	3	3	3	4	3	3	3	4	4	3	3	3	4	3	4	4	4	4	3	2	3	3	3	3	3	3	3	1	3	4	3	3	3	3	3
1	53	1	3	6	5	3	2	4	5	5	3	3	5	4	1	5	2	6	2	5	1	5	1	6	4	4	5	6	6	6	6	5	1	5	4	2	5	1	5	2	4	2	1	6	2	5	2	4	4
1	52	1	3	5	4	1	2	1	5	6	2	2	5	6	5	5	5	6	5	6	4	6	2	4	4	6	5	6	6	5	6	6	3	5	5	5	6	3	3	3	2	2	5	6	3	4	3	2	3
1	66	2	1	6	3	4	1	3	5	6	6	3	2	3	1	6	6	6	3	6	5	6	3	5	6	6	6	5	6	6	6	6	5	6	5	3	4	1	6	4	4	1	2	6	4	4	3	5	5
2	21	1	3	4	3	4	2	4	4	5	5	3	6	2	1	3	3	6	4	2	4	6	3	5	3	4	4	4	3	5	5	5	2	3	4	3	5	3	4	5	4	2	3	6	3	2	3	3	3
1	46	2	3	5	3	2	4	2	2	4	5	3	6	5	1	5	5	5	5	4	3	6	4	3	3	3	4	4	4	4	4	4	1	2	4	3	3	2	3	4	2	3	3	5	2	2	2	3	3
2	62	1	3	5	4	3	3	2	4	5	3	2	3	3	3	4	5	5	5	5	3	6	4	5	3	5	5	5	6	6	6	6	2	3	3	2	3	3	4	5	3	4	2	6	5	5	2	3	4
1	60	2	3	5	4	5	4	5	3	5	2	4	4	4	2	4	4	5	5	5	2	5	2	5	4	4	3	4	5	5	5	5	2	4	4	4	3	2	5	3	5	2	4	5	5	2	5	4	5
2	36	1	3	6	4	1	2	4	6	6	6	2	6	4	1	4	4	6	6	5	4	6	2	4	4	6	6	6	6	6	6	6	1	6	5	3	6	2	6	4	3	3	1	6	6	3	1	4	3
2	49	1	3	5	3	3	3	3	5	6	3	3	5	3	2	4	6	6	6	6	6	6	4	4	4	5	6	6	6	6	6	5	3	4	5	4	3	3	5	4	2	2	1	6	2	3	4	4	4
1	30	2	1	6	6	4	4	2	6	6	1	2	6	5	3	4	6	6	4	3	3	6	6	3	4	4	4	5	4	4	6	4	5	4	4	2	3	6	5	4	2	2	3	3	6	4	1	4	5
2	20	1	3	6	4	5	4	4	5	6	4	3	5	4	1	3	5	6	5	6	4	4	4	2	4	5	4	4	4	4	4	4	1	3	3	3	4	3	4	4	1	3	3	5	3	4	3	3	2
1	70	2	1	5	5	5	2	3	5	5	3	4	4	4	2	4	5	6	6	5	3	6	5	3	6	5	6	5	6	6	6	6	2	5	5	5	4	2	4	5	3	3	3	6	4	5	2	4	5
1	60	2	1	4	3	3	3	2	1	3	4	3	4	3	2	4	4	5	4	3	4	4	2	4	4	4	4	4	4	4	4	4	4	4	3	3	3	3	4	4	3	2	3	4	3	4	2	3	3
2	59	2	2	6	5	5	3	3	5	6	4	1	4	6	5	4	6	6	6	6	6	6	3	3	4	5	5	6	5	5	6	6	6	5	6	3	4	2	4	4	2	3	5	6	5	3	1	5	4
2	43	2	1	6	1	5	2	2	5	6	3	3	1	1	1	4	4	5	4	4	3	5	5	4	4	4	5	6	5	5	5	4	4	5	3	5	3	1	4	3	2	2	2	6	5	3	2	5	5
2	27	2	3	4	4	5	3	4	3	6	5	1	6	5	1	5	6	6	5	5	3	4	1	4	5	4	2	6	5	4	6	1	1	5	2	6	4	2	4	4	2	1	4	6	3	4	4	1	4
2	29	1	3	5	3	4	4	3	6	6	2	2	6	4	3	3	6	6	4	6	5	6	3	5	5	5	5	5	5	3	6	6	1	4	4	4	2	2	4	5	3	1	1	6	3	3	1	3	4
2	74	2	2	5	3	4	3	5	2	4	5	3	3	2	1	3	2	4	4	3	3	4	4	4	3	4	4	4	4	4	4	4	1	4	3	3	4	3	4	4	1	3	3	5	4	3	2	4	2
2	62	2	3	6	2	6	1	2	6	6	6	2	1	1	1	6	5	6	5	6	5	6	2	6	5	6	5	6	6	6	6	6	1	5	6	1	6	2	4	4	1	2	4	6	3	4	1	2	4
2	25	2	1	5	4	3	2	3	5	6	5	1	6	6	5	6	2	5	5	3	3	5	5	5	3	5	4	6	4	5	5	4	6	3	5	3	5	3	5	2	6	2	2	6	2	5	4	5	4
2	21	1	3	6	1	1	1	1	3	6	1	1	6	6	1	2	4	5	6	1	3	5	2	6	5	5	5	5	5	6	6	5	6	5	1	1	4	4	6	6	2	1	1	6	1	4	4	5	4
1	25	1	3	6	3	4	2	2	4	4	3	2	4	3	3	4	5	5	4	4	4	6	3	3	4	4	4	5	6	4	5	5	3	4	3	2	3	3	2	4	4	1	4	6	3	3	4	4	4
1	61	2	1	6	2	6	4	6	5	6	4	5	6	6	1	2	4	5	3	2	4	4	3	5	4	4	5	5	4	5	5	5	1	5	3	3	4	2	2	3	4	1	2	6	4	3	2	2	1
2	39	1	3	6	6	3	1	3	6	6	4	3	5	6	1	2	6	6	4	6	6	6	2	3	4	5	5	4	6	6	6	6	2	1	1	1	3	5	5	4	1	1	1	6	4	5	4	3	5
2	72	2	2	3	3	3	3	3	4	3	3	3	3	3	3	4	3	4	3	3	3	4	3	3	3	3	4	3	4	3	4	3	3	3	3	3	3	3	3	3	3	3	4	4	4	3	3	3	3
2	28	2	3	4	4	4	5	4	3	2	3	4	4	2	4	3	4	4	3	5	2	2	3	2	3	3	3	4	4	3	4	4	2	3	4	4	3	5	4	4	4	3	4	3	3	3	4	4	3
1	51	1	3	6	4	4	1	1	6	6	4	1	4	3	3	4	4	6	4	4	4	4	4	4	4	4	4	5	4	4	4	4	1	4	5	3	4	3	4	6	1	4	3	6	4	4	3	4	3
2	63	2	2	6	3	5	4	2	5	6	6	2	1	2	1	5	4	6	5	2	6	6	2	5	4	5	5	6	6	5	6	5	5	1	4	4	6	2	6	4	4	2	4	6	5	4	2	5	5
1	70	2	2	6	5	2	2	2	2	6	2	5	5	5	1	5	2	5	2	2	2	5	2	4	2	4	4	5	5	5	5	2	2	2	5	2	2	2	4	3	2	2	2	6	1	4	2	2	2
1	55	2	3	5	4	4	2	5	4	6	5	4	4	3	2	4	4	6	5	5	3	4	3	4	4	5	4	6	5	4	5	4	2	4	4	2	4	2	3	4	2	2	2	6	3	2	5	2	2
1	45	2	3	5	4	3	2	2	4	3	3	3	2	5	3	3	2	5	4	3	2	5	3	2	5	5	5	6	5	6	5	4	5	5	4	5	4	3	3	5	3	3	2	6	4	4	2	2	5
1	40	2	1	5	3	4	3	4	5	6	3	3	4	4	1	6	3	5	3	5	2	6	3	4	3	3	4	4	5	6	6	4	5	5	2	3	3	3	4	6	4	3	3	6	3	3	4	3	4
2	38	1	3	5	4	4	2	3	6	6	5	2	3	2	2	4	4	5	6	5	5	6	4	4	5	5	5	5	6	6	6	6	1	5	5	4	4	2	4	5	2	1	3	6	6	3	2	5	5
1	29	1	3	6	3	3	2	3	6	3	3	3	6	3	1	3	3	6	2	3	3	6	3	4	6	6	5	3	3	3	3	3	3	6	6	3	3	3	6	3	1	3	1	6	3	3	3	1	1
2	61	2	1	6	2	6	3	2	4	6	5	5	1	2	2	3	3	5	4	5	4	5	5	5	3	3	4	4	3	4	5	5	1	3	4	3	4	2	5	2	3	4	3	5	2	3	4	4	4
2	74	2	2	5	5	5	3	4	4	5	5	4	3	2	3	4	3	5	5	4	4	5	4	3	3	3	3	4	4	5	5	4	2	4	4	2	4	2	4	3	3	3	4	6	3	3	2	2	2
1	51	2	3	6	1	1	1	6	6	6	1	6	6	1	1	1	1	6	6	1	1	6	1	1	1	6	4	6	6	6	6	1	1	6	1	1	1	1	1	1	1	1	1	6	1	6	1	1	6
2	53	2	2	5	2	5	3	4	3	6	3	4	4	4	1	2	5	6	5	5	4	4	3	4	2	5	4	5	4	4	5	4	1	4	4	3	3	2	4	3	3	4	3	6	4	3	3	4	5
1	45	2	1	2	2	2	2	2	3	2	2	2	2	2	2	2	3	2	2	3	3	2	2	2	2	2	2	2	2	2	2	3	2	2	3	2	2	2	3	2	3	2	2	2	3	2	2	2	2
2	43	1	3	2	2	2	2	2	2	2	2	2	2	2	2	2	2	2	2	2	2	2	2	2	2	2	2	2	2	2	2	2	2	2	2	2	2	2	2	2	1	2	2	2	2	2	2	2	2
2	65	1	3	6	4	3	1	2	5	6	4	2	6	1	1	6	6	6	6	6	3	6	4	5	4	5	5	5	6	6	6	6	2	5	5	3	4	1	4	4	2	1	1	6	5	3	1	1	4
2	54	2	3	6	6	5	4	4	4	6	4	5	3	3	2	4	3	4	4	5	3	4	4	4	1	3	4	5	6	5	5	4	1	5	4	3	4	2	4	4	3	1	3	4	5	3	3	5	5
2	44	2	3	6	4	3	3	5	6	6	4	4	6	4	1	4	5	4	4	4	3	6	4	4	4	4	6	6	6	6	6	6	1	6	3	4	6	4	4	5	4	4	4	6	4	4	3	4	5
2	68	2	2	5	5	4	2	3	3	5	4	5	4	2	2	4	4	6	4	6	3	5	3	2	5	2	4	5	4	5	3	5	1	4	4	4	4	2	3	3	4	3	4	6	3	4	1	4	4
1	54	2	1	6	5	4	1	5	4	6	4	4	4	2	3	3	5	6	3	5	2	6	4	4	3	3	3	4	5	4	5	5	1	4	4	4	4	3	3	4	4	3	4	5	5	3	4	4	5
2	41	2	3	6	6	4	1	2	6	6	6	1	6	5	6	6	6	6	6	4	6	6	6	6	6	6	6	6	6	6	6	6	6	6	6	5	6	1	6	6	6	4	5	6	6	2	4	5	5
2	31	2	3	6	3	4	3	3	5	5	5	2	5	2	3	4	4	6	5	3	3	5	4	4	4	5	4	5	5	5	5	5	2	4	3	3	5	2	4	4	4	3	3	5	4	3	3	4	4
1	40	1	3	6	3	4	1	1	5	6	6	1	6	6	1	4	6	6	6	6	1	6	1	1	5	4	6	5	6	5	6	6	6	5	6	3	6	4	5	6	1	1	3	6	1	1	1	1	5
2	64	2	1	6	4	4	1	1	6	6	2	1	6	6	1	1	6	6	6	6	6	6	1	4	5	5	6	6	5	6	6	6	2	2	4	4	4	2	1	4	4	1	3	6	1	4	3	4	4
2	69	2	1	4	4	4	3	3	4	4	4	4	4	3	2	4	4	4	4	4	3	4	3	1	4	2	4	4	4	4	4	4	3	4	4	3	3	3	4	4	4	4	3	5	4	4	2	4	4
2	72	2	1	5	6	4	3	4	3	5	4	4	4	3	2	3	5	5	4	5	3	5	3	4	4	4	3	5	4	5	4	5	4	3	3	2	3	2	4	4	3	2	3	6	5	4	4	3	3
1	35	2	1	6	4	4	1	4	1	6	4	4	6	1	1	4	1	6	1	6	1	6	1	6	4	3	4	4	4	4	4	4	1	6	1	1	1	1	6	4	1	1	1	6	1	3	1	3	4
2	24	1	3	4	4	1	1	3	4	5	1	1	3	3	1	6	4	6	6	1	1	4	4	3	4	4	3	4	4	4	4	4	1	1	1	1	1	1	3	4	4	1	1	5	1	4	2	5	4
2	50	2	1	4	4	5	3	2	4	4	4	3	5	4	2	3	4	4	3	4	3	4	4	3	3	4	4	4	4	4	4	4	3	1	2	2	3	4	4	3	4	2	3	6	3	3	2	3	4
2	20	2	3	1	5	4	1	3	2	6	5	1	5	2	1	5	4	1	4	2	1	6	3	4	4	6	5	5	4	6	6	5	5	4	5	1	5	2	3	5	5	4	3	5	3	3	1	2	2
1	30	1	3	5	1	4	1	1	5	5	2	2	3	3	3	4	4	6	3	5	4	4	2	4	4	4	4	4	1	4	5	6	1	3	3	1	1	1	4	3	1	1	1	6	3	4	2	4	5
2	43	2	1	6	3	4	3	2	5	6	4	1	6	4	6	4	4	6	4	4	3	5	4	5	4	4	4	6	6	4	6	5	6	6	1	3	4	4	2	6	1	3	6	6	6	5	2	1	5
1	59	1	3	6	3	5	3	5	3	5	3	3	6	2	1	6	3	4	5	3	6	4	6	4	3	3	5	4	5	4	6	4	1	1	4	2	4	2	4	4	4	3	3	6	4	4	3	4	4
1	57	2	1	5	3	5	2	2	5	5	4	4	1	1	3	3	4	5	5	5	5	5	3	2	4	5	4	5	4	5	5	5	3	4	5	4	4	2	3	3	2	3	1	5	5	3	4	4	2
2	28	1	3	5	1	3	3	1	5	4	1	1	2	2	1	5	3	4	1	4	2	5	4	4	2	4	4	5	4	6	5	4	2	3	4	1	5	4	4	2	1	1	4	4	1	1	1	3	5
1	48	2	1	6	3	5	4	2	1	6	2	1	4	1	1	1	4	6	4	6	1	5	1	2	2	3	4	6	6	5	5	6	1	1	3	1	4	1	4	3	3	1	1	5	5	3	1	3	5
1	41	1	3	6	3	2	1	1	6	6	6	1	6	1	1	6	4	6	5	1	1	6	1	4	2	6	3	4	4	6	6	6	6	4	1	4	4	1	6	6	6	1	3	6	1	6	1	1	1
2	26	1	3	5	3	2	4	3	5	5	2	1	6	6	1	5	6	5	6	4	4	6	4	4	4	4	5	5	4	4	6	6	3	4	3	4	3	2	4	4	2	3	4	5	6	5	3	3	4
2	56	2	1	5	3	4	2	4	3	5	3	3	4	3	1	3	3	5	5	4	4	5	3	3	4	3	3	4	4	3	5	4	1	3	3	2	4	3	3	3	4	2	3	5	3	4	4	3	4
1	26	1	3	3	2	3	3	2	5	6	3	2	4	4	1	6	4	3	2	3	3	6	4	3	5	4	5	5	3	4	3	6	5	5	2	2	3	3	4	4	2	3	4	4	2	4	2	4	5
2	46	2	1	4	5	5	4	3	5	3	6	4	5	4	4	5	5	3	4	5	5	4	3	3	5	3	2	3	5	3	3	4	3	5	6	3	3	3	4	3	3	5	4	3	3	5	3	4	6
2	55	1	3	6	2	3	1	3	4	6	3	1	1	1	6	1	4	6	4	6	4	6	1	4	5	5	4	4	6	4	6	4	1	2	5	1	4	2	5	5	1	2	1	3	1	4	1	1	1
1	33	2	1	6	6	4	3	1	5	6	4	3	3	2	1	4	4	5	5	4	3	6	3	4	4	4	4	6	6	4	4	6	2	6	4	4	4	3	3	3	2	1	4	6	4	3	2	1	3
2	64	2	2	6	4	6	4	5	5	4	4	3	4	4	3	4	4	4	4	4	3	4	4	3	4	5	4	4	4	4	4	4	4	4	4	5	4	3	4	4	5	4	4	4	2	4	4	5	4
2	34	1	3	6	4	2	2	4	4	6	4	3	4	1	1	6	4	6	6	4	4	6	4	4	5	5	5	5	6	6	6	6	1	1	3	1	4	2	3	4	5	1	4	6	3	4	3	5	5
1	58	1	3	4	3	4	3	3	3	4	4	2	3	3	3	3	4	6	4	5	3	5	3	4	4	4	5	5	5	5	5	4	1	4	3	3	3	3	4	4	3	3	3	3	4	3	3	4	2
2	52	2	1	5	5	4	2	1	4	5	4	3	3	2	3	3	4	4	3	4	2	4	4	3	4	4	4	4	4	4	4	5	1	4	4	4	4	3	4	5	3	1	2	5	3	4	3	4	4
2	40	1	3	5	3	3	3	3	4	5	3	3	4	1	3	3	4	5	4	4	3	5	3	4	4	5	5	5	5	4	5	5	2	4	3	3	4	4	4	4	2	3	3	5	3	3	3	3	4
1	42	2	1	4	3	3	3	3	2	4	3	4	4	4	1	3	4	6	3	4	4	3	1	3	3	4	4	3	4	4	4	3	4	4	2	1	3	4	4	3	3	3	4	4	3	4	3	3	4
2	71	2	2	5	5	5	4	4	6	6	4	5	5	2	4	3	5	5	5	4	2	4	5	3	2	5	3	4	4	5	4	4	1	5	5	2	4	3	4	4	4	4	1	5	2	4	3	4	3
2	31	1	3	1	5	1	1	1	1	1	1	1	4	1	1	1	1	1	1	1	1	1	1	1	1	1	5	1	1	1	1	1	1	1	1	1	1	1	1	1	1	1	1	1	1	1	1	1	1
2	73	2	1	6	5	4	3	3	4	6	3	3	4	4	4	5	3	5	5	3	3	5	3	5	4	5	5	5	5	5	6	5	4	5	4	4	4	3	5	5	3	4	3	5	6	4	3	4	4
2	73	2	1	6	6	5	2	4	5	6	2	3	5	4	1	2	5	6	5	5	3	6	3	3	5	4	4	5	5	4	5	5	6	4	3	3	3	2	2	4	3	3	4	6	5	3	2	4	4
1	18	1	3	6	5	6	2	6	6	5	4	4	5	4	2	6	4	4	5	4	4	6	4	4	5	4	6	6	6	5	6	6	1	6	4	4	5	3	5	5	4	4	3	6	4	6	1	5	6
2	23	1	3	4	4	4	2	2	4	4	5	2	4	2	2	4	2	4	2	3	4	4	4	3	2	3	4	4	4	4	3	4	2	4	2	3	2	3	4	3	2	3	3	4	4	4	3	3	3
2	35	2	3	4	3	4	3	3	4	5	3	3	5	3	2	4	5	5	3	5	5	5	3	5	5	5	5	3	5	4	4	1	3	4	3	3	5	1	5	4	4	1	1	6	1	3	2	6	1
1	30	2	3	6	5	5	5	3	5	6	2	4	6	4	1	4	6	6	6	2	3	6	4	6	6	6	5	6	6	6	6	5	3	5	5	5	5	4	4	5	4	3	2	6	4	2	3	5	5
2	53	2	2	4	4	3	2	2	5	5	3	2	2	1	3	4	5	4	4	4	3	5	4	3	3	3	4	4	4	4	5	4	2	3	3	2	2	1	5	3	3	2	2	5	2	3	3	3	5
2	56	2	3	5	5	4	1	4	3	5	4	3	5	4	2	2	4	6	4	5	3	5	5	4	4	5	4	5	4	4	5	4	1	2	4	4	4	2	2	4	3	3	3	5	4	4	3	3	5
2	50	2	1	1	1	4	4	3	4	1	1	1	1	1	1	3	3	1	1	4	4	1	4	1	3	4	4	3	4	4	3	4	1	1	2	1	1	1	3	4	4	4	3	1	1	3	3	3	1
1	64	2	2	5	3	2	2	2	3	5	3	4	5	5	2	2	5	5	4	2	5	5	2	4	4	5	5	4	3	5	5	5	3	4	4	2	1	2	4	5	4	2	2	5	3	3	3	2	2
1	57	2	3	5	4	4	3	4	4	4	3	4	5	5	3	4	4	4	4	4	3	4	3	4	4	4	3	4	5	4	4	4	3	4	4	3	4	3	4	3	4	3	4	5	5	4	4	4	3
2	25	2	1	4	4	3	1	3	2	5	3	2	3	3	2	2	3	5	3	2	1	4	4	4	4	4	4	4	5	4	4	4	5	3	1	4	3	2	3	4	4	1	4	5	4	3	4	2	3
2	33	2	1	4	4	4	2	2	3	5	2	2	4	4	2	4	4	5	4	2	2	5	3	4	4	5	5	4	4	5	5	4	3	4	2	3	2	3	4	4	1	2	2	6	6	3	3	2	2
2	62	2	1	6	4	4	2	5	5	6	5	4	4	4	1	5	5	6	4	5	4	6	4	5	4	4	5	5	5	5	6	5	3	4	3	4	4	1	4	3	3	3	3	6	4	4	3	4	5
1	34	1	3	6	3	5	2	3	5	6	2	2	4	1	1	4	2	6	4	5	2	5	2	4	3	4	5	4	5	5	5	5	1	4	4	4	5	3	5	4	2	1	3	6	5	2	2	2	4
2	35	1	3	6	5	2	1	1	1	6	1	1	2	4	1	4	5	5	4	4	1	6	6	2	3	5	5	5	5	6	5	6	1	6	6	1	1	2	4	3	1	1	1	6	1	3	1	1	5
1	40	2	1	6	4	5	2	4	1	6	2	3	6	5	1	5	4	6	5	1	1	6	2	4	3	5	5	5	5	4	4	6	1	4	5	3	5	2	3	6	3	1	1	5	4	4	2	4	4
2	58	2	2	5	3	3	4	3	4	5	3	3	3	3	3	4	4	5	4	4	4	4	4	5	4	4	4	4	5	4	5	5	4	3	4	2	4	3	4	6	4	3	4	5	3	2	4	5	3
1	64	2	1	5	3	5	1	4	4	6	2	5	2	2	3	2	2	6	2	6	4	6	5	3	3	4	5	4	4	5	6	5	1	2	3	2	4	1	5	2	1	2	5	6	2	3	2	5	5
1	76	2	2	5	1	5	3	1	5	5	4	1	3	1	3	3	1	5	2	1	5	6	3	2	4	4	5	6	6	5	6	5	2	3	3	2	4	1	4	4	3	4	3	5	2	4	4	2	2
1	69	2	2	6	4	4	4	4	5	5	4	5	4	4	4	4	1	5	5	4	5	4	3	3	4	4	4	4	5	4	5	5	3	5	4	1	4	2	3	4	3	3	3	5	2	4	4	5	5
1	45	1	3	2	2	4	2	2	1	2	2	2	2	2	2	2	1	2	2	2	2	2	2	2	2	3	5	2	2	2	1	2	2	2	5	1	3	2	2	2	2	2	2	2	1	2	1	2	2
1	41	1	3	3	4	5	4	4	3	4	3	3	4	4	1	4	2	4	3	3	3	4	3	4	1	5	3	6	3	3	3	2	4	3	3	3	4	4	5	4	3	3	3	4	4	4	4	4	4
2	42	1	3	4	2	2	2	4	2	2	2	4	2	2	2	5	2	5	2	2	4	4	2	2	2	2	4	2	2	5	5	4	2	4	2	2	2	2	2	2	2	2	2	2	2	2	2	2	2
2	66	2	3	6	5	5	3	3	6	6	5	3	2	2	6	3	3	6	6	6	3	6	3	4	4	5	4	4	4	4	6	6	1	5	4	1	3	1	5	3	1	4	1	6	4	3	4	1	3
2	72	2	2	6	2	5	3	1	1	6	5	4	6	6	1	1	1	5	6	3	1	6	1	3	3	4	5	6	6	6	6	6	4	6	4	4	5	2	3	4	1	2	1	6	5	3	1	2	2
1	36	2	3	6	4	4	2	3	2	4	1	4	6	4	5	5	3	2	3	2	2	4	3	3	4	3	2	4	3	4	4	5	1	5	6	3	1	3	6	2	2	2	1	6	3	3	1	2	3
1	35	1	3	4	4	4	4	5	2	5	6	1	4	5	4	4	5	5	6	5	4	4	4	6	4	4	4	4	4	4	4	4	4	5	5	4	4	1	5	5	4	2	4	4	4	4	4	4	4
1	73	2	2	4	3	4	3	4	4	5	3	4	5	2	1	4	4	5	5	3	3	4	4	4	4	5	4	4	5	4	4	4	2	2	3	3	5	2	4	4	4	2	4	6	2	4	4	4	5
1	52	2	1	6	1	1	1	1	6	1	1	1	3	3	1	2	1	6	1	6	6	6	5	1	1	6	1	4	6	6	1	1	1	1	2	6	1	1	3	6	1	1	1	6	1	1	1	3	1
2	54	2	1	5	4	3	3	3	4	4	2	3	5	1	2	3	4	6	4	4	4	4	3	4	4	4	5	4	4	4	5	4	2	4	4	4	3	4	3	3	2	4	3	6	2	4	3	3	4
1	76	2	1	5	3	4	3	4	4	5	3	4	4	3	4	3	4	6	5	4	3	6	3	4	3	4	6	5	6	5	6	5	3	5	3	2	5	3	4	2	2	4	2	5	4	4	3	2	3
1	73	2	2	4	4	4	4	4	4	6	4	3	5	4	1	4	4	6	4	4	3	4	2	2	4	3	4	5	6	6	6	6	2	5	4	3	4	3	3	6	4	1	2	5	3	4	3	4	5
1	43	2	1	4	3	4	3	3	4	4	4	4	4	4	1	4	4	4	4	3	4	5	3	4	4	4	4	4	4	5	4	3	4	3	4	4	4	3	3	4	3	4	4	4	4	3	3	4	4
2	58	2	1	6	5	6	2	1	6	6	2	6	4	3	3	4	1	6	5	4	1	6	4	4	2	3	5	5	5	5	6	6	2	4	5	4	4	1	5	2	2	1	1	6	1	3	4	2	5
2	49	2	1	4	2	3	3	4	4	4	4	3	5	4	3	4	4	4	2	4	4	4	4	2	4	4	4	4	4	4	4	4	5	4	4	4	4	3	4	4	5	3	5	5	3	5	4	3	4
1	40	2	2	5	5	5	3	4	4	5	4	2	2	2	1	5	5	5	4	5	5	4	2	5	4	5	5	5	5	4	4	5	3	2	5	2	5	2	4	2	4	1	2	2	5	3	2	2	4
1	49	2	1	5	3	5	4	4	3	5	3	3	4	3	3	4	3	6	4	5	3	5	4	4	5	5	5	5	5	5	5	5	3	5	4	4	4	4	4	5	4	3	4	5	4	4	3	4	4
1	28	1	3	6	2	5	2	5	3	6	6	4	4	2	1	3	2	6	2	1	2	6	1	4	5	5	5	6	5	5	5	4	2	4	4	1	4	2	3	4	4	2	2	6	4	2	3	3	3
1	38	2	1	5	5	3	3	5	5	5	4	4	4	3	3	3	5	5	5	5	2	5	4	5	4	5	3	3	3	4	5	5	1	4	1	2	4	2	5	5	1	1	2	5	4	3	2	2	3
2	71	2	3	4	4	4	5	4	1	2	2	4	3	1	1	4	3	3	3	4	2	1	3	2	3	4	5	4	5	4	5	3	2	4	1	1	2	2	3	4	3	4	3	5	1	2	3	3	1
2	26	2	3	6	6	1	2	2	4	5	4	1	5	6	3	1	6	6	6	4	4	6	6	4	6	6	6	6	6	6	6	6	1	4	3	1	1	6	4	6	1	1	1	6	1	2	3	4	4
2	71	2	2	5	4	4	3	4	5	5	4	4	4	1	3	5	4	5	3	5	3	6	4	5	4	4	4	5	4	4	5	5	4	3	4	4	4	3	5	4	4	3	3	6	3	4	3	2	4
1	65	2	2	4	4	5	3	3	5	5	2	2	3	4	3	3	4	5	3	3	2	5	4	4	4	4	4	4	4	4	5	4	3	3	2	3	4	3	2	4	2	3	3	5	4	4	3	3	5
1	56	2	2	6	1	6	1	1	6	6	6	1	5	2	1	5	6	6	1	6	3	6	5	6	6	6	3	5	6	6	6	3	1	3	5	1	5	1	6	1	2	1	1	6	5	2	2	1	5
1	69	2	2	5	2	3	1	3	4	5	4	3	4	2	2	4	4	5	5	4	4	5	4	5	3	4	4	5	5	5	5	5	2	4	3	4	4	3	4	5	3	3	3	5	2	4	4	4	4
2	67	1	3	6	6	3	1	5	6	6	3	5	1	1	3	4	1	6	6	4	2	1	2	5	1	3	4	4	6	6	6	6	1	2	3	2	4	1	5	3	1	1	1	6	5	3	3	5	6
1	29	1	3	6	4	6	4	4	1	5	5	5	3	2	1	4	3	5	5	2	3	6	5	5	5	5	4	6	6	4	6	6	2	4	1	1	4	2	1	5	1	1	3	5	3	3	3	4	4
2	45	1	3	6	6	1	1	3	5	6	1	1	6	1	1	1	6	6	1	5	4	6	1	6	6	6	6	6	6	6	6	6	1	6	1	1	1	1	5	6	4	3	1	6	1	6	1	1	1
2	29	1	3	6	3	4	1	3	4	6	5	3	3	3	4	4	6	6	1	6	4	5	4	4	4	5	4	5	6	5	6	5	4	4	4	3	5	2	5	5	4	3	5	5	2	4	3	4	4
2	61	2	3	6	6	5	3	3	4	6	3	4	6	4	1	3	6	6	5	5	3	6	5	5	4	4	5	5	5	5	5	5	2	5	4	3	4	4	4	4	2	3	2	5	4	5	1	4	4
1	47	2	2	4	4	4	1	3	4	5	4	2	4	3	5	1	4	5	4	4	4	6	4	4	4	4	4	4	4	4	4	5	3	4	3	4	4	3	3	4	3	3	3	4	3	4	3	3	3
1	60	2	1	5	4	4	1	2	3	5	3	3	4	4	2	4	3	5	5	5	5	5	3	4	4	5	4	4	5	4	5	5	1	4	4	3	4	3	4	5	2	3	3	5	4	4	3	5	4
2	38	1	3	4	3	3	1	3	6	6	4	3	2	4	1	3	4	6	3	5	4	5	1	4	4	4	4	6	4	4	5	6	3	4	4	4	4	2	4	5	1	1	1	6	4	4	1	2	4
2	63	2	2	5	5	4	4	3	4	5	3	3	4	1	2	4	2	3	5	3	3	5	4	4	4	4	4	3	5	3	4	5	2	4	3	5	3	2	3	5	3	3	3	5	5	3	3	5	5
1	70	2	1	6	3	2	3	4	5	5	5	4	5	3	1	5	5	5	6	5	5	6	3	4	5	5	5	6	5	5	5	5	2	6	3	4	4	3	4	3	4	4	3	5	4	4	3	3	3
1	68	2	2	5	5	5	3	4	4	5	5	5	4	3	3	4	2	6	5	2	4	5	5	2	4	4	4	5	4	5	6	5	2	5	4	3	5	2	4	5	3	5	5	5	5	3	3	5	5
2	43	2	1	3	3	3	3	3	3	3	3	3	3	3	3	3	3	4	3	3	3	3	3	3	3	3	3	3	3	3	3	3	3	3	3	3	3	3	3	3	3	3	3	3	3	3	3	3	3
1	39	2	1	5	1	5	1	4	5	6	3	3	5	4	3	4	3	4	4	3	4	4	4	4	4	5	4	5	6	5	4	5	3	3	3	1	2	2	3	4	1	4	4	4	1	3	1	1	4
2	39	2	1	5	3	5	3	3	5	5	3	2	3	3	2	4	5	5	2	5	3	1	3	5	4	4	5	4	4	5	5	5	1	5	4	5	4	2	5	2	2	2	4	6	2	4	1	3	4
2	36	1	3	5	5	2	3	3	4	5	3	3	4	3	2	3	5	4	4	3	3	5	3	3	4	4	4	5	4	5	4	5	2	4	3	2	3	2	3	3	2	3	3	5	4	3	3	3	3
1	59	2	1	5	3	4	4	4	6	4	3	4	4	1	1	4	4	6	1	5	5	5	1	4	1	1	1	4	4	4	4	5	3	2	3	2	4	1	5	2	2	4	4	6	3	2	4	1	6
1	58	1	3	5	2	1	1	4	4	5	3	1	2	3	1	3	2	5	5	4	1	5	1	3	4	4	4	4	5	5	5	4	1	1	4	2	4	1	2	5	2	1	4	6	3	4	3	3	1
1	39	1	3	5	4	4	3	1	4	5	4	3	4	3	2	3	3	5	4	4	3	5	3	4	3	4	4	4	5	5	5	5	4	4	5	4	4	3	4	4	3	2	3	5	4	4	4	4	4
1	37	2	1	4	3	4	4	5	4	4	3	4	5	4	2	3	3	4	2	3	4	3	3	3	3	3	5	3	3	4	3	4	1	2	2	1	2	3	3	4	3	1	3	4	5	4	2	4	4
2	64	2	3	5	4	1	2	3	4	6	4	3	5	4	1	4	3	6	2	5	2	6	3	4	4	4	4	6	4	6	5	5	2	5	4	4	4	3	4	5	3	3	2	6	4	5	3	4	4
2	50	2	3	5	5	4	2	4	4	5	5	3	4	3	1	4	2	6	3	4	2	6	4	4	5	4	5	5	5	5	6	5	2	3	5	2	4	2	4	4	3	2	3	5	4	3	4	4	4
2	46	2	3	3	3	2	3	4	2	3	4	3	3	2	3	3	3	3	2	3	3	3	3	3	4	4	3	3	4	3	3	3	1	2	3	3	3	3	3	3	3	3	3	3	3	3	3	3	4
1	55	2	1	5	4	4	3	5	4	5	3	4	4	3	2	3	3	6	4	4	5	4	2	3	3	3	3	5	5	5	5	5	2	4	4	3	3	4	4	4	4	2	3	4	1	3	3	5	5
1	25	1	3	5	4	4	3	3	3	4	3	3	4	3	3	3	6	6	5	5	4	6	4	4	5	4	5	4	4	5	5	5	2	4	4	4	4	3	4	3	4	3	3	6	4	4	3	4	4
2	34	2	3	3	3	1	1	1	4	6	3	1	1	1	3	1	6	6	1	6	6	5	1	5	3	5	3	3	4	5	6	6	1	3	3	1	1	1	6	3	3	5	3	6	1	6	1	3	4
1	43	1	3	5	4	4	3	4	4	5	4	3	4	4	2	3	3	5	3	3	3	5	3	3	5	5	4	5	5	5	5	5	2	4	3	3	5	2	4	4	2	4	1	5	4	4	1	4	4
1	64	2	1	6	2	6	2	1	4	6	6	4	4	3	1	4	4	6	6	5	5	6	1	4	4	5	5	5	5	6	6	5	1	5	3	5	5	1	4	5	2	1	3	6	4	4	3	1	4
1	63	2	3	5	3	4	3	3	5	6	5	2	2	2	2	4	3	5	5	5	5	5	5	3	4	4	4	5	5	5	5	5	6	4	4	4	5	3	5	3	3	3	3	6	5	4	3	5	3
1	61	1	3	5	3	4	2	3	4	5	5	3	4	3	1	4	3	5	5	5	3	5	3	4	4	4	5	5	5	4	5	5	1	4	4	3	4	1	4	5	3	3	4	5	5	4	3	2	5
2	22	1	3	4	3	4	3	4	3	5	3	3	4	4	1	3	4	5	4	4	4	4	4	4	3	4	4	4	4	5	5	5	3	2	4	4	3	3	3	4	2	1	2	5	4	3	4	3	3
1	72	2	2	5	4	4	4	4	4	6	4	4	5	5	1	3	4	6	5	5	3	5	4	2	4	6	5	4	4	5	5	5	4	5	5	5	4	3	3	6	3	2	4	6	4	4	4	3	5
1	47	1	3	6	6	5	2	1	5	6	5	2	4	4	3	3	5	6	5	4	5	6	3	4	4	4	5	5	5	5	6	5	5	4	4	2	5	3	5	3	4	4	3	6	5	3	2	3	5
1	45	2	2	5	6	6	5	3	4	6	2	3	6	6	4	3	6	6	6	5	3	6	3	4	5	5	6	6	5	5	5	6	3	6	5	2	4	1	3	5	2	2	3	6	1	2	3	2	3
1	46	2	1	6	3	5	3	1	6	6	3	2	3	1	1	4	6	6	6	5	3	6	1	5	4	6	5	5	5	6	6	6	2	4	4	2	4	2	5	6	3	1	1	6	1	4	1	5	6
1	56	2	2	5	3	5	3	4	1	6	5	2	6	2	1	4	2	6	5	2	2	5	3	3	5	5	6	6	5	6	6	5	1	4	6	3	6	1	5	5	2	3	4	6	5	2	1	2	2
2	44	2	3	5	3	5	1	4	4	6	4	4	3	4	4	4	4	5	5	4	1	5	3	5	4	4	4	4	5	6	6	5	5	3	3	3	3	3	5	4	3	1	2	6	4	3	1	3	4
1	40	1	3	5	4	4	2	4	4	5	3	3	4	1	3	4	3	4	1	4	4	6	4	3	1	3	3	5	6	4	6	4	1	4	3	3	3	4	5	6	4	4	2	6	4	4	3	3	4
1	33	1	3	5	1	1	3	3	1	4	1	3	1	1	1	2	1	5	3	4	3	4	1	4	3	3	4	1	4	4	1	4	1	2	3	1	3	1	1	3	2	1	1	4	4	2	1	1	1
1	56	2	3	4	3	4	3	3	3	4	4	3	6	6	1	4	3	6	4	4	4	4	3	3	3	3	3	4	3	3	3	4	3	3	3	3	4	3	3	5	3	1	3	4	2	3	3	3	3
2	68	2	1	6	3	4	1	3	4	5	4	2	4	3	4	4	6	6	4	4	3	6	3	4	3	4	3	3	4	4	4	4	1	3	4	4	3	3	4	4	3	1	3	6	3	3	3	3	3
2	25	2	1	5	3	4	4	3	4	4	5	3	5	4	3	3	3	5	5	3	3	5	3	4	3	5	4	5	4	4	4	4	3	4	5	5	5	3	3	4	4	3	3	5	4	3	4	3	4
2	29	1	3	4	1	1	1	1	1	5	1	1	1	1	1	1	1	5	1	5	1	4	1	1	1	4	5	5	5	4	5	4	1	1	1	1	1	1	5	1	1	2	1	5	1	1	1	1	1
2	35	2	3	5	4	4	2	4	4	5	3	4	5	4	1	3	3	5	5	5	2	2	4	5	3	4	4	5	5	4	6	5	1	4	3	2	3	3	4	4	3	3	3	5	4	3	2	5	5
2	64	2	3	6	5	6	1	2	5	6	6	3	4	1	1	4	6	6	4	6	4	5	3	5	4	5	5	5	5	5	6	6	2	5	5	4	5	3	5	4	1	2	1	6	2	5	1	1	1
1	62	2	1	6	6	5	2	2	5	5	6	1	6	6	1	4	6	6	6	3	5	6	1	3	5	5	6	6	6	6	6	6	2	5	5	3	6	1	4	2	3	3	3	6	5	5	2	2	5
2	35	2	3	4	3	2	1	2	3	5	3	3	4	3	1	3	4	6	5	3	2	5	2	4	4	4	3	4	5	5	5	4	1	4	2	1	2	2	2	4	2	1	2	5	1	3	1	2	3
1	48	2	1	6	6	1	1	1	6	6	6	1	4	6	3	2	4	6	6	6	6	6	1	4	6	4	6	6	6	6	6	6	4	6	4	1	6	1	2	6	1	1	5	4	6	6	1	3	2
2	45	1	3	6	6	3	1	3	4	2	3	3	6	5	1	6	6	6	2	5	5	6	5	3	3	5	4	4	4	4	4	6	2	4	3	3	3	3	6	4	2	6	3	6	6	6	4	3	5
1	25	1	3	5	4	3	4	4	4	5	3	3	1	1	3	1	4	4	3	3	4	4	3	3	4	4	4	4	4	4	4	4	3	3	3	1	3	4	3	4	3	2	3	5	4	3	2	4	3
1	47	2	1	4	3	3	2	3	2	4	4	2	5	4	1	6	4	6	4	4	1	6	4	2	4	4	4	2	4	5	6	6	1	3	3	3	4	3	2	2	4	1	4	6	1	3	1	4	3
2	64	2	2	5	5	4	3	3	5	5	4	2	3	2	1	3	3	5	4	5	3	5	2	4	4	4	4	4	4	5	5	5	2	4	3	2	4	2	4	4	3	3	3	6	2	4	3	3	3
1	70	2	2	6	4	3	1	1	2	6	4	1	4	2	3	3	4	5	4	2	2	1	5	4	4	4	4	3	4	5	5	5	2	2	3	3	3	2	3	4	1	1	1	6	2	3	2	3	4
1	32	2	3	5	3	2	2	4	5	4	2	3	2	2	2	3	5	5	3	4	3	5	2	2	5	4	3	5	5	4	5	5	2	3	4	2	2	3	2	3	1	2	2	5	2	2	2	3	5
1	47	1	3	4	3	4	3	4	2	4	3	3	4	4	2	4	4	4	3	4	3	4	3	3	4	4	4	4	4	4	4	4	4	3	3	3	4	2	3	4	4	2	4	4	4	4	4	4	4
2	47	1	3	2	2	3	2	3	2	2	2	2	2	2	3	2	3	3	2	2	2	2	2	2	3	2	2	2	2	2	2	3	2	2	2	2	2	2	2	2	2	2	2	4	2	2	2	3	2
1	62	2	1	5	4	4	2	3	5	5	4	1	4	4	2	2	5	6	3	5	4	5	2	4	5	5	6	6	5	5	6	5	2	3	4	3	4	1	4	4	3	1	4	6	2	3	3	4	2
2	29	2	1	5	3	4	2	2	5	5	2	2	3	1	2	2	4	4	4	4	4	4	5	4	3	2	2	2	2	4	2	2	2	2	2	2	2	2	4	3	2	2	2	4	2	2	3	2	2
1	53	1	3	6	3	5	1	4	4	6	3	4	3	2	1	4	3	6	4	5	3	6	3	3	4	4	4	4	4	4	5	5	2	4	4	1	2	1	4	3	2	2	1	6	4	5	3	3	4
1	40	2	1	5	4	5	2	4	1	4	2	4	2	4	1	4	4	5	4	4	5	5	4	4	4	4	4	5	4	4	6	6	4	5	1	1	1	5	4	4	3	1	4	3	3	4	4	4	5
1	61	2	1	6	6	4	3	4	5	6	4	3	6	4	3	4	3	5	4	4	4	5	4	3	3	4	4	4	5	4	2	4	2	4	6	4	4	2	3	3	4	2	4	6	5	3	4	3	4
2	72	2	1	6	6	4	1	4	3	5	3	3	5	4	2	4	4	5	5	4	5	6	3	4	4	5	4	5	5	4	6	6	2	5	4	3	3	3	4	5	4	3	3	6	3	3	4	4	4
2	71	2	2	6	4	5	3	4	5	5	4	3	5	3	1	5	2	5	5	4	3	6	4	4	4	5	6	6	6	6	6	5	1	5	5	4	5	3	2	4	2	3	1	6	5	2	2	4	5
1	42	1	3	1	1	1	1	1	1	1	1	1	1	1	1	1	1	1	1	1	1	1	1	1	1	1	1	1	1	1	1	1	1	1	1	1	1	1	1	1	1	1	1	1	1	1	1	1	1
1	51	2	3	5	2	4	2	5	4	6	3	5	2	3	1	5	1	6	6	5	2	6	3	5	5	3	6	6	6	6	6	6	5	5	2	2	3	1	4	2	3	4	4	6	1	4	1	2	5
1	69	2	2	6	6	2	1	1	6	6	3	2	6	1	3	2	6	6	5	6	4	6	5	5	3	6	6	6	6	6	6	5	5	3	2	3	3	3	4	5	3	2	3	6	2	3	5	4	4
2	54	1	3	5	5	5	4	5	5	6	4	5	6	6	1	6	3	5	3	5	3	5	5	3	3	2	5	6	5	5	4	4	1	6	1	6	4	1	3	5	4	5	3	5	5	3	4	5	4
2	26	2	1	5	4	4	3	3	4	5	3	4	4	4	4	4	4	6	3	4	4	5	3	4	3	4	4	4	4	4	4	5	1	4	4	3	4	4	4	5	5	3	3	5	4	3	3	3	4
1	37	1	3	4	4	5	1	4	5	5	4	3	3	3	2	2	2	6	3	6	4	5	2	4	4	4	3	4	3	4	5	5	1	3	3	6	4	2	5	4	1	1	4	6	4	3	1	1	2
1	55	2	1	4	3	4	3	2	3	5	3	3	4	2	3	3	2	5	2	5	3	4	3	4	3	4	4	4	4	4	4	4	1	2	3	3	3	2	3	3	4	1	2	5	3	3	3	3	4
1	46	2	2	5	4	4	5	4	3	5	3	4	4	4	3	3	4	6	6	3	3	5	5	4	4	5	4	4	5	5	4	4	3	5	3	5	3	3	3	5	3	3	3	4	3	4	3	4	5
2	42	2	3	5	4	4	2	3	5	5	5	5	5	3	2	3	2	5	3	3	4	3	1	5	3	5	5	5	5	5	6	5	2	4	4	4	4	3	4	3	3	1	2	5	4	4	2	3	3
1	73	2	3	5	4	4	3	3	4	6	4	5	5	3	2	4	3	5	5	4	4	5	5	5	4	4	5	4	5	4	4	5	2	4	5	3	4	2	5	5	2	4	3	5	3	4	3	4	4
2	18	1	3	6	5	4	2	3	5	6	2	2	3	3	2	4	5	6	4	4	3	4	3	4	4	5	5	6	6	5	4	6	4	4	4	3	4	4	4	4	2	2	3	5	3	3	2	4	4
1	26	1	3	6	1	5	2	2	4	6	3	2	5	2	1	5	5	6	5	5	2	3	2	2	4	5	5	4	4	5	6	6	2	4	3	2	4	1	2	4	3	1	2	6	1	3	2	4	5
1	25	1	3	5	5	3	1	3	5	5	3	4	3	3	4	5	3	6	5	6	3	6	5	4	4	4	4	5	6	6	6	6	2	4	4	4	4	5	5	3	1	1	1	6	1	3	2	2	5
1	65	2	1	6	5	5	1	1	5	5	4	3	2	2	2	4	2	5	5	4	4	4	4	4	3	4	4	5	4	4	4	5	5	4	4	3	4	2	4	4	4	2	2	5	4	3	4	3	5
2	72	2	2	6	3	4	3	4	4	6	4	4	5	5	2	3	6	6	6	6	4	5	2	5	4	4	4	5	5	6	6	6	1	4	4	2	4	3	5	4	4	2	4	6	2	4	3	2	4
2	45	2	3	5	3	4	2	3	4	5	4	2	4	4	3	4	4	5	5	5	4	5	4	5	4	5	5	5	5	5	5	5	2	5	4	3	4	2	5	4	4	2	2	5	2	4	2	4	4
2	58	2	1	5	3	4	3	3	4	4	4	3	4	4	3	4	3	5	5	5	3	4	4	4	4	4	4	4	4	4	4	4	2	4	4	2	4	2	4	3	3	3	3	5	4	3	3	3	3
2	47	2	3	5	5	3	4	5	4	5	4	4	4	4	4	3	3	5	4	3	4	4	4	4	3	4	3	4	4	4	4	4	2	4	4	3	4	3	3	3	4	3	3	5	3	4	4	3	3
2	51	2	3	4	4	3	3	3	4	4	3	3	3	3	3	3	4	4	4	4	3	4	3	4	4	4	4	4	4	4	4	4	3	3	3	4	3	3	3	4	3	3	3	4	4	4	3	3	4
1	47	1	3	5	5	5	1	2	4	2	4	5	1	1	1	4	1	6	1	2	5	5	3	4	3	2	3	4	4	1	5	4	1	1	1	4	4	3	5	4	2	4	1	5	2	3	2	5	5
2	54	2	3	4	4	3	1	1	4	4	3	1	1	1	1	1	3	4	5	2	2	5	1	3	4	4	4	4	4	3	4	4	1	4	3	3	4	3	4	2	1	4	3	6	3	4	1	4	4
1	32	2	1	5	3	4	2	5	3	5	2	4	4	1	1	3	2	6	5	4	2	5	4	3	4	4	4	4	4	4	5	5	5	3	2	2	2	3	2	3	2	3	1	5	4	2	2	5	3
1	73	2	2	6	1	2	1	2	5	6	3	6	6	4	1	5	5	6	6	6	5	5	4	1	6	3	4	1	6	5	5	5	1	3	1	1	3	1	1	3	5	3	1	6	1	1	1	1	5
2	60	1	3	6	2	3	2	3	2	5	1	3	4	3	3	4	1	6	3	2	2	5	2	3	3	3	3	3	5	5	5	3	1	2	3	1	2	2	3	2	1	4	3	6	1	4	1	2	2
2	32	2	1	4	5	5	4	1	5	5	5	1	4	4	5	4	1	5	5	1	5	6	4	4	5	1	4	1	5	4	4	4	1	1	1	1	4	1	4	5	3	1	1	5	4	4	1	1	4
2	39	2	1	6	3	4	3	3	4	6	3	3	3	1	3	5	6	6	6	6	2	6	3	4	3	4	3	6	5	6	6	4	1	4	3	3	3	1	4	4	3	4	4	6	4	3	3	4	4
1	20	1	3	4	3	4	3	3	4	3	3	3	3	2	3	3	5	5	3	3	3	5	3	5	4	4	4	3	4	4	4	5	3	3	3	3	2	3	3	5	2	3	3	4	3	3	3	3	3
1	22	1	3	6	1	5	1	1	6	6	4	1	6	6	1	3	1	6	2	6	6	6	3	4	3	5	6	6	6	6	6	6	1	5	5	3	6	4	6	2	1	1	2	6	4	5	2	3	5
2	21	1	3	6	3	3	4	3	5	6	3	3	3	3	1	3	4	5	4	3	3	4	2	3	4	4	4	3	3	3	4	4	3	3	4	1	3	3	3	3	3	1	3	4	4	3	3	3	3
2	54	1	3	4	5	5	3	4	5	4	4	4	2	1	1	2	4	5	1	4	1	5	3	2	2	4	4	4	5	5	5	5	1	4	4	3	4	3	2	5	4	4	4	5	2	3	3	4	3
2	62	2	2	4	5	3	3	3	6	5	2	1	4	3	2	2	4	4	4	4	4	4	3	4	4	4	3	4	4	4	6	4	2	2	4	3	2	2	4	4	4	2	3	5	4	4	3	2	4
1	37	1	3	5	3	5	2	1	5	6	5	4	6	4	1	6	4	6	5	5	5	6	2	2	5	5	5	6	6	5	6	5	1	5	4	4	5	4	4	5	3	2	4	6	4	3	2	4	2
1	71	2	2	6	4	1	1	1	4	6	3	2	4	2	3	3	4	1	5	5	4	4	1	5	5	4	5	3	4	2	3	6	1	3	3	3	2	1	3	4	1	3	3	3	2	4	2	3	3
1	34	1	3	4	4	3	4	4	6	6	5	5	4	4	4	5	3	5	5	5	1	6	4	2	2	4	4	5	4	6	6	4	3	5	4	3	4	2	5	5	4	3	4	5	3	4	4	4	4
1	22	1	3	5	4	4	4	2	3	5	3	1	5	4	1	4	5	5	5	5	5	5	2	5	4	5	4	5	4	3	5	5	1	2	1	1	1	4	5	4	2	1	1	5	3	1	2	1	1
1	47	1	3	6	4	6	2	1	5	6	3	3	2	2	2	1	4	5	6	6	4	6	5	4	4	3	5	5	4	5	5	6	1	5	4	2	4	3	4	3	2	3	2	5	5	4	1	3	5
1	23	1	3	5	3	4	3	3	4	4	3	3	4	3	3	3	3	4	3	3	3	4	4	3	3	3	4	3	3	4	4	3	3	4	3	3	3	3	3	3	3	2	3	4	3	3	3	3	4
2	71	2	1	4	3	5	3	3	3	4	4	3	4	3	3	4	4	5	5	4	3	4	3	3	4	4	4	4	4	4	4	4	1	4	3	3	4	1	4	4	2	2	3	4	4	4	4	4	3
2	21	1	3	4	4	4	2	4	3	4	2	1	3	2	1	3	4	4	4	4	3	5	2	4	4	4	4	4	4	3	4	4	2	4	2	2	1	3	3	4	4	1	4	4	2	1	2	4	4
1	67	2	2	5	3	5	2	3	4	5	5	3	5	2	3	4	4	5	3	4	4	5	3	4	3	4	4	4	5	5	5	5	3	5	4	3	5	2	4	4	3	3	3	5	4	3	2	2	2
2	41	2	3	5	4	4	1	2	4	5	4	3	3	3	3	3	4	4	3	4	2	5	3	6	3	4	4	5	5	5	5	4	3	4	4	4	4	3	4	5	1	1	1	4	4	4	1	3	4
2	58	1	3	6	6	4	5	1	4	6	4	4	3	3	2	3	4	3	3	4	2	5	4	4	5	4	4	4	3	5	5	4	1	4	4	5	3	2	4	4	4	2	3	5	3	4	4	4	4
2	29	2	1	4	3	3	3	3	2	3	3	2	3	3	2	3	4	4	4	2	3	4	4	3	4	4	4	4	4	4	4	4	2	3	4	3	2	2	4	4	3	2	3	4	4	3	3	4	3
1	32	2	1	6	1	1	1	1	6	4	1	1	5	4	1	1	6	6	4	6	5	1	1	4	4	5	6	6	2	6	5	4	1	4	1	1	1	1	4	6	4	1	6	4	1	5	1	3	3
2	47	1	3	5	3	3	2	3	4	6	4	3	4	4	3	4	3	6	4	6	5	6	5	4	4	5	4	4	4	4	6	5	1	4	4	4	4	1	4	4	1	1	4	6	3	4	3	3	2
2	63	2	2	4	5	4	3	3	5	5	3	4	5	2	4	4	5	4	5	4	4	5	4	3	4	4	4	4	5	4	5	5	2	4	4	3	4	3	3	3	4	2	3	6	3	3	4	4	5
1	47	1	3	3	3	3	3	4	3	5	2	3	6	6	1	6	2	3	3	3	2	4	3	2	3	2	4	5	3	3	5	4	5	4	2	3	2	3	2	3	1	2	1	4	3	2	3	3	3
1	32	1	3	4	4	3	2	3	4	4	2	2	3	3	2	4	4	4	2	4	4	4	2	3	3	4	3	4	4	4	4	4	4	4	2	1	2	2	3	3	3	3	2	4	2	1	3	4	3
1	37	1	3	5	5	4	2	3	3	5	2	3	6	5	1	4	4	4	4	4	4	5	3	3	4	4	5	5	5	5	5	5	3	5	3	3	3	4	3	3	3	3	3	5	3	3	3	4	3
2	70	2	1	6	5	4	4	4	6	6	4	4	6	2	2	5	3	6	4	6	5	6	1	5	2	4	4	5	5	5	5	6	1	4	4	2	4	1	4	5	4	4	4	6	6	4	4	4	1
1	24	1	3	6	6	5	2	4	3	6	3	3	4	4	2	3	4	5	5	4	3	5	3	6	3	5	6	6	4	6	6	6	1	6	4	4	4	2	4	3	3	2	5	6	3	2	5	3	2
1	42	2	1	5	4	5	5	5	4	4	2	4	2	1	2	3	4	4	4	5	3	5	4	3	2	3	3	3	4	3	4	4	2	2	3	3	2	4	4	2	4	2	3	5	2	4	4	3	4
2	66	2	2	5	4	5	3	4	4	4	4	3	5	3	3	5	2	6	3	5	3	4	3	4	4	4	4	5	4	4	4	5	2	3	4	3	3	3	4	4	4	2	3	6	4	4	5	5	4
2	42	2	1	3	3	3	3	3	3	3	3	3	4	3	3	4	4	3	3	4	4	4	3	3	3	3	3	3	3	3	3	3	3	3	3	3	3	3	4	3	3	3	3	3	3	3	3	3	3
2	71	2	2	5	4	5	3	3	4	6	3	3	3	3	3	4	4	6	4	5	3	5	2	5	3	4	4	5	5	5	5	5	4	5	5	3	4	3	4	4	3	3	4	6	3	3	3	3	4
2	64	2	2	5	4	5	3	4	5	6	4	3	6	6	1	6	4	5	6	5	4	5	5	4	3	5	6	5	5	6	5	5	2	5	5	4	5	2	5	5	3	3	3	6	5	4	3	5	4
1	36	1	3	6	1	6	5	4	5	6	6	4	5	4	3	4	4	5	5	5	2	6	3	5	2	4	5	6	6	6	6	6	1	6	4	5	6	2	5	5	2	2	3	6	4	4	3	5	4
2	62	2	1	6	6	2	4	4	6	6	3	1	6	5	2	5	6	6	6	6	3	6	1	4	6	6	6	6	6	6	6	6	5	5	5	6	4	2	6	4	5	4	4	6	1	5	1	4	4
1	72	2	2	6	5	3	1	2	6	6	6	2	4	3	2	5	5	5	6	5	5	4	4	5	5	5	5	4	6	5	5	6	1	3	4	2	4	2	4	5	3	3	3	6	2	5	3	4	3
1	34	1	3	3	3	3	3	3	3	4	3	3	5	4	1	4	3	3	2	3	3	5	3	3	4	4	3	3	3	4	4	3	3	3	2	3	3	3	4	3	3	3	4	3	4	4	3	4	4
2	55	2	2	5	5	4	3	3	4	4	4	2	5	3	3	5	4	4	4	3	3	4	4	4	4	4	3	4	4	4	4	4	4	4	4	4	4	4	4	4	3	3	3	5	3	3	4	4	4
1	70	2	2	5	4	5	3	2	4	6	3	2	4	2	1	3	2	5	5	4	4	4	2	3	3	4	5	5	5	4	5	5	1	5	4	3	3	2	2	3	1	3	4	5	2	3	4	1	2
1	38	2	1	5	3	4	2	4	4	5	4	4	5	4	3	4	4	5	4	4	4	5	4	5	4	4	5	5	5	5	5	5	2	4	4	3	4	2	4	5	3	3	4	5	3	4	4	4	4
1	43	1	3	4	4	3	2	3	5	4	3	2	3	1	3	3	5	6	5	6	4	5	3	3	4	5	5	6	5	6	6	5	5	5	5	4	3	3	4	4	1	2	3	5	3	4	3	2	3
2	61	2	1	5	4	4	3	4	5	5	3	3	4	3	3	3	3	5	4	4	4	5	4	4	4	4	3	4	5	4	5	5	2	4	4	4	4	3	3	4	3	3	4	5	3	3	3	3	4
1	58	2	2	5	5	5	4	1	4	5	4	1	1	1	4	2	4	4	4	5	5	5	2	5	5	4	4	5	5	5	5	6	1	5	4	3	2	2	2	2	3	2	3	4	4	4	1	1	2
2	46	2	1	6	4	3	4	2	5	6	4	2	5	3	1	4	1	6	1	3	3	6	3	4	5	4	3	4	5	4	5	5	6	2	4	2	5	5	5	2	1	2	3	6	4	2	3	4	4
2	60	2	3	4	3	4	4	2	4	4	4	4	4	3	2	5	6	5	5	5	5	6	3	4	5	6	5	6	5	5	5	5	3	4	4	5	5	3	3	4	3	3	3	6	3	4	4	3	4
2	58	2	3	5	4	4	3	5	6	6	5	4	4	4	2	4	2	2	3	5	1	6	2	5	5	5	5	5	6	6	5	5	5	5	3	2	5	3	5	5	1	1	4	6	5	5	3	5	5
2	72	1	3	6	5	3	3	2	6	5	5	5	4	2	3	4	5	6	6	6	3	5	3	4	4	4	4	6	5	5	6	6	1	4	4	3	4	1	4	4	1	2	4	6	5	3	3	3	4
2	68	2	2	6	6	4	3	5	3	6	3	6	5	3	5	6	4	6	4	3	4	5	3	1	3	4	4	6	5	5	5	5	2	6	4	3	4	1	3	5	3	4	1	6	4	3	3	1	1
2	60	1	3	6	5	2	3	3	3	6	2	1	6	5	2	5	5	6	5	6	2	5	4	4	5	5	3	5	4	5	5	5	1	5	4	4	2	1	2	6	4	3	4	6	1	4	2	1	4
1	47	2	1	6	6	5	3	5	4	6	6	1	6	1	1	3	6	6	6	2	4	6	3	4	5	5	5	6	6	6	6	6	3	6	6	3	6	1	6	6	5	2	3	5	3	2	4	6	6
1	67	1	3	5	4	5	2	1	4	5	4	3	3	2	3	3	3	6	6	6	4	4	1	2	3	4	4	4	4	4	5	4	1	3	4	2	4	2	3	4	3	1	3	5	3	4	2	4	4
2	52	1	3	5	4	2	2	2	2	6	4	1	3	2	6	2	5	5	5	2	2	6	5	4	3	2	5	5	5	5	5	4	5	3	5	2	3	2	1	5	1	4	2	6	3	4	3	4	4
1	35	2	1	4	3	2	3	4	4	5	2	2	4	4	4	4	4	2	4	4	3	4	4	4	4	4	4	4	3	5	5	3	3	4	3	3	4	5	3	5	5	3	3	4	4	4	4	3	3
2	47	2	2	6	4	5	1	1	5	6	1	1	4	1	1	3	1	6	5	6	1	6	1	5	6	6	6	6	6	6	6	6	6	4	5	1	4	3	5	5	2	1	3	6	1	4	4	3	2
2	50	2	1	4	6	4	2	4	3	5	3	1	6	5	4	2	5	4	6	2	2	6	3	5	4	4	4	5	5	4	6	5	6	4	5	2	4	2	4	4	2	2	2	4	2	3	6	4	4
2	71	1	3	6	6	4	2	2	6	6	4	4	5	2	2	2	4	6	6	2	2	6	2	5	5	5	5	6	5	6	6	6	2	4	5	4	6	2	4	5	2	3	2	6	1	5	3	3	4
2	27	1	3	5	5	4	3	5	5	5	3	4	4	3	3	4	5	6	5	5	3	6	3	3	5	6	6	4	5	6	6	5	5	4	4	2	3	3	3	4	2	3	4	5	5	4	3	6	4
1	28	1	3	5	3	3	2	3	3	5	3	3	5	4	2	3	4	4	3	4	4	5	3	3	3	4	3	4	2	4	3	3	4	3	3	2	4	3	5	5	1	2	3	4	1	3	2	2	4
1	70	2	2	6	3	5	3	5	3	6	6	5	5	4	1	3	5	6	6	6	4	6	4	3	5	5	6	6	5	5	6	5	2	2	4	3	6	1	4	6	4	4	4	5	5	4	3	4	4
1	49	2	1	4	4	4	4	4	4	4	4	4	4	4	4	4	4	4	4	4	4	4	4	4	4	4	4	4	4	4	4	4	4	4	4	4	4	4	4	4	4	4	4	4	4	4	4	4	4
1	29	1	3	6	5	5	2	1	4	2	4	2	6	5	4	5	6	6	4	6	6	6	3	2	6	5	5	6	5	3	6	3	1	4	6	3	3	3	3	5	6	1	1	6	4	5	3	4	1
1	27	1	3	5	5	3	3	2	4	3	3	3	3	3	3	3	3	5	3	2	2	4	3	5	4	4	5	3	5	5	3	3	3	3	3	3	3	3	4	3	3	2	3	5	3	3	4	4	4
2	73	2	2	5	3	5	5	4	5	5	4	4	5	4	2	5	5	6	5	4	2	5	3	4	3	2	4	5	5	5	5	5	1	5	4	2	3	2	2	4	4	4	5	5	5	4	4	4	3
1	72	2	2	6	6	5	2	5	4	6	2	5	5	4	1	4	2	5	4	4	2	5	2	4	4	4	4	5	4	5	5	5	1	5	4	5	4	3	3	4	5	3	3	6	4	4	2	4	4
2	71	2	2	6	6	6	3	4	6	6	3	4	5	5	3	3	4	6	5	6	4	6	4	3	5	6	5	6	6	5	6	5	2	6	5	4	5	3	5	3	3	2	4	6	5	4	3	4	5
2	55	2	1	4	4	3	3	3	4	4	3	3	5	4	3	4	4	5	4	4	4	5	4	3	4	4	4	4	4	5	4	5	3	3	4	4	3	3	4	4	4	3	4	5	3	4	3	3	3
2	50	2	1	5	4	4	4	3	4	4	5	2	5	5	2	5	4	5	5	3	4	4	5	4	3	4	4	3	3	4	4	3	1	2	4	3	4	3	4	4	3	2	1	5	5	4	2	4	3
1	28	1	3	4	3	4	3	3	3	4	3	3	3	3	3	3	4	4	4	4	3	4	3	3	4	1	4	4	4	4	4	4	2	4	4	4	3	3	3	3	3	4	3	4	3	3	3	3	3
1	32	1	3	6	6	6	2	5	6	1	1	6	2	1	3	2	5	6	2	2	2	6	2	4	5	6	6	5	5	4	4	5	3	5	2	1	3	2	2	6	5	3	3	6	5	1	1	1	6
2	50	1	3	4	4	3	3	3	3	4	3	4	3	3	3	3	5	5	4	5	3	4	4	3	4	4	4	5	4	4	5	4	2	4	3	3	3	3	3	4	3	3	3	5	3	4	3	3	3
2	50	2	3	5	2	6	3	3	4	6	6	5	5	5	2	2	5	5	5	2	4	5	6	2	5	4	4	4	5	5	5	5	2	4	2	5	5	4	4	4	5	2	3	5	4	5	2	4	4
1	65	1	3	6	3	5	3	3	4	6	5	3	6	5	1	6	2	6	5	6	3	6	4	3	3	4	3	6	5	5	6	5	1	6	4	4	5	1	5	4	1	5	4	4	3	4	3	4	5
2	51	2	1	6	6	2	2	2	6	6	3	2	6	6	6	6	4	4	6	3	5	6	3	3	4	2	5	6	4	6	6	6	1	4	1	2	4	3	4	5	2	1	1	6	1	4	2	5	5
1	43	1	3	5	4	6	4	1	5	6	5	5	3	2	1	5	4	6	3	4	3	6	5	4	3	4	6	6	5	6	5	5	2	5	4	5	6	5	5	3	2	4	3	5	5	2	3	3	4
2	61	2	1	5	2	3	2	3	3	5	4	2	5	4	2	4	4	6	2	4	2	5	3	4	5	4	4	5	5	5	6	5	2	3	4	2	4	2	4	4	2	3	3	5	5	5	4	2	3
2	42	1	3	5	2	4	1	1	4	5	4	2	3	1	1	3	4	5	4	5	3	4	1	4	4	4	4	4	4	4	4	4	1	4	3	5	6	2	2	4	2	1	2	4	2	4	2	1	4
1	37	1	3	4	4	3	1	2	3	5	3	4	4	1	3	4	5	5	5	5	4	4	1	4	4	4	4	4	4	4	5	5	1	1	4	1	4	4	2	4	1	1	4	4	2	3	1	3	4
1	39	1	3	6	6	2	1	3	5	5	4	3	4	3	3	3	4	6	1	6	6	6	1	6	6	6	5	6	6	6	6	6	1	6	3	1	3	1	4	6	3	1	1	6	6	4	1	6	3
2	45	2	1	5	4	4	2	3	4	6	3	3	5	2	4	2	4	6	6	6	4	6	3	4	4	5	4	5	6	6	5	6	2	4	4	4	4	3	4	4	3	2	4	6	1	3	4	5	5
2	22	1	3	6	6	4	1	2	6	6	6	1	6	6	1	1	6	6	6	6	5	6	6	4	6	6	6	6	6	1	6	6	1	6	4	4	4	3	3	4	1	4	4	6	6	6	6	1	6
2	60	2	3	6	6	6	1	1	6	6	4	1	4	6	1	1	6	6	6	6	6	6	1	4	6	5	6	5	6	5	6	6	1	6	5	4	5	4	6	5	6	3	3	6	1	4	1	4	2
2	35	2	1	6	4	5	3	4	6	6	1	1	6	5	1	4	6	6	5	4	3	6	3	4	6	5	3	6	6	6	6	6	6	6	5	5	3	1	6	5	1	3	1	5	1	4	3	3	4
2	78	1	1	5	2	5	3	1	4	5	2	2	5	4	2	4	2	6	2	2	5	6	4	5	3	5	5	5	5	5	5	5	2	5	5	4	3	2	5	2	2	3	2	6	4	4	3	2	2
1	44	2	1	5	3	3	2	4	4	6	4	1	3	3	4	3	4	6	6	4	4	5	5	4	6	4	4	4	5	6	6	6	1	5	3	1	4	4	4	6	2	1	3	6	4	4	4	3	5
2	29	1	3	5	4	5	3	2	3	5	2	3	4	5	1	4	4	4	4	4	2	4	3	3	3	5	5	4	4	4	5	5	1	3	3	3	4	3	3	2	2	2	4	5	5	3	4	4	4
1	70	1	3	4	3	3	2	5	2	3	3	1	3	1	3	1	4	5	6	4	1	5	3	3	1	3	3	3	2	2	3	6	1	4	3	4	3	3	3	5	3	1	2	4	3	2	3	1	4
2	33	1	3	5	4	3	2	2	5	5	3	1	5	4	2	4	5	6	5	5	4	5	5	3	4	4	4	4	4	4	5	5	1	4	4	3	3	3	3	5	4	2	4	5	4	4	2	3	4
1	30	2	1	6	3	5	2	5	4	6	3	5	2	1	1	4	1	5	4	5	2	6	5	5	1	4	4	1	3	4	6	6	1	3	4	3	5	2	4	3	4	3	4	6	1	3	1	2	2
1	28	1	3	6	4	5	4	5	5	6	5	3	5	3	2	5	2	2	2	2	1	4	4	5	1	3	4	4	3	4	4	4	1	4	2	2	1	4	3	3	1	1	1	4	4	3	2	3	3
2	20	1	3	6	3	4	2	3	4	6	4	2	4	4	3	3	3	6	3	4	2	4	1	4	6	4	4	4	4	4	4	4	1	4	3	3	2	2	3	4	5	3	4	6	3	4	4	4	4
2	30	2	1	5	4	5	3	3	3	5	3	2	5	5	3	5	4	4	5	4	3	4	4	5	5	4	5	5	5	4	5	5	3	4	5	3	5	3	4	5	3	3	4	5	4	5	3	4	3
2	35	2	1	6	4	3	1	2	6	6	4	1	6	6	1	5	5	6	5	5	5	6	1	5	5	5	4	6	4	6	5	4	6	4	4	5	3	4	4	4	1	1	1	6	4	4	1	5	5
2	48	2	1	5	3	5	2	1	5	5	3	3	6	1	3	3	5	5	5	5	2	5	2	4	2	5	4	5	5	5	5	5	1	5	3	2	3	2	3	5	1	1	4	6	1	2	3	3	6
2	21	1	3	4	3	4	2	3	4	4	4	3	3	3	2	3	4	4	5	4	4	4	3	2	4	4	4	4	3	4	4	4	1	5	5	4	4	3	3	4	2	1	4	5	4	4	3	3	4
2	61	2	2	6	5	1	2	4	6	6	6	1	5	6	2	2	5	5	6	4	1	6	5	5	5	5	6	6	6	5	6	6	1	4	5	4	5	3	4	4	1	1	1	6	6	4	1	4	4
2	47	1	3	5	3	5	2	2	5	5	3	2	4	4	1	4	5	6	5	5	1	6	3	3	5	4	4	5	5	6	6	6	2	4	4	4	4	3	2	4	1	3	3	6	2	4	3	3	4
2	36	2	1	6	4	5	3	3	5	6	3	3	6	5	1	3	2	4	6	3	3	5	3	4	4	3	5	4	5	5	6	5	1	5	3	4	3	2	3	2	1	1	2	5	6	5	2	3	3
1	44	1	3	5	2	1	2	1	5	5	3	1	3	1	1	1	6	6	6	6	1	5	1	2	6	5	4	6	6	6	6	6	1	6	6	6	5	1	2	5	6	1	1	6	5	3	1	5	1
2	72	2	1	6	2	4	3	3	5	6	4	2	4	2	2	3	1	6	5	2	4	5	4	4	4	4	4	6	5	5	5	5	1	3	4	3	4	3	4	1	2	4	3	6	4	3	4	3	3
1	29	1	3	4	4	3	3	3	4	3	4	3	4	3	3	4	5	5	3	4	3	4	3	4	4	5	4	4	4	4	3	4	3	4	3	4	3	3	4	4	2	3	3	3	4	3	3	4	4
1	52	1	3	4	4	4	1	4	4	6	2	1	2	3	3	1	3	4	3	5	4	4	3	4	5	5	4	4	4	4	4	4	2	1	3	2	5	3	3	5	1	1	1	6	2	4	1	4	4
1	52	1	3	4	4	4	2	5	4	4	4	4	4	3	1	4	4	5	4	4	4	4	1	3	3	4	4	4	4	4	4	4	1	4	4	4	5	3	3	3	3	3	3	4	4	4	2	2	4
2	28	1	3	6	6	5	1	1	6	6	1	1	1	1	6	1	1	1	1	6	1	6	1	6	6	6	6	6	6	6	6	6	1	6	1	6	1	6	1	6	1	1	1	6	1	1	1	1	6
2	43	1	3	6	4	4	2	2	4	6	3	3	4	3	2	5	3	5	5	4	3	6	4	3	3	4	5	5	5	6	5	6	2	4	4	4	4	2	4	3	3	1	4	6	4	3	3	4	4
1	61	2	2	5	3	3	2	5	3	2	3	5	5	2	2	4	1	6	4	4	1	5	3	3	2	4	4	4	2	4	5	3	2	1	2	1	4	2	4	3	2	2	4	5	5	2	2	2	3
1	41	1	2	4	2	4	3	2	1	6	2	1	6	3	1	5	3	4	6	6	1	1	1	1	1	1	1	4	1	1	5	5	1	2	1	1	1	1	1	1	1	1	3	6	3	5	1	1	1
2	48	2	3	6	6	4	2	4	4	6	4	5	5	1	1	5	3	6	2	6	1	6	6	4	4	5	5	5	6	5	5	4	1	5	4	3	5	3	6	5	3	2	4	6	6	3	2	4	3
1	77	2	1	5	4	4	3	3	3	6	3	4	4	4	2	4	4	5	5	4	4	2	2	3	4	4	4	5	4	4	5	5	2	3	2	2	4	2	3	5	3	2	4	5	4	4	3	4	4
1	42	1	3	3	1	4	1	5	4	1	1	5	2	2	4	1	1	1	1	1	2	1	2	1	1	1	1	1	1	1	1	1	1	1	1	4	1	2	1	1	1	1	1	4	2	6	1	1	1
1	35	2	1	3	3	3	3	3	3	3	3	3	5	5	1	2	4	4	4	4	5	5	3	3	4	4	4	5	4	4	4	4	1	3	4	4	4	3	3	5	4	1	3	4	3	4	3	4	3
1	33	1	3	5	5	5	3	3	4	5	5	3	5	3	3	3	4	4	5	4	4	5	3	3	4	4	5	6	6	5	4	5	2	5	5	4	6	3	3	5	3	2	3	5	4	3	3	4	4
2	50	2	1	6	6	4	3	3	5	6	4	4	4	5	3	5	4	4	5	5	5	6	3	4	2	4	5	4	4	4	4	4	2	4	4	4	4	1	3	2	3	4	3	5	6	3	4	4	4
2	74	2	2	5	4	4	3	5	4	5	4	4	4	1	1	4	4	5	3	4	2	5	4	4	3	4	3	4	4	4	5	5	4	4	3	3	4	3	4	5	1	2	2	5	4	3	4	3	3
2	51	2	3	5	5	4	3	3	5	5	3	3	6	6	1	1	5	6	4	3	3	6	4	4	4	4	2	3	3	5	5	6	1	1	3	5	4	2	4	4	4	2	3	6	4	3	3	3	3
2	70	2	2	5	5	4	2	2	2	5	3	2	4	2	1	3	4	4	3	2	2	5	4	4	4	3	3	4	4	4	4	5	1	2	2	2	2	2	2	3	3	3	4	6	4	2	4	3	4
1	53	1	3	4	4	3	3	4	3	5	3	3	4	4	3	3	4	4	3	4	3	4	3	4	3	4	3	4	4	4	4	4	3	4	3	4	2	1	4	3	3	2	4	4	3	4	3	4	4
1	76	2	2	5	4	4	4	4	4	6	4	4	6	4	3	4	4	6	6	4	4	5	4	5	5	4	4	5	6	6	6	5	1	4	4	4	4	3	5	2	1	1	2	6	2	4	3	2	4
2	19	1	3	6	6	3	2	1	6	6	2	2	5	1	1	5	5	6	6	1	3	6	3	5	5	6	4	6	5	6	6	6	1	4	3	2	2	3	3	6	4	5	1	6	5	4	3	1	1
1	72	2	2	4	4	4	3	3	4	4	4	3	4	4	2	2	5	5	3	4	4	5	4	4	4	4	4	4	4	4	5	5	2	3	4	3	4	3	4	4	3	3	3	4	4	4	4	4	4
2	24	2	3	6	6	1	2	2	4	6	4	2	6	5	1	6	5	5	6	5	5	6	4	4	5	2	5	6	5	6	5	5	2	2	3	2	5	3	5	5	2	4	4	6	1	5	3	6	2
1	39	1	3	5	4	4	1	3	4	5	5	2	6	6	1	5	6	6	6	6	4	6	3	4	5	4	5	6	6	6	6	6	2	5	6	6	6	4	4	6	1	1	2	6	5	5	3	3	3
1	29	2	2	4	4	4	3	3	4	4	5	3	3	3	2	4	3	6	4	4	3	4	3	3	4	4	4	5	4	5	5	4	1	5	4	4	4	3	3	4	3	2	3	4	4	4	3	4	4
2	57	2	2	5	6	5	3	2	4	6	2	1	5	4	1	4	4	6	4	4	6	5	3	3	4	5	6	6	6	6	6	6	1	5	4	4	4	1	4	5	1	4	2	6	5	3	3	3	4
1	44	1	3	4	3	4	3	3	4	4	4	3	3	3	2	4	3	4	4	4	4	4	3	4	3	4	4	4	4	4	4	4	4	4	3	4	4	3	3	3	3	4	4	5	4	3	3	4	4
1	60	2	1	4	5	4	2	4	4	6	4	4	5	3	1	4	5	6	5	5	4	5	2	4	4	5	4	5	5	5	6	4	2	5	5	3	2	3	4	3	4	2	3	5	5	2	2	4	5
1	39	1	3	5	6	4	3	3	1	4	4	4	6	6	1	6	1	3	4	4	4	1	4	3	5	3	5	2	2	3	4	6	1	1	1	1	3	1	3	5	4	1	4	5	2	3	2	3	4
2	40	1	3	6	5	6	2	2	4	5	5	4	4	4	1	1	3	6	4	5	3	2	2	3	2	5	5	5	5	4	4	5	1	5	5	5	3	3	4	6	4	1	1	5	1	4	4	4	5
2	57	1	3	5	5	3	3	5	3	5	3	2	4	3	2	3	3	5	5	3	4	5	5	5	4	4	3	5	4	4	5	4	1	3	5	3	4	3	5	5	4	4	3	5	3	4	5	5	5
1	42	1	3	5	4	2	1	2	5	5	6	1	1	1	1	1	3	6	4	3	4	4	2	4	3	4	4	5	4	6	5	4	1	3	3	4	5	2	4	3	1	1	2	5	3	4	1	2	2
1	66	2	2	6	3	5	4	4	5	6	5	4	6	5	1	5	6	6	3	6	6	6	2	4	4	5	4	5	4	5	6	5	3	5	4	4	5	1	5	5	5	4	4	5	5	4	5	4	5
1	73	2	1	4	4	4	4	4	4	4	4	4	3	3	3	3	4	4	4	3	3	4	4	3	3	3	3	4	4	4	4	5	3	4	3	3	4	3	3	5	3	3	4	5	4	4	3	3	4
1	34	1	3	6	6	5	2	3	3	6	1	2	6	2	1	4	2	6	5	3	5	6	4	3	6	6	6	6	6	6	6	6	4	6	6	6	3	5	3	5	3	3	3	6	5	4	1	3	3
2	48	2	1	4	4	3	2	3	3	4	3	3	3	3	3	3	3	3	3	3	3	3	3	3	3	3	3	3	4	3	3	3	2	3	3	3	3	3	3	3	3	3	3	3	3	3	2	3	3
2	27	2	3	6	6	4	1	4	6	6	1	1	1	1	1	4	1	6	6	1	1	4	5	4	6	5	5	6	6	6	6	6	6	6	3	5	3	3	5	6	6	1	1	6	1	1	1	6	6
1	32	2	3	5	3	5	2	4	2	5	2	2	4	2	5	4	3	4	4	4	2	4	2	4	4	4	4	3	4	2	4	4	1	3	2	2	3	2	4	4	4	2	3	5	3	2	2	2	2
2	39	1	3	5	5	5	3	2	5	5	4	2	2	2	2	4	3	5	2	4	3	5	3	2	4	4	3	6	6	4	4	4	3	6	5	2	4	3	3	4	4	2	4	5	4	5	3	1	2
2	37	1	3	6	5	4	1	2	4	6	3	3	4	1	1	4	3	6	4	3	3	5	3	6	6	6	4	6	5	5	4	6	3	4	3	4	3	3	1	4	4	1	3	6	1	4	1	3	4
1	44	1	3	6	5	4	1	1	6	5	5	3	4	3	3	3	6	6	6	6	3	6	4	5	4	6	5	6	6	6	6	6	1	5	5	5	4	3	5	4	1	2	1	6	6	3	1	4	5
2	66	2	1	5	4	5	3	3	5	5	4	4	2	3	3	3	4	5	3	4	3	4	4	2	3	4	3	4	5	5	5	3	3	5	4	4	4	2	3	3	3	3	3	5	3	3	3	3	3
1	22	1	3	6	5	5	3	5	5	6	2	3	5	1	1	4	4	6	3	6	3	4	3	2	4	4	3	5	5	2	5	6	1	5	5	1	1	2	1	2	2	3	2	5	1	3	2	4	5
1	60	2	1	5	3	4	3	3	4	5	4	4	4	3	2	4	4	5	4	5	4	5	3	5	4	4	5	5	4	5	4	5	3	4	4	3	4	2	4	3	4	3	4	4	2	4	2	4	4
1	69	2	2	5	2	2	4	4	1	3	2	4	6	3	6	6	1	5	3	4	2	4	2	1	5	1	4	5	1	5	5	4	1	1	2	1	3	2	5	2	1	4	1	5	5	1	5	3	4
2	21	1	3	6	6	1	1	5	2	4	3	1	1	1	1	1	4	3	4	2	4	4	3	2	3	3	3	4	4	3	4	3	4	1	3	2	2	1	1	1	1	1	1	6	3	3	4	1	1
2	43	1	3	6	3	5	3	3	5	6	6	2	5	3	2	5	3	6	2	5	2	6	6	5	4	5	6	6	6	6	6	5	6	5	4	3	5	2	5	5	3	2	2	6	6	2	4	4	5
2	45	2	1	5	4	3	2	4	4	5	4	4	4	2	3	4	5	5	5	4	3	5	5	3	4	4	4	4	5	4	4	5	2	4	3	4	5	3	3	4	4	3	2	5	3	4	4	4	4
2	39	1	3	6	1	5	1	1	6	6	5	1	5	1	1	5	4	6	3	6	1	5	1	3	1	1	1	5	5	5	5	5	6	1	1	1	1	1	5	1	2	1	4	6	2	1	2	1	5
2	71	2	1	6	4	2	1	4	6	6	5	2	5	4	1	4	5	5	5	5	5	6	3	4	5	5	6	4	5	6	6	6	2	4	4	4	3	3	5	4	2	1	2	6	5	4	3	4	5
2	59	2	1	4	4	4	4	5	4	6	3	3	5	5	1	4	5	6	6	5	5	5	4	2	4	5	5	5	5	5	6	6	4	5	5	3	3	3	4	5	4	2	2	6	5	5	5	4	4
1	40	2	1	5	3	3	1	3	3	5	5	3	6	2	2	6	4	2	4	4	2	3	3	4	5	3	4	3	4	3	5	1	4	2	2	6	3	1	2	2	3	1	2	4	4	4	1	4	4
2	69	2	2	5	5	5	3	1	4	5	3	4	3	2	1	4	3	5	4	4	3	5	3	4	3	4	4	5	4	4	4	4	3	4	2	2	4	2	4	4	3	3	4	4	3	3	3	2	2
1	46	2	2	6	5	1	1	1	5	6	1	1	5	1	1	1	5	6	5	4	4	5	1	5	5	6	5	4	5	6	6	1	1	1	1	1	1	1	1	3	1	5	1	6	1	1	1	1	2
2	39	2	1	6	6	4	4	3	5	5	3	2	4	4	1	4	4	4	6	3	3	6	4	3	4	4	4	3	5	4	4	5	1	4	4	4	4	3	6	3	4	6	3	6	5	3	4	4	2
2	36	1	3	4	1	4	1	1	1	1	1	1	4	1	4	1	1	1	4	4	1	1	4	4	1	1	1	1	4	1	1	4	4	1	1	1	1	1	1	1	4	1	1	1	1	4	1	1	1
1	42	1	3	6	2	4	1	3	3	6	3	4	4	4	1	3	5	6	6	6	3	4	1	4	3	6	5	5	4	4	6	6	2	5	4	4	3	3	3	4	3	1	1	5	4	4	4	4	2
1	34	1	3	4	1	1	2	2	2	4	2	3	6	1	1	4	5	5	2	1	1	2	1	2	1	2	3	1	1	1	1	2	1	2	1	1	4	2	2	3	2	3	2	2	2	3	2	1	2
2	58	2	1	6	3	5	3	4	3	6	5	2	6	1	1	4	2	6	6	3	2	4	3	4	2	4	2	5	5	2	6	6	1	2	3	2	5	1	2	6	4	1	4	6	4	2	3	3	3
1	48	2	2	4	3	5	2	4	6	6	4	3	6	5	1	3	1	4	4	4	4	5	4	4	2	4	3	4	4	4	5	5	4	4	3	1	5	1	4	2	3	3	4	6	4	4	1	4	3
2	54	2	3	4	3	4	3	3	3	5	3	4	4	2	1	5	4	6	5	6	2	5	4	4	4	4	5	5	5	6	6	6	3	3	4	4	4	4	4	4	2	2	3	6	3	3	4	3	4
2	21	1	3	6	3	5	1	4	5	5	3	5	3	1	3	4	4	6	6	4	3	6	4	6	3	5	5	5	4	5	6	6	1	3	1	1	2	2	4	5	3	3	3	6	4	3	2	3	2
2	46	1	3	6	6	6	1	6	6	6	3	3	6	6	1	6	1	1	6	6	1	1	4	6	6	6	6	6	6	1	6	6	6	6	6	1	3	1	4	6	4	1	3	6	3	6	3	3	4
2	30	1	3	4	3	3	4	3	2	4	4	3	3	2	5	3	3	4	4	3	2	4	4	3	4	4	4	4	4	4	4	4	4	4	4	3	3	3	3	4	4	3	3	4	3	3	3	4	4
2	31	1	3	5	5	4	4	3	4	5	2	3	3	3	2	1	4	4	4	3	4	5	4	4	4	4	4	5	4	4	4	4	1	4	4	4	3	3	4	3	2	3	3	5	4	3	3	3	3
2	73	2	1	3	3	3	3	3	3	3	4	3	4	3	3	3	3	3	3	3	3	3	3	3	4	3	3	3	4	3	3	3	3	3	3	3	3	3	3	3	3	3	3	3	3	3	3	3	3
2	48	1	3	6	3	5	3	6	5	6	4	5	6	6	1	3	5	6	4	6	3	5	2	3	4	5	5	6	6	6	6	4	1	5	4	4	4	3	4	4	1	3	1	6	4	3	3	4	4
2	48	2	2	6	2	3	1	1	5	6	2	4	4	4	4	4	6	6	6	6	2	6	1	5	6	5	5	5	5	6	6	6	3	5	4	4	2	1	6	4	1	1	4	6	2	3	1	2	3
1	55	2	3	5	3	4	4	2	4	6	3	3	5	2	2	3	6	6	5	4	3	5	4	4	5	2	2	5	6	6	6	5	1	5	5	5	4	2	5	4	1	2	2	5	2	4	3	4	4
1	48	1	3	3	4	4	4	2	1	4	3	3	5	3	1	5	4	5	5	6	5	5	2	3	3	5	3	5	5	4	5	2	2	3	5	2	2	1	4	3	1	3	1	6	3	3	3	1	4
2	54	1	3	5	3	4	2	3	3	6	3	3	5	5	2	2	3	6	3	4	2	6	3	3	5	4	4	5	4	4	4	5	2	3	3	3	5	4	3	4	2	1	4	5	4	4	2	2	3
1	30	1	3	5	4	3	4	3	4	5	3	3	3	2	4	3	3	5	4	4	3	5	3	5	4	4	5	5	4	5	5	5	2	3	4	3	3	4	4	4	4	2	4	5	4	4	4	4	4
1	72	2	2	6	4	4	2	3	5	5	5	1	4	6	4	4	4	4	4	5	4	5	1	6	4	5	4	6	5	6	5	6	1	6	5	2	5	2	4	5	4	3	2	6	6	4	4	2	3
1	19	1	3	6	6	6	2	1	1	1	1	1	1	1	1	3	6	6	1	1	1	1	1	1	1	1	1	1	1	1	6	1	1	1	4	1	4	1	4	1	1	1	1	1	1	2	1	1	2
1	39	1	3	3	3	2	2	2	3	4	5	2	3	4	3	3	4	5	4	4	4	3	2	4	5	4	5	4	4	5	5	5	5	3	3	3	3	3	4	6	2	1	4	4	1	3	2	2	3
1	66	2	3	6	5	4	1	1	4	5	6	2	6	4	1	6	4	5	4	4	4	6	4	5	4	6	4	5	6	5	6	6	4	3	6	1	6	1	4	3	3	3	1	6	3	4	1	3	3
1	43	2	1	6	3	4	4	4	4	5	6	4	5	5	4	4	3	4	4	3	3	6	4	2	4	5	5	4	5	6	6	3	3	5	3	4	6	3	2	5	3	2	4	6	4	4	3	5	2
1	57	2	1	3	3	3	3	3	3	3	3	3	2	3	3	1	3	3	3	3	3	4	3	3	3	4	4	5	5	4	4	3	3	4	1	3	4	3	3	3	3	4	3	3	2	3	3	3	3
2	60	2	2	4	2	3	2	2	2	4	2	2	2	4	2	3	4	5	2	3	4	2	2	2	4	2	4	3	2	4	2	3	5	2	2	2	3	2	2	2	3	2	4	5	2	4	4	2	4
1	62	2	3	5	3	4	2	3	4	4	3	3	3	2	4	4	4	4	4	4	2	4	3	4	3	3	4	4	5	5	4	3	1	3	3	3	4	3	3	3	3	4	3	4	3	3	3	3	3
2	64	2	3	6	4	4	2	4	6	6	5	4	2	2	2	5	5	6	6	6	5	6	4	5	6	5	5	5	5	5	5	6	2	4	5	4	5	2	5	5	2	1	3	6	1	4	3	3	4
2	58	2	1	5	4	4	3	4	4	4	3	3	4	4	4	3	4	5	4	4	3	5	4	4	3	5	5	5	5	4	5	5	3	5	4	4	3	3	3	4	4	4	3	5	4	4	3	5	4
2	49	2	1	6	3	4	3	2	6	6	4	3	4	4	4	4	6	6	4	6	3	4	3	4	4	3	4	5	5	5	5	4	3	4	3	3	4	1	4	4	4	3	4	5	4	4	3	4	4
1	48	2	3	5	4	4	2	1	4	4	5	1	6	2	1	6	3	6	4	4	3	5	1	4	4	4	4	4	4	4	4	3	1	4	5	2	4	1	3	4	1	1	1	4	5	4	1	4	3
2	49	1	3	4	4	4	3	4	4	4	3	4	4	4	4	4	4	4	4	4	4	4	4	4	4	4	4	3	4	4	4	4	4	3	4	3	4	4	4	4	3	3	4	4	4	4	4	4	4
2	48	1	3	4	3	4	3	4	4	5	1	3	6	5	1	5	3	5	4	3	5	5	5	3	3	4	4	5	4	4	4	5	1	1	4	1	3	3	4	3	1	3	2	5	3	4	3	3	3
2	73	2	1	6	5	2	2	2	3	5	2	4	3	1	2	1	1	5	5	5	3	6	3	2	5	3	5	5	5	5	6	5	3	1	4	3	4	2	2	5	3	4	3	6	5	5	5	5	5
2	45	1	3	1	1	1	1	1	1	1	1	1	1	1	1	5	1	5	1	1	1	5	4	1	1	1	1	1	4	1	1	1	1	1	1	1	1	1	1	1	1	1	1	1	1	1	1	1	1
2	31	2	3	5	5	5	5	4	4	4	4	4	3	1	3	4	4	6	6	3	1	4	5	4	2	5	3	6	5	4	6	4	1	4	3	4	6	1	5	3	3	1	1	4	4	4	1	1	1
2	27	2	3	5	4	4	1	3	4	6	4	1	2	2	1	1	4	6	4	3	2	6	1	2	2	4	6	1	4	6	6	4	1	3	4	1	2	2	5	4	2	4	2	6	5	3	5	4	2
2	47	1	3	4	5	3	2	3	3	4	2	3	3	3	3	2	4	5	3	4	3	4	3	3	3	4	3	5	4	3	4	3	3	3	3	2	3	3	3	4	3	2	3	4	4	3	3	4	5
1	49	2	1	5	3	3	3	3	3	3	3	3	6	3	3	3	3	3	3	3	3	3	3	3	3	3	3	5	3	3	3	3	3	3	3	3	3	3	3	3	3	3	3	3	3	3	3	3	3
1	52	1	3	5	3	3	4	3	4	6	5	5	6	6	1	5	4	6	3	5	3	5	3	5	1	4	4	5	4	4	4	4	6	1	1	1	5	1	3	3	3	3	1	6	3	3	5	4	4
1	53	2	3	5	4	4	3	2	5	5	3	1	3	1	4	1	5	5	5	5	3	5	4	3	4	5	4	5	5	5	5	5	1	5	5	1	3	3	5	5	1	4	1	5	5	4	1	4	5
1	68	2	3	6	3	5	4	4	4	6	5	4	5	3	3	5	6	6	6	6	4	6	2	5	5	5	6	5	5	6	5	6	3	4	5	1	4	1	4	5	1	2	2	5	4	3	2	1	1
1	55	2	3	5	3	4	3	4	2	5	3	4	3	4	3	2	4	5	4	3	4	3	3	3	5	3	3	4	3	2	3	5	3	4	4	4	3	3	3	4	3	3	2	4	3	4	3	3	4
2	37	2	1	5	4	4	3	2	3	4	3	2	4	4	1	3	4	4	4	4	1	5	4	4	4	4	4	4	4	4	4	3	5	4	4	2	3	3	3	4	2	2	2	5	2	2	3	2	3
1	53	2	1	6	4	2	1	1	6	6	3	2	6	6	1	6	4	6	1	6	2	5	1	4	3	5	4	5	5	4	4	4	1	4	6	4	6	3	4	6	1	2	1	6	1	3	3	1	2
1	37	1	3	3	3	3	3	3	3	3	3	3	4	4	2	4	4	4	4	4	3	3	3	3	3	3	3	3	4	3	3	4	3	3	4	4	3	3	3	4	3	2	3	4	3	3	3	3	4
1	39	2	1	5	3	4	1	2	1	5	4	1	1	1	3	4	5	6	2	4	3	6	1	4	4	3	5	5	5	5	6	5	1	4	3	1	3	2	4	3	4	1	3	6	1	3	1	2	4
2	55	2	2	4	3	4	1	4	3	4	4	3	5	6	1	3	2	6	2	3	3	6	4	4	3	4	4	4	3	5	6	5	1	3	4	3	3	3	2	4	4	3	3	6	3	4	3	3	4
1	35	2	1	4	3	3	3	3	3	5	4	2	4	2	1	3	4	4	4	4	3	4	4	4	4	5	4	4	5	5	4	5	1	4	4	3	4	2	3	5	2	3	4	5	4	2	2	4	3
2	34	2	1	6	5	4	2	4	5	5	6	3	5	4	4	5	4	5	5	5	3	6	4	4	2	3	5	5	4	5	5	5	1	4	2	3	2	4	4	4	3	2	4	6	3	4	2	3	5
1	44	1	3	6	4	4	4	1	5	6	3	4	5	1	1	4	1	1	2	1	4	4	1	5	1	4	4	5	5	4	4	4	1	4	3	1	4	6	3	1	1	1	4	5	4	1	4	1	1
1	28	1	3	4	4	5	3	3	4	4	1	3	6	3	2	6	4	5	4	5	5	4	4	1	4	4	5	5	5	4	6	5	4	6	4	3	2	5	3	5	4	3	3	4	3	2	5	5	4
2	20	1	3	6	4	4	3	3	4	6	4	3	4	3	4	3	5	6	5	4	3	5	3	5	5	4	4	5	5	4	6	6	3	4	4	3	3	3	4	5	3	3	3	5	3	4	3	4	5
2	54	2	1	6	6	6	4	4	5	6	3	4	3	2	2	2	3	6	6	6	4	6	2	4	5	5	4	4	5	5	6	5	1	4	5	2	5	2	4	4	2	3	4	6	5	3	3	3	4
2	30	2	1	6	5	1	2	3	2	6	3	1	2	2	1	2	2	6	6	2	4	6	6	5	5	6	6	6	6	6	6	6	1	5	5	2	4	2	6	6	4	4	4	6	1	4	4	4	3
2	32	2	1	4	3	3	3	3	5	5	5	2	6	3	1	6	6	6	6	5	5	6	5	3	5	6	5	5	6	5	6	6	4	6	4	3	6	3	3	5	4	3	5	6	5	4	3	3	5
1	50	1	3	5	4	3	3	3	4	4	5	2	3	2	3	2	4	5	4	5	3	5	3	3	4	5	4	5	4	5	4	4	4	5	4	3	4	3	3	4	4	3	4	5	4	4	3	4	4
1	58	2	1	6	1	4	1	4	6	6	2	3	6	6	1	6	6	5	6	1	6	5	4	6	6	1	4	4	6	6	1	4	3	6	6	1	6	3	6	6	4	1	1	6	6	6	1	1	1
1	38	2	1	4	4	3	2	4	4	5	3	3	4	4	2	3	5	5	5	5	4	4	2	4	5	5	4	4	4	4	5	5	4	4	2	3	4	2	2	5	3	2	4	3	2	3	2	3	3
1	59	2	1	5	4	5	1	6	1	6	1	6	5	6	1	1	1	4	6	1	1	1	6	1	1	1	1	3	4	4	3	1	1	1	2	3	1	1	1	4	1	2	4	4	1	6	1	1	1
1	49	1	3	5	3	2	2	3	3	4	2	3	3	2	2	3	4	6	6	5	4	5	3	4	4	5	5	5	4	5	5	5	2	4	4	3	4	3	3	4	4	2	4	5	2	3	2	4	4
2	32	1	3	5	3	5	4	3	4	4	4	3	3	4	4	3	2	3	2	3	3	4	3	4	3	5	3	3	3	3	3	3	1	3	3	2	2	2	4	3	3	3	3	5	3	3	3	3	3
1	21	1	3	5	3	4	3	3	4	5	3	4	2	2	3	3	4	4	5	5	4	5	3	4	4	4	4	4	4	5	5	5	3	5	3	2	4	3	4	4	3	3	4	5	4	4	4	3	4
2	52	2	3	2	4	3	3	3	3	4	5	3	2	3	2	2	2	5	5	2	5	4	3	4	5	3	5	4	4	4	4	5	2	4	3	4	3	3	4	3	3	3	2	4	3	4	4	3	3
1	42	1	3	6	5	1	3	2	6	6	6	2	6	6	1	6	5	6	6	5	2	6	1	3	5	5	5	6	6	6	6	6	1	6	5	5	6	3	2	3	4	1	3	6	1	3	4	2	2
1	29	1	3	1	1	1	1	1	1	1	1	1	1	1	1	1	1	1	1	1	1	5	1	1	1	1	1	1	1	1	1	1	1	1	1	1	1	1	1	1	1	1	1	1	4	1	1	1	1
2	65	2	2	6	6	5	1	1	5	6	4	4	1	1	1	6	1	6	1	6	6	6	6	6	6	6	6	6	6	5	6	6	1	1	4	4	1	1	6	5	2	1	3	6	6	4	1	1	6
1	72	2	2	5	3	4	3	3	4	5	4	3	5	3	2	4	4	6	3	5	4	5	3	4	4	4	5	5	5	5	5	5	2	5	4	4	5	2	3	4	2	3	2	5	3	3	2	3	2
1	52	1	3	4	3	5	4	4	1	4	4	3	5	4	1	4	2	5	4	4	3	5	4	3	4	4	4	4	4	4	4	4	1	4	3	4	4	2	4	4	3	3	1	5	2	3	2	4	4
1	61	2	2	5	4	4	1	4	5	6	4	4	4	4	1	5	6	6	5	5	2	4	4	4	4	4	4	4	4	4	5	5	3	4	5	2	4	1	6	3	4	2	5	5	4	4	3	1	4
1	67	2	1	5	2	4	3	5	2	5	6	4	3	2	2	4	1	6	5	5	3	4	5	3	2	4	4	4	5	6	6	4	1	2	5	5	5	1	2	1	3	1	2	4	4	4	2	3	3
2	47	2	3	4	3	3	3	3	3	4	4	4	5	3	3	4	4	5	4	4	3	4	4	4	3	5	3	5	5	4	4	4	1	5	4	3	4	3	3	5	3	3	3	5	5	3	3	4	5
1	55	2	3	6	6	3	6	2	5	6	5	2	5	6	1	3	5	6	5	5	6	5	3	2	2	5	6	6	5	6	6	6	1	4	5	5	6	1	4	6	5	2	2	6	2	2	2	3	4
2	46	2	1	5	1	5	4	2	1	5	1	2	4	1	3	5	3	5	2	4	5	4	3	3	1	4	1	3	5	3	4	5	4	3	1	1	1	1	3	4	3	4	4	4	3	4	1	3	5
2	67	2	2	5	3	4	2	4	4	5	3	3	4	3	3	4	2	5	2	5	3	6	4	5	4	5	4	4	5	5	5	4	4	2	4	2	5	3	5	4	3	2	3	6	4	4	3	3	4
1	27	1	3	4	2	5	4	5	5	5	4	3	6	5	1	4	5	5	4	5	2	4	1	1	5	5	5	5	5	5	5	5	2	6	3	2	3	3	5	5	2	2	3	5	1	3	3	3	5
2	48	1	3	4	3	3	3	3	3	3	3	3	3	3	3	3	4	3	3	3	3	3	3	3	3	3	3	3	3	3	3	3	3	3	3	3	3	3	3	3	3	2	3	3	3	3	3	3	4
2	59	2	1	4	4	4	3	3	4	4	3	3	5	3	2	3	3	4	4	4	3	4	3	3	3	3	4	4	4	4	4	4	3	4	3	3	3	3	3	3	4	2	3	5	4	3	3	3	4
2	49	2	3	4	4	3	2	3	4	5	2	2	4	4	3	4	2	6	4	5	3	5	3	4	2	5	4	5	5	6	6	4	2	3	6	3	3	4	5	4	2	4	4	4	4	3	3	4	3
1	39	2	1	5	3	4	2	3	4	5	3	2	4	4	3	3	4	6	2	5	4	4	3	4	3	4	4	4	4	4	5	5	2	3	3	3	4	2	4	4	3	4	5	5	4	4	3	2	3
1	50	2	3	4	3	2	2	2	5	5	3	3	5	5	2	4	2	6	4	4	2	4	3	3	3	4	4	4	5	5	5	5	4	3	3	2	2	4	5	3	2	3	2	6	2	3	3	3	3
1	46	1	3	6	5	5	3	3	5	6	3	2	5	2	2	4	3	6	5	5	3	6	3	5	4	5	4	6	5	5	5	5	4	5	3	4	6	2	4	5	4	4	5	5	4	4	4	4	4
2	73	2	3	6	5	5	2	1	4	6	4	6	6	5	1	4	4	6	5	4	5	6	4	3	4	5	5	6	5	5	5	6	1	5	5	4	5	1	4	4	4	4	5	6	4	4	4	4	4
2	19	1	3	4	2	3	2	3	3	4	2	2	4	4	3	3	4	5	4	4	4	4	4	4	4	3	3	4	5	3	4	4	2	4	3	4	3	2	3	4	2	3	4	5	3	3	2	2	4
2	74	1	3	5	5	5	3	4	3	5	3	4	4	3	4	2	4	5	3	5	3	5	3	4	3	4	5	4	5	4	5	5	2	2	4	3	4	2	3	4	3	3	4	5	5	4	3	5	4
2	71	2	1	6	2	6	6	6	6	6	6	5	6	6	6	6	6	6	6	6	2	6	6	6	5	5	4	6	6	6	6	6	6	6	6	6	4	6	6	4	6	6	6	5	6	6	6	4	6
1	37	1	3	6	5	5	4	1	3	5	3	1	6	5	1	5	6	5	4	6	3	6	2	3	5	6	4	6	6	5	5	6	2	5	5	5	5	4	3	5	2	3	3	4	4	4	2	5	3
2	41	1	3	4	4	4	3	3	4	4	3	4	4	4	3	4	3	4	4	3	3	4	4	4	3	4	4	4	4	4	4	4	3	3	4	3	4	3	4	3	3	3	3	4	3	4	4	3	3
2	47	1	3	3	6	4	1	2	4	5	3	3	5	4	1	1	4	6	1	6	4	6	3	3	4	4	4	6	5	6	6	4	3	6	1	1	3	3	1	3	2	1	1	5	1	5	3	1	1
1	32	2	1	4	4	4	4	4	4	5	4	4	4	3	4	5	3	5	3	4	4	4	4	4	4	4	4	4	4	4	5	5	4	4	3	5	4	4	4	3	4	3	3	4	4	3	3	4	4
2	65	2	3	5	3	3	3	4	4	5	5	3	5	3	2	4	4	5	5	4	3	4	2	3	3	4	3	4	5	5	5	4	2	5	4	3	3	2	5	3	3	2	3	4	3	3	3	3	5
2	48	2	1	5	4	3	3	3	4	5	3	2	2	3	2	4	3	4	4	4	3	5	3	5	3	4	3	4	4	4	5	4	2	4	4	4	3	3	5	4	3	3	3	5	3	4	3	3	4
1	37	1	3	4	4	4	2	3	4	4	4	3	5	4	3	4	4	4	4	4	3	5	3	3	3	4	2	4	4	4	4	4	3	4	3	4	3	3	3	4	3	3	4	4	4	3	4	3	2
1	63	2	2	5	3	5	4	4	4	5	4	4	4	1	1	3	5	6	4	4	4	4	4	3	4	4	5	4	4	4	5	5	2	5	4	3	4	1	5	4	4	3	4	5	5	3	3	2	2
2	66	2	1	6	5	3	3	3	6	6	3	3	5	4	3	5	4	6	4	4	3	5	4	4	6	5	5	5	4	6	3	6	1	4	4	3	3	3	4	3	2	3	4	5	4	4	3	4	2
2	50	1	3	5	5	5	4	5	3	5	5	3	4	4	5	4	3	5	5	5	4	5	3	4	5	5	5	5	5	5	6	5	2	5	5	3	5	2	5	4	3	5	3	5	4	3	2	2	3
1	73	2	1	6	6	3	2	2	5	6	4	1	5	2	4	4	5	6	4	5	5	6	2	4	4	4	4	6	6	5	6	5	1	5	6	3	4	3	5	5	3	2	3	6	6	4	1	4	4
2	62	2	3	4	3	4	2	2	3	4	2	2	2	2	2	2	2	4	4	3	2	3	2	4	3	4	4	4	3	3	4	4	2	3	4	2	4	2	4	4	1	3	2	4	3	2	2	3	3
1	47	1	3	6	1	5	4	4	1	6	1	4	1	1	3	1	4	5	4	4	1	3	1	4	3	4	1	4	4	4	4	4	1	3	1	1	4	3	4	4	1	1	1	5	1	4	3	1	4
1	48	1	3	4	3	3	3	4	4	5	3	4	6	6	1	5	2	5	3	3	3	4	3	3	4	4	4	5	4	3	4	4	1	4	3	2	4	3	2	3	3	4	3	6	4	3	2	4	3
1	61	2	1	6	2	5	3	3	2	5	1	2	6	1	1	1	1	5	3	5	1	6	2	5	3	3	4	5	4	5	6	5	1	2	4	3	2	1	3	2	2	2	1	6	2	1	2	3	1
2	51	2	1	5	3	5	3	4	6	6	1	4	4	3	1	3	3	4	4	4	4	6	2	4	4	4	4	4	3	4	4	4	3	4	3	2	2	3	5	3	4	2	1	5	3	3	2	4	4
1	53	2	3	4	4	3	3	2	4	4	4	2	6	6	1	4	5	6	5	4	4	5	4	4	4	3	5	5	5	4	4	4	3	5	4	3	5	3	3	5	4	3	4	6	4	4	2	3	3
1	72	2	2	6	3	4	2	1	5	6	3	1	6	4	1	5	4	6	3	5	3	6	4	4	2	4	6	6	5	5	6	5	3	6	1	2	2	2	4	4	1	3	1	6	3	3	5	5	4
2	67	2	3	6	4	4	1	2	4	6	4	4	4	3	2	4	3	6	1	6	4	5	3	3	4	4	5	5	5	6	6	6	1	3	5	1	4	2	4	3	1	3	2	6	4	3	2	4	6
2	65	2	2	4	4	4	4	1	4	5	5	2	4	2	1	5	4	5	4	5	3	5	2	4	3	3	4	5	3	4	4	5	1	5	3	2	4	1	4	3	4	4	2	5	2	3	3	4	4
2	46	1	3	6	6	4	1	2	4	6	4	2	4	4	4	2	4	6	6	6	4	1	1	4	6	6	6	6	6	6	6	6	1	5	4	5	5	3	4	6	3	1	2	6	3	4	2	1	1
2	46	1	3	6	3	1	1	3	4	6	3	3	5	4	1	4	1	6	4	6	3	4	1	1	1	4	2	3	4	4	6	4	4	6	4	1	2	2	1	2	1	1	6	6	1	1	1	1	4
2	26	1	3	5	2	2	2	2	5	2	2	2	5	2	2	5	5	5	5	5	5	5	5	5	5	5	5	5	5	5	5	5	5	5	2	2	2	2	5	5	5	2	2	5	2	5	2	2	5
2	63	2	1	4	3	4	4	3	3	4	4	3	4	4	2	4	4	5	3	4	4	4	3	4	4	2	4	4	5	4	4	4	3	4	3	4	2	3	4	4	4	3	4	4	4	4	5	3	4
1	20	1	3	6	3	5	2	2	5	5	6	2	3	1	3	3	2	6	3	5	2	5	4	6	3	4	5	5	5	5	6	5	1	4	4	1	4	3	5	4	2	3	3	5	4	3	1	4	5
2	60	2	2	5	5	5	2	4	3	5	4	2	2	3	1	5	5	5	5	5	3	5	3	2	5	5	4	5	5	4	5	5	2	4	4	2	5	2	2	4	2	2	3	5	2	4	4	2	3
1	69	2	2	5	4	3	2	3	5	5	2	2	5	3	2	3	3	5	5	4	4	5	5	4	4	5	4	5	5	5	5	5	2	4	4	4	3	2	4	4	4	2	2	5	4	5	2	4	4
2	69	1	3	4	3	3	4	3	3	4	3	2	4	2	4	4	4	6	4	5	4	5	4	4	4	5	5	4	4	5	6	4	1	5	4	4	3	1	3	4	3	1	3	6	4	3	2	2	2
1	65	2	1	5	6	4	2	4	4	5	4	3	5	4	2	5	5	5	5	5	3	5	5	3	4	5	5	5	5	5	5	5	3	5	5	5	5	2	4	5	4	2	3	5	5	5	3	5	5
1	56	2	1	4	3	4	3	4	4	4	3	3	2	4	1	4	4	4	4	4	3	4	3	4	4	4	3	4	4	4	4	4	2	3	3	3	3	2	3	3	1	1	3	5	3	3	3	4	4
2	35	1	3	6	5	3	2	2	4	6	6	1	4	2	4	3	4	6	2	3	3	6	4	4	4	4	4	4	4	6	5	4	4	4	3	3	4	2	4	4	1	2	2	5	2	3	3	1	3
1	50	2	3	6	4	4	2	1	4	6	3	2	5	5	1	2	6	6	4	6	5	4	2	4	4	5	5	5	6	5	4	6	6	5	4	4	4	2	3	4	2	3	4	5	3	5	1	1	1
1	46	2	1	5	4	4	4	4	4	4	3	5	4	3	2	4	4	6	4	6	5	4	2	3	3	4	4	6	6	4	5	4	4	6	5	4	4	4	4	5	2	2	3	5	1	4	1	3	1
1	70	2	3	1	1	1	1	1	1	1	1	1	1	1	1	1	1	1	1	1	1	1	1	1	1	1	1	1	1	1	1	1	1	1	1	1	1	1	1	1	1	1	1	5	1	1	1	1	1
2	50	2	1	4	4	4	4	4	4	4	4	2	5	5	3	4	4	4	4	4	4	4	4	2	4	4	4	4	4	4	4	4	4	4	2	4	4	3	4	4	4	3	3	4	3	4	3	3	4
1	49	1	3	4	4	3	2	3	4	4	3	2	5	4	3	5	4	6	4	5	4	5	3	4	5	5	4	4	4	4	4	5	4	4	5	5	4	3	2	5	4	3	3	5	2	4	4	4	4
2	35	1	3	6	1	2	1	5	5	6	3	4	5	6	1	3	4	6	5	6	2	6	4	4	4	5	6	4	4	5	6	6	1	2	3	2	5	2	5	4	1	1	3	6	1	4	3	1	5
1	60	2	3	5	5	5	3	3	4	6	3	2	4	4	2	4	2	6	4	2	5	5	3	2	4	4	4	4	4	4	4	4	2	3	4	3	4	2	3	4	2	2	5	6	4	3	4	4	5
2	37	1	3	5	5	4	3	4	4	5	3	4	3	2	3	4	3	5	4	3	4	4	3	4	3	4	4	4	4	5	5	5	4	4	3	2	3	3	3	4	3	2	3	4	4	4	3	4	4
2	69	2	1	6	3	4	4	1	5	6	6	3	6	6	1	3	6	6	3	6	3	3	4	5	4	5	5	5	6	6	5	6	1	3	5	5	6	1	4	6	1	2	1	4	4	6	2	2	1
1	39	1	3	6	2	4	1	2	5	6	2	2	5	1	4	5	4	6	5	5	1	6	5	4	3	5	6	6	6	6	6	5	1	1	2	1	2	2	1	2	4	2	4	6	6	3	5	5	5
2	20	1	3	6	1	2	2	4	5	5	5	1	5	1	6	1	2	6	6	1	1	6	1	1	5	6	5	4	5	6	5	4	1	3	5	1	3	3	2	6	1	3	1	5	1	4	2	4	5
1	38	1	3	6	3	6	5	4	4	5	1	2	6	1	2	4	5	4	4	5	2	5	5	5	2	4	4	5	4	4	5	6	1	4	1	1	3	2	5	1	4	4	4	5	4	2	2	5	4
1	29	1	3	5	3	3	4	5	4	5	3	4	4	6	4	6	3	4	4	4	4	3	3	5	4	4	5	5	5	4	5	5	5	4	4	4	4	3	4	4	4	4	5	6	3	3	4	5	4
2	57	2	1	6	5	3	1	2	5	6	3	3	3	5	2	2	2	5	4	4	3	6	3	6	6	6	6	6	6	5	6	6	1	5	4	4	4	3	3	6	1	5	2	6	6	4	1	5	4
2	71	2	2	5	3	4	2	4	5	6	4	3	5	4	5	3	3	6	5	6	5	4	2	5	5	4	4	5	6	5	6	6	2	4	4	4	4	1	4	3	3	3	3	6	4	4	3	4	4
2	50	1	2	6	5	5	4	3	6	6	4	4	6	5	3	4	4	5	4	5	2	6	3	6	6	5	5	5	5	6	5	4	2	5	4	3	4	2	3	5	4	3	3	6	4	6	3	3	4
2	63	2	1	5	4	3	3	3	4	5	3	2	4	4	2	4	3	6	2	4	3	4	3	4	4	4	4	4	4	4	5	4	2	4	4	2	4	3	4	4	2	2	3	5	2	3	2	4	4
2	34	1	3	6	6	3	1	1	6	6	4	1	6	4	1	1	4	6	3	4	4	4	1	6	4	6	4	4	3	4	5	4	1	3	2	4	4	1	6	6	4	1	1	6	1	6	1	1	1
1	58	2	2	5	3	4	4	3	4	5	3	3	5	5	3	4	1	4	3	3	4	4	2	4	3	4	4	4	4	4	4	4	3	3	4	3	3	2	4	4	3	1	4	5	4	2	1	5	2
2	56	1	3	5	5	4	3	5	3	5	4	5	5	3	1	5	5	5	5	4	5	5	3	3	4	3	4	4	3	4	5	5	2	2	4	3	4	2	3	3	3	5	3	5	5	3	4	4	4
1	73	2	2	6	3	5	2	4	1	6	4	3	5	4	1	4	6	6	3	5	2	6	4	3	4	5	2	5	5	5	6	4	1	3	4	3	5	2	4	5	1	3	4	6	4	4	4	3	4
1	27	1	3	6	1	5	4	1	3	5	2	1	3	2	5	3	3	6	2	5	3	4	3	4	5	4	4	4	5	4	4	4	2	4	4	3	4	4	3	2	2	1	3	6	4	4	2	1	1
1	36	1	3	6	6	1	1	1	1	6	6	6	6	6	1	6	6	6	6	6	6	6	1	6	6	6	6	6	6	6	6	6	6	6	6	1	6	6	4	1	1	1	1	6	1	1	1	6	6
2	37	2	1	4	4	4	4	4	4	3	3	4	4	3	3	4	4	4	4	4	4	3	3	3	4	4	4	3	4	4	4	4	4	4	4	4	4	3	4	4	4	4	4	4	4	4	4	3	4
1	64	2	1	3	4	3	3	3	3	4	3	4	6	6	2	5	4	4	4	4	4	4	2	4	4	4	4	4	4	4	4	4	4	3	3	3	3	3	4	4	3	2	3	4	3	4	3	3	3
1	65	2	1	5	3	4	2	2	3	5	5	5	3	3	2	3	3	5	5	4	4	5	4	3	3	4	5	4	4	4	5	5	2	3	2	2	4	1	4	3	2	4	4	5	5	2	2	5	4
2	56	1	3	5	4	4	4	4	3	5	4	3	4	4	2	4	2	6	4	4	2	4	3	4	4	4	4	4	4	4	4	4	2	3	4	3	4	4	4	3	3	3	3	5	4	3	3	3	4
1	43	1	3	6	3	6	1	4	5	6	2	2	5	2	2	5	1	6	6	5	5	6	2	4	2	4	4	4	4	5	6	5	4	3	2	2	3	1	2	2	3	1	2	6	3	4	1	4	5
2	58	2	1	6	4	6	1	2	5	6	4	2	6	3	1	3	6	6	6	6	3	6	4	6	6	6	6	6	6	6	6	6	1	6	4	2	5	2	3	5	1	1	4	6	4	2	2	5	2
1	49	1	3	4	3	1	1	1	2	6	1	1	1	1	3	1	1	6	2	6	3	6	1	4	1	2	2	6	6	3	4	3	6	2	4	1	4	1	4	6	1	1	1	6	1	3	1	1	2
2	64	1	3	5	3	3	2	3	4	5	3	3	3	2	3	3	2	6	5	5	3	6	4	5	4	5	4	4	4	5	6	4	3	4	4	3	3	3	3	5	3	2	4	6	4	4	4	2	4
2	45	2	1	6	5	5	2	5	4	6	3	3	6	6	2	5	4	6	4	6	2	5	5	5	5	5	5	5	5	5	6	4	6	5	6	4	4	4	5	4	1	2	4	6	4	5	3	4	3
2	35	2	3	5	3	4	1	4	5	5	3	4	3	2	3	3	2	6	2	5	2	5	2	5	1	2	1	2	4	3	4	4	1	3	2	1	4	3	4	3	1	1	2	6	3	3	2	3	4
2	26	2	1	6	4	4	1	3	6	6	5	1	4	4	2	6	6	6	6	6	5	6	3	6	6	6	6	6	6	6	5	6	2	4	6	4	5	3	3	6	3	1	4	6	3	4	2	5	5
2	52	1	3	5	4	4	3	3	4	5	3	3	3	2	3	3	3	5	4	4	3	4	3	3	3	3	4	3	4	4	4	4	1	3	3	3	3	3	3	3	3	3	3	5	4	3	3	3	3
2	72	2	2	4	4	4	3	4	4	4	3	4	3	3	3	4	3	5	2	5	3	5	4	3	3	4	3	4	4	4	4	4	2	3	4	3	4	3	2	5	3	2	3	6	5	4	5	2	4
2	29	1	3	6	1	3	3	1	6	6	1	1	1	1	4	1	1	6	5	4	5	4	1	5	4	5	4	3	5	5	6	4	1	3	4	1	1	3	4	4	1	1	1	6	2	3	3	4	4
1	72	2	2	6	6	4	3	5	5	5	3	4	4	3	2	4	5	5	4	5	4	5	4	4	4	5	5	5	5	6	6	5	3	5	4	5	4	3	5	6	2	1	2	5	4	4	2	2	1
1	70	2	2	5	2	4	1	1	1	5	4	1	2	4	1	1	5	5	4	5	2	5	2	4	5	4	4	4	4	3	5	5	1	1	4	1	3	3	1	3	1	1	1	6	4	4	1	3	2
1	35	1	3	5	1	3	2	3	3	5	4	2	3	3	2	3	5	5	4	4	3	5	1	3	4	4	4	4	4	5	5	4	2	4	4	3	4	3	2	5	2	1	3	5	5	3	3	2	2
2	26	1	3	4	4	4	3	4	3	4	4	2	4	4	3	3	4	4	4	3	4	4	3	4	4	4	4	4	4	4	4	4	3	3	3	4	3	3	2	4	3	3	3	5	4	3	4	3	3
2	35	1	3	6	5	1	4	1	6	6	1	1	5	6	1	4	6	6	1	6	4	6	1	1	5	6	6	4	6	6	6	6	1	1	1	1	1	1	6	4	1	1	3	6	1	6	1	1	6
1	45	2	1	5	4	3	3	3	4	4	4	3	5	4	2	5	5	4	5	4	4	4	3	3	3	3	5	5	5	4	5	5	3	4	3	3	5	3	4	5	4	3	3	5	3	3	3	4	4
1	28	1	3	5	4	4	1	3	5	5	4	4	4	3	2	3	3	5	3	4	3	4	3	3	3	4	4	5	4	4	4	5	1	4	4	3	5	2	3	3	1	3	2	4	4	2	3	3	4
1	48	1	3	4	2	2	2	2	2	3	2	3	3	3	3	3	2	5	4	5	3	4	3	2	4	5	4	4	5	4	4	4	1	4	2	1	2	2	4	4	2	3	3	1	4	2	2	2	4
2	52	2	3	6	6	6	1	5	4	6	4	1	6	5	1	1	5	6	5	1	1	6	6	5	4	5	5	6	6	6	6	5	1	5	4	3	5	1	4	4	4	1	1	6	1	2	2	2	5
1	64	2	3	5	2	5	5	2	4	5	4	5	4	2	2	3	4	5	4	5	4	4	5	5	4	5	4	5	5	4	5	5	2	4	4	1	3	3	5	3	4	1	5	5	5	2	2	2	3
1	46	1	3	5	5	4	3	4	5	5	3	3	3	3	2	4	4	5	4	4	3	5	3	3	4	4	4	4	4	4	4	5	3	2	3	3	3	3	4	4	2	3	4	5	4	3	3	4	4
1	55	1	3	6	1	1	1	1	6	6	1	1	4	1	1	4	5	6	1	5	1	6	1	6	6	6	6	6	6	6	6	6	1	4	1	1	5	1	6	4	1	1	1	6	1	1	1	1	3
2	51	2	3	4	3	3	2	3	4	4	3	3	5	5	2	4	4	5	3	4	4	4	3	4	4	4	4	4	4	4	4	4	5	4	3	3	3	4	4	5	3	2	4	6	4	4	4	4	4
1	50	1	3	6	2	5	5	1	3	5	4	3	4	4	1	5	2	6	6	4	4	5	2	4	3	5	5	5	5	4	5	5	1	4	2	2	4	2	5	4	3	1	2	6	5	3	3	1	5
2	38	1	3	6	4	4	1	4	6	6	4	2	6	6	1	3	6	6	6	6	4	6	3	6	6	6	6	6	6	6	6	6	6	6	4	6	3	3	2	5	3	1	4	6	2	4	1	1	1
1	43	2	1	6	6	3	1	2	3	6	6	1	3	3	1	1	6	6	3	6	6	1	5	5	4	6	6	6	6	6	6	6	1	6	6	6	6	4	3	6	1	1	2	5	1	4	3	5	6
1	48	1	3	6	2	4	1	3	4	6	6	6	4	3	3	3	1	6	2	4	3	5	4	3	4	4	3	4	3	5	6	5	3	6	3	2	4	2	5	1	2	1	2	6	5	3	2	4	5
1	49	2	1	5	2	2	1	1	2	5	4	3	3	1	4	4	5	5	4	5	2	5	2	5	5	4	4	5	4	4	4	5	1	2	4	1	4	3	4	3	3	1	1	6	1	3	1	4	5
2	52	2	2	5	4	6	4	4	4	5	4	4	5	2	2	4	3	3	4	2	4	5	4	4	3	3	3	4	5	4	4	5	2	4	2	3	3	3	4	2	3	2	3	5	4	3	3	3	3
2	33	2	3	6	6	6	1	4	4	6	5	1	4	6	1	4	1	6	4	5	1	6	2	1	3	5	4	6	6	3	1	5	5	6	4	6	5	4	1	3	4	3	1	6	3	6	2	2	4
2	40	2	1	6	2	4	3	2	6	5	3	3	5	5	3	3	4	6	4	5	3	5	4	6	5	5	4	5	5	4	4	6	1	5	5	4	4	3	5	6	4	3	2	6	4	4	2	4	5
1	43	1	3	5	3	2	3	3	4	3	4	2	3	3	3	3	3	3	3	3	3	5	3	4	4	4	6	3	5	3	5	3	3	3	3	5	4	3	3	6	3	5	4	4	5	3	3	3	3
2	65	2	3	5	3	4	2	3	3	5	4	3	5	2	2	5	4	6	3	3	3	5	3	5	3	3	4	6	6	5	6	4	1	4	4	4	4	3	4	5	2	2	3	6	1	4	3	4	4
1	33	2	3	6	3	5	6	3	5	6	4	3	6	6	1	4	6	6	6	4	4	6	5	4	5	4	3	5	6	6	6	6	4	5	4	4	4	3	4	6	2	3	2	4	4	4	3	4	4
2	60	2	3	6	5	5	2	3	4	5	5	4	4	4	3	4	5	6	5	5	3	6	3	3	5	4	4	5	5	5	5	6	2	5	5	4	5	2	4	5	4	5	3	6	3	4	4	4	3
1	44	1	3	4	3	3	3	4	4	4	5	3	6	5	2	5	5	6	5	5	4	5	3	4	5	4	3	4	4	3	4	4	2	3	5	3	6	3	4	5	3	5	3	5	3	4	4	4	5
1	56	2	2	4	3	4	3	4	3	5	5	3	3	3	2	4	4	5	5	5	4	5	4	4	4	4	4	6	4	5	4	5	1	3	3	3	4	2	4	3	4	4	4	6	5	4	3	2	4
2	44	1	3	4	3	4	1	2	4	5	3	3	3	3	4	4	3	5	5	5	4	4	3	5	4	5	5	4	4	5	5	4	2	3	3	2	4	2	4	4	2	2	3	5	3	3	3	3	4
1	45	1	3	3	1	6	4	1	3	4	3	6	6	3	1	1	1	3	3	1	3	4	4	1	1	1	1	1	3	3	3	3	1	3	1	1	3	1	1	1	1	1	5	5	4	4	2	1	1
1	45	1	3	5	4	3	3	3	4	4	2	3	5	4	1	4	1	3	3	3	2	4	4	3	1	3	2	4	2	4	4	4	1	4	2	3	2	3	3	3	3	2	3	5	4	2	2	3	4
2	20	1	3	5	5	5	2	3	5	6	4	3	5	1	4	4	5	4	5	4	5	5	3	5	5	5	5	5	5	5	5	4	2	5	5	5	5	2	4	3	4	4	5	5	5	4	5	5	5
2	49	1	3	5	4	4	3	4	5	5	4	3	4	4	3	4	5	5	4	4	5	5	3	4	4	4	4	4	4	4	4	4	3	4	4	3	3	2	4	4	3	1	4	6	4	3	3	3	4
1	73	2	2	1	2	5	6	6	1	4	6	5	1	1	3	5	1	5	1	1	1	1	1	1	1	1	1	1	1	1	1	1	1	2	1	1	2	1	5	1	2	1	2	1	5	6	1	1	1
1	33	2	3	6	1	6	3	1	6	6	1	6	6	1	1	1	6	6	6	6	1	6	1	6	6	6	6	6	6	6	6	6	1	6	1	1	6	1	6	4	6	1	1	6	6	1	1	1	6
2	38	2	1	4	3	4	1	3	1	5	4	3	4	1	3	1	4	6	4	1	2	6	1	4	4	4	4	6	4	6	4	4	1	4	3	1	4	3	3	4	3	1	1	6	1	3	1	4	4
1	49	1	3	6	6	6	4	2	4	6	2	6	3	1	4	3	1	6	4	2	1	6	1	3	4	4	3	4	5	5	6	6	1	4	5	4	3	2	4	4	6	3	5	6	4	4	5	1	1
2	53	2	3	6	5	4	4	3	5	6	2	2	4	4	3	4	1	6	1	4	2	5	2	1	3	5	3	6	6	5	6	5	1	6	6	4	5	1	3	6	1	3	3	5	6	2	1	5	5
2	71	2	2	6	4	4	4	3	5	6	4	4	4	3	3	3	4	6	4	4	3	6	2	2	4	4	4	5	5	5	6	4	2	4	4	3	4	3	4	3	4	3	4	5	4	3	3	3	4
2	29	1	3	5	4	4	3	4	5	5	4	3	4	3	2	3	4	5	3	4	3	4	5	4	4	5	5	5	5	5	5	5	3	4	4	4	4	3	4	4	3	2	3	5	3	3	3	4	4
1	49	2	3	5	2	5	4	2	4	5	3	6	3	3	3	4	2	5	5	5	5	5	2	2	4	5	3	4	3	4	4	4	1	4	3	2	3	1	2	3	4	1	4	5	4	3	2	5	3
1	37	1	3	6	6	4	3	1	6	6	6	6	6	5	6	6	6	6	6	6	6	6	6	3	6	6	6	6	6	6	6	6	6	1	6	1	1	1	1	3	6	1	6	6	6	4	1	6	6
2	49	1	3	6	4	3	1	3	5	6	2	2	4	1	1	1	1	6	4	1	1	6	1	1	4	4	5	5	4	6	6	5	1	4	4	1	3	4	3	5	1	1	1	6	3	5	1	1	4
2	70	1	3	6	4	2	1	3	5	6	3	1	5	5	1	1	5	6	5	6	3	4	1	5	5	4	2	4	4	3	6	5	2	4	3	4	4	2	4	5	2	3	2	6	5	2	2	2	3
1	25	1	3	5	3	5	3	2	4	4	5	3	6	5	3	4	5	6	5	2	5	5	2	5	5	4	4	5	4	5	5	5	4	4	5	3	3	3	5	4	2	3	2	5	4	4	2	4	3
2	34	1	3	3	3	3	3	3	3	3	3	2	3	3	3	3	3	4	3	3	3	2	3	3	3	3	4	2	3	3	3	3	3	1	3	3	3	3	3	3	3	3	3	2	2	4	3	3	3
1	71	2	2	6	3	4	2	1	2	6	2	1	6	3	2	4	6	6	5	3	4	6	3	1	2	3	5	4	4	5	6	5	4	5	2	2	6	1	4	6	1	2	1	6	2	3	1	2	5
1	54	2	3	6	5	4	1	3	2	6	5	4	5	4	2	6	6	6	6	6	6	6	3	3	6	5	5	6	6	6	6	5	1	6	6	4	6	1	2	6	3	1	4	6	1	5	2	4	4
2	18	1	3	4	3	4	4	4	4	4	3	4	3	3	3	4	3	5	3	4	3	5	3	4	3	4	4	4	4	4	5	5	2	3	3	4	3	3	4	4	3	3	3	5	4	3	3	4	4
1	57	2	3	6	6	5	4	2	1	3	6	2	4	4	1	6	4	6	1	5	4	6	5	4	6	5	6	6	6	6	6	6	6	6	6	6	6	4	6	6	4	1	1	6	6	4	5	6	6
2	71	2	2	6	5	3	1	1	1	6	3	2	6	4	1	6	4	6	2	5	3	6	6	4	5	4	6	6	6	6	6	6	5	3	3	5	3	2	4	6	1	4	4	6	1	4	5	5	5
2	50	2	3	6	5	1	1	2	5	6	4	1	5	5	3	4	6	6	5	5	4	6	1	5	6	5	5	5	5	6	5	6	2	5	4	3	2	4	4	6	1	1	2	6	3	5	2	1	2
2	73	2	1	6	6	6	1	1	6	6	6	6	1	1	6	6	6	6	6	6	6	6	6	6	6	6	6	6	6	6	6	6	6	1	6	1	6	6	6	6	6	6	6	6	6	6	6	6	6
2	65	2	2	6	4	6	1	2	5	6	2	1	6	6	1	3	6	6	6	5	5	6	2	4	5	6	6	6	6	5	6	5	4	4	4	1	4	1	4	5	1	2	2	6	4	5	1	4	2
1	22	1	3	5	6	6	3	4	6	6	1	1	6	1	1	5	5	5	5	1	6	5	5	1	4	5	6	5	6	4	5	5	1	4	1	5	1	1	1	4	1	1	1	6	6	1	1	1	1
1	58	1	3	6	4	5	1	1	6	6	5	2	5	1	3	5	1	6	4	6	1	6	1	6	4	5	5	5	6	5	6	6	1	3	2	1	6	2	5	3	5	3	5	6	2	4	3	5	4
1	28	1	3	4	4	2	4	4	5	4	4	3	5	4	3	5	3	4	3	4	4	4	4	4	4	4	4	4	4	4	4	4	3	4	3	4	3	5	4	4	3	3	4	3	4	4	4	2	4
2	51	2	3	5	4	4	4	3	5	6	4	3	5	3	4	5	3	5	5	3	3	5	3	3	3	5	4	5	4	4	4	4	2	4	4	3	3	2	4	4	4	2	3	5	3	3	3	4	3
1	65	2	1	6	5	4	3	5	3	5	4	3	3	4	3	4	4	5	5	4	4	5	4	4	4	5	4	5	4	4	4	4	3	4	4	3	4	3	3	4	4	4	4	5	3	4	5	3	4
2	68	2	1	6	4	2	3	3	4	5	4	4	5	1	3	4	2	6	5	3	3	5	3	3	4	5	4	4	5	4	5	5	3	3	4	2	3	3	3	4	4	3	3	6	4	4	4	5	4
2	36	2	1	5	3	4	1	3	5	5	5	2	3	3	2	3	5	6	6	5	4	4	3	5	5	4	4	5	5	5	6	5	1	4	5	1	4	3	2	6	4	1	3	6	1	4	3	3	4
2	34	2	3	6	1	4	3	4	4	5	4	1	5	1	1	3	4	6	6	4	5	5	1	6	4	4	5	5	5	4	4	6	1	4	3	1	3	1	4	4	3	1	2	6	5	1	1	1	5
2	50	2	3	6	3	1	4	4	4	4	5	4	3	5	4	4	4	6	3	4	4	5	4	5	4	6	4	6	4	4	4	4	4	4	5	5	4	4	4	4	2	4	5	5	3	4	4	3	5
2	41	2	3	4	3	3	3	3	4	5	3	3	4	3	3	4	4	4	3	4	4	4	4	4	4	4	4	4	4	5	4	4	3	3	4	5	4	3	3	4	2	2	3	4	4	3	3	3	3
2	28	2	3	6	3	6	4	3	6	6	3	2	4	4	1	4	6	6	5	6	5	6	5	1	5	6	5	6	4	6	6	5	1	5	6	5	5	5	5	6	1	1	1	6	4	4	1	5	6
1	52	2	3	6	6	1	1	1	4	6	1	2	1	1	1	2	4	6	4	6	2	6	1	4	3	4	3	4	2	2	6	5	1	2	1	1	1	1	4	3	4	2	6	6	1	4	5	5	6
2	29	1	3	6	4	3	2	3	4	6	2	2	4	3	1	5	5	6	5	4	4	6	3	3	5	5	4	4	4	4	5	6	2	4	4	4	2	3	4	5	2	1	2	6	4	4	3	4	4
2	52	1	3	6	6	3	1	2	5	6	3	2	5	6	3	4	6	6	6	6	5	6	5	3	6	6	6	6	6	6	6	6	6	6	6	5	5	1	2	4	4	2	5	6	3	5	5	3	3
1	59	2	1	5	3	4	2	3	5	5	3	4	5	4	2	4	5	5	5	5	3	5	3	4	5	5	4	6	4	5	6	4	3	4	4	2	3	3	3	3	4	3	2	5	3	3	3	3	4
2	52	2	1	5	3	4	3	3	4	6	3	3	6	5	1	1	2	4	4	4	3	5	4	5	3	3	4	6	4	5	6	4	2	5	3	4	5	3	4	4	3	4	3	5	2	4	3	4	4
1	36	2	1	6	1	5	1	1	4	6	1	3	3	3	1	3	3	6	6	4	6	4	2	2	3	4	4	5	5	5	5	5	1	4	5	5	3	3	4	4	1	3	2	6	5	3	3	4	5
1	63	1	3	5	1	5	1	4	3	6	5	1	3	4	2	2	5	5	5	6	2	1	1	5	4	6	5	4	6	6	6	6	1	3	4	3	3	4	3	5	1	2	1	6	4	5	1	3	1
2	59	1	3	6	5	4	2	3	6	6	4	1	4	4	4	4	6	6	6	3	5	6	4	4	4	4	5	6	5	6	6	6	1	5	4	4	4	3	5	5	3	4	3	6	6	5	3	3	3
2	64	2	2	6	4	4	3	4	4	6	4	3	6	6	1	4	5	6	6	6	6	5	4	6	6	4	4	6	5	4	5	6	1	5	4	4	4	3	4	3	4	2	4	6	4	4	3	4	4
1	27	1	3	5	4	4	3	3	4	6	3	3	3	2	1	3	5	5	5	4	3	5	1	3	3	6	5	5	6	5	5	5	3	2	3	2	3	3	3	4	1	1	3	6	3	3	1	3	4
1	74	2	1	4	4	4	2	3	2	4	4	3	4	3	3	4	4	6	4	4	4	4	2	4	4	4	4	4	4	4	4	4	1	4	4	3	4	3	4	4	3	2	3	5	2	4	1	4	4
1	53	2	1	6	6	5	1	4	6	6	6	1	6	2	1	4	4	6	6	4	6	6	1	6	4	4	6	6	6	6	6	6	3	4	4	4	6	4	6	6	4	4	6	6	1	1	1	1	6
2	58	2	1	6	4	5	2	4	6	6	3	2	6	4	1	5	4	4	4	3	4	6	6	5	3	4	3	4	4	6	5	5	2	3	4	2	4	2	4	5	4	1	4	6	2	4	1	3	4
1	62	2	1	4	3	3	3	3	4	5	3	4	4	4	3	3	4	5	5	4	3	5	4	4	4	4	4	4	4	4	5	5	2	4	4	3	4	3	4	3	3	3	3	4	2	3	4	4	4
2	42	1	3	4	3	4	4	4	4	4	4	4	4	4	3	4	4	4	3	4	4	4	4	4	3	4	3	4	4	4	4	4	4	4	4	3	3	4	4	4	3	4	4	4	3	4	4	4	4
2	29	2	3	4	4	2	3	4	4	6	3	2	4	4	2	6	6	5	5	5	5	6	4	4	4	5	5	6	6	5	6	6	6	4	4	4	4	4	4	4	1	1	2	5	5	6	3	3	3
2	38	2	3	4	3	4	5	4	4	5	4	4	4	3	2	3	4	4	3	3	3	4	4	3	2	4	3	4	4	4	3	4	1	5	4	4	3	2	2	4	2	3	2	4	4	3	3	3	2
2	50	2	1	6	6	6	2	3	4	6	4	1	4	6	1	1	3	6	3	3	4	6	4	3	5	5	5	6	6	1	6	1	6	2	3	2	2	3	4	5	3	1	4	6	2	4	1	2	4
1	73	1	3	5	3	4	2	3	4	6	4	3	4	3	2	3	6	6	4	3	3	4	3	4	5	4	4	6	4	5	6	4	2	4	3	4	4	1	3	4	4	3	3	4	4	4	3	3	3
2	31	2	1	3	4	4	3	4	3	5	4	4	5	3	2	5	3	4	4	3	4	5	3	3	3	4	4	6	4	5	4	4	3	5	4	4	3	4	4	4	3	3	3	5	4	4	4	4	3
2	39	2	1	3	3	3	3	3	3	3	3	3	3	3	1	1	4	1	3	3	3	6	3	3	4	4	3	3	4	3	3	6	3	3	3	4	3	3	4	2	3	1	3	3	3	3	3	1	4
2	48	2	1	4	3	5	3	4	4	6	1	4	3	2	2	3	1	4	1	3	1	3	3	3	1	3	5	4	4	5	5	3	2	5	3	1	5	2	3	3	1	4	2	3	4	4	1	3	4
1	51	1	3	6	4	6	6	3	4	5	2	6	4	4	1	4	6	6	5	4	4	6	4	1	4	6	6	6	6	6	4	5	1	4	4	1	1	2	4	5	3	1	1	5	6	4	2	1	3
2	20	1	3	1	1	3	1	1	3	1	3	1	1	1	1	1	4	4	2	3	1	3	1	2	5	4	4	2	4	4	5	1	1	1	1	1	2	1	1	1	1	1	1	5	1	1	1	1	1
1	61	1	3	1	1	4	2	5	1	4	5	4	5	5	1	6	1	5	1	4	1	5	2	6	3	3	4	6	6	5	4	6	1	3	6	1	5	4	5	6	2	1	1	6	1	2	4	5	5
2	26	1	3	4	3	4	3	4	1	6	4	1	3	4	3	4	3	6	4	3	3	4	4	4	4	4	4	4	4	4	4	4	1	4	3	3	4	3	3	5	2	1	2	5	1	4	3	4	4
1	77	1	3	6	5	5	3	2	3	5	5	1	6	6	1	2	6	6	5	5	4	6	4	6	5	4	6	5	5	5	5	6	1	2	3	5	3	2	5	6	4	3	2	5	1	4	2	2	2
2	42	2	3	6	5	4	1	1	5	6	5	2	1	1	1	4	3	6	2	1	4	5	2	4	2	5	2	5	5	5	6	5	1	5	5	1	5	2	3	6	1	2	2	6	1	5	1	4	2
2	35	1	3	3	3	3	2	3	3	5	3	1	5	3	1	5	4	5	5	5	3	4	3	3	5	5	5	5	5	5	5	5	3	3	4	3	3	3	3	4	3	1	3	4	5	3	3	3	3
1	39	1	3	4	4	5	3	3	4	6	4	4	3	3	3	3	3	6	4	4	3	3	3	3	3	3	3	4	3	4	5	3	1	3	3	3	4	2	3	3	2	1	3	5	4	3	3	4	4
1	46	1	3	4	3	3	3	3	4	4	3	3	4	3	3	4	4	4	4	4	3	4	3	3	3	3	3	4	4	4	4	4	2	4	3	3	3	3	3	3	3	3	4	4	4	4	3	3	5
2	22	1	3	5	3	4	3	3	3	5	3	3	4	2	5	3	5	5	4	3	4	5	3	5	3	4	4	4	4	4	5	4	1	4	4	4	3	3	4	3	3	3	3	4	3	4	3	4	3
2	71	2	2	6	5	5	2	2	5	6	3	3	1	2	1	5	5	6	5	6	4	6	2	5	5	5	5	5	5	6	6	6	2	5	5	2	3	2	5	6	3	2	4	6	4	4	2	4	4
1	38	1	3	6	4	5	3	6	5	6	4	4	5	3	6	4	6	6	6	6	1	6	6	3	3	5	5	6	5	6	6	6	1	6	5	4	4	1	5	4	2	3	4	6	6	4	3	4	4
1	63	2	1	5	5	4	3	2	4	4	3	2	5	6	1	4	4	5	5	4	3	5	4	3	4	5	4	4	4	4	5	4	2	3	3	2	3	2	3	4	4	2	3	5	2	4	3	3	3
1	70	2	2	5	4	4	3	4	2	4	3	4	5	2	1	6	4	4	4	4	3	4	3	4	4	5	4	4	4	5	5	4	3	3	3	4	4	2	4	5	3	3	3	5	3	4	4	3	4
2	44	2	3	6	6	5	2	1	6	3	4	2	6	4	2	3	6	6	5	6	3	6	5	4	4	6	5	6	6	6	6	6	1	4	4	4	5	4	4	6	4	1	1	6	2	6	1	2	3
1	46	2	2	6	6	6	3	1	1	6	6	3	6	3	1	6	3	3	6	4	3	4	3	4	6	4	6	6	6	6	6	6	6	6	6	6	6	1	4	6	4	3	3	6	4	3	3	3	3
2	34	1	3	5	4	4	3	3	5	5	4	3	4	3	3	3	3	5	4	4	3	3	3	3	3	4	4	4	4	4	5	4	3	3	4	3	4	3	4	3	2	3	1	6	4	3	3	3	4
1	39	2	1	6	3	5	1	5	6	6	4	4	4	1	1	3	5	5	4	5	4	4	2	5	4	4	4	4	4	2	4	4	1	3	4	4	4	3	3	5	1	1	1	4	3	5	3	1	3
2	64	1	3	4	4	4	3	3	4	4	3	4	3	3	3	3	3	4	4	4	3	4	3	4	3	4	4	4	4	4	4	4	3	3	3	3	3	3	4	4	3	3	3	4	4	4	3	3	4
1	44	1	3	6	3	6	3	3	4	6	3	3	3	2	2	4	2	6	2	3	3	5	3	5	2	3	4	4	5	5	6	5	2	4	3	3	4	2	4	4	2	3	1	5	4	2	3	2	1
2	20	1	3	5	3	2	5	3	4	4	2	2	5	3	1	4	4	5	5	4	4	5	3	4	4	4	4	5	5	5	4	5	3	5	2	2	2	5	3	4	3	2	4	5	3	4	3	4	4
2	31	2	3	5	5	4	2	3	5	6	5	3	2	2	2	4	4	5	2	3	3	5	4	4	3	4	4	4	3	4	5	4	3	3	3	3	4	2	4	4	2	2	3	5	4	3	2	2	5
1	48	1	3	5	2	2	1	1	4	2	3	2	4	2	2	6	3	5	5	2	3	6	3	2	4	5	4	5	6	2	4	5	2	4	4	4	3	2	2	3	1	3	2	4	6	5	2	1	3
1	37	1	3	5	4	2	1	1	4	5	1	1	6	6	1	6	4	6	3	6	4	5	2	1	4	3	4	6	6	6	4	1	2	6	3	1	6	1	1	4	1	1	1	6	3	3	1	1	3
1	57	1	3	5	4	5	4	4	4	5	4	4	3	3	4	4	5	5	4	5	3	5	3	4	5	4	4	5	4	4	5	5	3	4	3	4	4	4	4	4	3	2	4	5	3	4	5	4	4
2	19	1	3	5	5	4	4	4	4	5	3	3	4	3	3	3	3	5	4	3	3	4	3	4	4	4	4	4	4	4	4	4	3	4	3	3	3	3	4	4	1	3	2	4	3	3	3	4	4
2	71	2	2	4	4	3	3	4	4	4	3	4	3	3	3	2	5	4	4	3	4	4	4	3	4	4	3	3	4	4	4	4	3	3	3	2	2	4	4	4	3	4	3	5	3	4	4	4	4
2	66	2	2	6	6	3	1	2	4	6	3	1	4	3	1	1	3	6	6	6	4	6	3	2	3	3	4	4	6	6	6	6	2	6	3	1	5	1	5	4	3	1	3	6	1	2	6	5	5
2	63	2	2	6	3	4	4	2	4	6	4	2	4	2	1	4	3	5	2	3	4	5	3	4	3	4	4	4	5	4	5	4	2	1	3	3	4	2	4	4	1	1	2	5	1	3	2	2	3
1	25	1	3	4	4	3	3	4	3	4	3	3	4	4	3	3	3	3	4	3	2	4	3	3	4	3	3	4	5	4	4	4	2	4	3	4	3	3	3	4	3	2	3	5	3	3	3	3	3
2	61	2	3	4	6	5	6	4	6	5	4	4	5	5	3	4	3	5	6	5	5	5	5	5	6	5	6	5	5	4	4	4	5	5	5	5	4	5	5	4	4	3	5	6	4	5	1	5	4
2	63	1	3	5	4	4	3	4	3	5	5	3	4	3	5	3	4	5	4	5	2	5	4	4	3	4	4	4	4	5	4	5	2	3	5	3	4	3	4	4	4	4	4	5	4	4	3	3	4
2	50	1	3	3	3	3	3	3	3	3	3	3	3	3	3	3	3	3	3	3	3	3	3	3	3	3	3	3	3	3	3	3	3	3	3	3	3	3	3	3	3	3	3	3	3	3	3	3	3
2	32	2	1	6	5	4	3	3	4	6	3	3	5	4	4	3	5	4	5	3	4	5	4	4	4	4	4	4	4	5	6	4	3	4	4	5	4	4	4	4	4	2	4	5	5	4	3	4	4
2	36	2	1	6	2	4	3	3	3	6	4	3	2	2	2	3	6	6	4	4	4	6	4	3	4	4	3	4	6	4	6	6	1	4	4	4	5	3	3	4	2	3	3	6	5	4	4	3	5
2	21	1	3	6	3	3	3	6	4	2	6	1	6	4	4	6	6	3	3	6	6	6	3	4	3	5	6	4	3	4	3	5	4	6	6	5	3	1	3	4	4	2	4	2	3	6	1	1	1
2	56	2	3	6	6	4	2	3	6	6	6	3	4	2	2	3	4	4	6	5	4	6	4	5	5	4	5	5	4	5	4	5	2	4	4	3	5	2	5	5	4	3	3	6	2	4	3	4	5
1	49	1	3	6	3	6	2	3	6	6	6	1	5	4	3	3	6	6	5	5	6	6	2	5	5	5	5	6	6	6	6	6	1	5	5	5	6	2	6	6	1	2	3	6	5	4	3	5	5
2	56	2	1	6	3	3	3	3	6	6	1	2	4	4	1	3	6	6	4	4	2	6	1	4	5	4	4	5	4	5	6	6	1	4	3	3	4	2	3	4	2	2	1	6	1	3	3	4	5
1	44	2	3	5	4	4	1	2	5	5	4	1	3	1	1	2	1	5	1	5	1	5	1	4	3	4	4	4	5	4	5	5	2	4	4	1	3	2	2	4	3	1	1	5	5	4	3	5	5
1	55	2	3	6	6	5	3	1	6	6	6	3	4	4	3	4	6	6	6	6	4	6	5	5	6	6	5	6	6	6	6	6	2	6	6	6	6	3	4	5	3	1	4	6	2	6	4	1	1
2	40	2	3	6	6	6	3	6	6	6	6	6	6	5	1	6	5	6	6	5	6	6	6	6	4	6	6	6	6	6	6	6	5	6	6	5	6	1	6	2	2	4	4	6	6	5	6	6	6
1	33	2	1	6	3	4	2	2	5	6	4	1	6	2	1	6	6	6	5	6	6	5	5	5	5	5	5	6	5	5	5	5	2	5	5	3	4	5	3	5	1	1	4	6	1	4	1	2	4
1	41	1	3	6	4	5	2	4	5	6	4	4	4	2	1	5	6	6	5	5	5	5	3	4	6	5	6	5	5	4	6	5	1	5	5	3	5	3	4	4	3	1	1	6	5	2	3	4	4
2	66	1	3	4	4	4	3	2	2	4	4	1	3	1	3	4	4	5	5	4	3	4	4	3	4	4	4	4	4	4	4	4	1	4	4	1	4	1	4	4	1	2	4	5	5	4	4	3	4
1	33	1	3	4	1	1	1	1	1	4	1	1	1	1	1	1	2	6	1	6	1	6	1	1	1	1	1	4	3	5	6	6	1	1	1	1	1	1	1	1	1	1	1	6	1	1	1	2	1
2	37	2	1	6	2	3	1	3	6	6	5	1	4	1	1	1	5	6	3	6	5	6	6	5	3	4	3	6	6	6	6	6	4	5	5	5	4	1	6	6	3	1	6	6	3	5	1	1	6
1	70	2	1	6	4	3	1	2	5	6	3	3	4	2	2	5	4	6	2	4	5	5	3	5	3	3	4	4	5	5	6	4	1	2	4	2	4	2	2	4	3	3	3	5	5	3	3	2	4
2	38	2	1	4	1	1	1	4	4	6	1	2	6	4	1	1	4	6	5	5	1	4	2	5	5	5	4	2	5	6	4	4	1	3	5	3	4	1	3	3	4	1	2	6	3	2	1	3	4
2	70	2	2	6	5	4	2	4	5	5	3	3	6	3	2	4	4	6	4	5	3	4	3	6	5	6	5	5	6	6	6	5	2	5	4	2	4	3	4	4	1	1	4	6	2	4	2	4	4
1	25	1	3	3	3	5	3	5	4	5	4	2	5	3	4	5	4	5	3	2	4	4	5	5	3	4	3	4	3	2	4	5	3	5	5	3	4	4	2	5	3	4	3	5	3	5	3	3	2
1	66	2	3	5	2	6	5	5	5	6	5	5	1	1	2	4	4	5	5	4	3	5	5	5	3	3	5	5	5	5	4	5	2	5	5	3	4	2	5	5	1	2	3	5	5	3	3	4	4
2	27	1	3	3	3	3	3	3	3	3	3	3	3	3	3	3	3	3	3	3	3	3	3	3	3	3	3	3	3	3	3	3	3	3	3	3	3	3	3	3	3	3	3	3	3	3	3	3	3
2	61	2	1	5	3	4	3	3	5	4	3	4	4	3	2	4	3	4	4	4	4	5	4	4	4	4	4	4	4	4	4	4	2	4	3	3	4	3	4	4	3	3	4	4	4	4	4	4	4
1	47	2	1	5	5	4	2	2	2	5	5	4	5	4	1	4	5	5	5	3	5	5	5	1	5	5	5	5	5	5	5	5	4	5	4	2	4	2	3	5	2	4	2	5	2	4	2	5	4
2	50	2	1	5	1	3	2	3	4	5	3	3	2	2	3	3	3	6	5	5	4	3	2	5	3	5	3	3	5	4	5	5	1	1	3	2	3	1	5	5	3	2	3	5	3	4	3	3	4
2	76	2	1	5	3	3	3	4	4	3	2	2	4	3	5	4	5	5	5	4	3	4	4	3	4	4	4	5	4	4	4	4	3	5	4	4	4	3	3	3	4	4	3	5	4	4	3	4	3
1	37	2	1	4	2	3	1	1	2	6	1	1	3	1	2	4	5	6	6	5	3	4	1	5	6	5	5	3	4	5	2	6	2	1	5	1	1	1	3	4	1	1	1	6	1	4	3	2	1
1	56	2	1	5	5	5	2	5	5	5	4	5	5	5	1	4	4	5	5	4	4	6	4	2	3	4	5	5	6	5	5	5	4	5	5	4	5	4	3	4	4	3	2	5	5	3	4	4	4
2	61	2	2	6	5	4	3	3	4	6	3	3	4	4	3	4	5	5	4	4	3	5	2	4	5	5	5	5	5	5	5	4	2	3	5	4	5	3	3	4	4	3	3	5	4	4	4	4	4
2	71	1	3	6	5	4	1	4	6	6	5	3	6	1	1	5	5	6	6	5	4	6	6	4	5	6	5	5	6	6	6	6	1	4	4	2	4	2	5	5	1	2	1	6	3	3	4	2	2
2	33	1	3	3	1	2	3	2	3	4	1	4	5	5	5	2	6	1	1	6	2	6	4	3	3	4	4	5	1	2	5	5	1	5	3	2	1	6	3	1	5	1	2	6	3	3	3	1	4
1	60	2	1	5	4	6	3	5	4	5	3	5	6	6	1	6	5	5	4	5	3	5	3	4	3	4	2	4	4	3	4	4	4	4	4	3	4	4	3	3	2	3	4	5	3	3	5	3	5
2	35	2	1	6	3	4	1	1	5	6	4	1	5	6	1	4	4	6	6	1	2	6	1	2	3	4	4	6	5	4	5	6	1	5	3	1	5	3	4	6	4	1	4	6	4	4	2	1	2
2	56	2	3	6	6	6	1	4	6	6	5	1	4	4	3	4	4	6	6	6	5	6	3	4	3	4	6	6	6	6	6	6	1	6	6	4	5	2	4	6	4	1	4	6	4	4	3	3	3
1	71	2	2	5	3	2	3	5	3	6	6	4	5	5	2	5	2	6	5	5	4	6	4	3	4	5	5	5	5	6	6	6	2	5	5	6	6	1	5	4	3	3	4	6	4	4	4	3	4
2	63	2	1	6	3	5	4	4	5	2	2	5	5	4	3	4	6	6	5	3	1	5	4	5	4	5	5	6	6	6	6	6	5	6	6	3	4	2	4	4	3	3	4	6	3	3	4	3	4
2	42	1	3	6	6	5	3	1	6	6	4	1	6	6	6	1	4	6	6	6	1	5	1	6	6	6	6	6	6	6	6	6	1	5	1	5	4	4	4	6	3	4	1	6	2	6	1	1	3
1	64	1	3	5	4	4	3	4	5	4	4	2	3	3	3	3	5	5	4	5	3	5	4	4	4	4	4	4	5	5	5	4	4	4	3	3	3	3	4	4	3	3	4	5	4	4	4	4	4
1	54	2	1	5	2	5	2	6	2	5	5	4	5	1	2	5	4	5	4	4	2	6	1	4	3	5	3	5	5	5	6	5	2	4	5	2	4	1	4	3	1	1	4	5	5	2	5	4	5
1	19	1	3	3	5	4	4	3	3	3	4	4	4	4	4	3	4	3	4	5	3	4	3	3	5	4	4	4	3	3	4	4	4	4	3	4	4	4	5	4	3	3	4	5	4	4	3	4	3
1	34	1	3	5	6	5	3	6	2	4	1	1	6	1	1	4	5	6	4	4	1	6	1	4	6	4	4	5	6	4	4	6	1	4	6	4	1	1	1	2	3	3	4	6	1	4	2	1	6
2	53	1	3	4	3	5	3	4	5	4	3	4	6	6	1	3	4	4	4	4	3	5	3	1	2	5	3	4	5	4	4	4	4	4	5	5	4	2	4	4	1	2	3	4	4	3	3	3	4
1	26	1	3	5	4	6	4	6	4	6	6	3	5	4	1	3	5	6	3	5	5	4	5	4	2	4	4	5	4	4	5	6	1	5	3	4	6	3	4	3	3	2	5	6	3	4	4	4	5
1	62	2	2	5	5	4	3	2	4	5	3	2	5	4	2	5	3	3	3	5	4	5	4	5	4	5	5	5	5	5	5	5	3	4	4	4	5	2	4	4	4	3	2	5	3	3	3	3	3
1	37	1	3	5	5	5	5	6	6	5	6	6	6	5	5	5	5	6	6	5	5	6	5	6	5	5	5	6	5	6	5	5	6	6	5	5	5	6	6	5	6	5	5	5	6	5	6	5	5
1	66	2	2	6	2	5	3	2	2	6	5	2	2	2	1	3	5	6	5	6	5	6	1	5	4	5	5	5	4	4	6	6	2	2	2	1	3	2	4	4	4	2	4	6	1	2	5	4	1
1	57	2	1	5	5	4	3	4	4	5	4	4	3	2	2	3	2	5	5	5	3	6	2	3	2	1	4	4	4	4	5	5	1	4	2	2	3	2	4	5	2	5	2	5	2	4	2	2	3
1	66	2	1	4	4	4	4	4	4	4	4	3	4	3	4	4	4	4	3	3	4	4	4	4	4	4	4	4	4	4	4	4	4	4	4	4	4	3	4	4	4	3	3	4	3	4	4	4	4
1	69	2	2	5	5	3	2	3	4	5	4	2	5	4	2	4	4	5	3	5	4	4	5	3	3	4	4	4	5	5	5	4	2	4	4	2	4	2	4	5	2	4	3	5	4	3	4	3	2
2	72	2	1	6	6	2	3	2	4	1	5	5	4	4	2	4	6	5	5	3	3	6	2	4	4	4	6	6	6	6	6	6	2	6	4	2	4	2	4	4	4	5	6	6	3	4	1	3	4
2	43	1	3	6	4	6	1	2	4	6	6	3	5	1	6	3	4	6	2	5	1	6	4	5	4	5	4	5	6	6	6	5	1	4	4	1	6	2	5	6	4	2	2	6	4	3	2	3	3
1	48	2	1	5	4	4	4	3	3	5	2	3	6	6	1	3	4	6	5	5	3	4	3	4	4	4	6	6	4	6	5	4	2	5	4	5	4	3	2	4	2	2	4	4	2	4	3	4	5
1	60	2	2	5	4	5	3	5	3	4	3	5	5	3	3	4	5	6	4	5	4	5	5	4	4	4	4	4	4	4	5	5	3	4	3	2	4	3	4	5	3	3	4	4	3	4	3	4	4
1	24	1	3	6	4	2	2	2	5	5	2	4	5	2	1	6	5	5	5	4	4	5	2	6	4	5	4	3	3	1	4	4	4	3	2	2	2	3	3	6	3	1	3	6	3	6	1	3	3
1	21	1	3	5	2	5	3	3	5	6	4	2	6	6	1	6	4	4	6	2	1	5	3	4	2	5	4	5	4	4	4	4	1	1	2	1	3	1	3	3	1	3	1	6	1	3	4	2	3
2	60	2	1	5	3	4	4	4	5	5	4	3	4	5	3	6	4	5	5	4	3	5	5	3	4	4	4	5	6	4	6	5	2	4	4	3	4	4	3	5	2	2	3	5	5	4	3	3	4
1	66	2	3	2	2	2	2	2	2	2	2	2	2	2	2	2	2	2	2	2	2	2	2	2	2	2	2	2	2	2	2	2	2	2	2	2	2	2	2	2	2	2	2	2	2	2	2	2	2
1	38	1	3	5	2	3	3	3	4	5	3	2	1	1	1	6	4	6	6	4	4	5	2	2	4	5	5	4	4	4	6	5	5	4	4	3	5	1	5	4	3	3	3	6	1	3	4	4	5
2	23	1	3	6	4	5	4	4	3	5	3	5	4	3	1	3	5	6	5	4	4	5	3	3	5	4	4	6	6	6	6	6	1	6	3	3	4	3	2	4	4	2	3	5	4	3	2	4	4
1	61	2	1	6	2	4	2	1	2	6	3	2	6	2	1	3	2	6	6	4	3	5	1	4	4	5	4	6	6	4	6	6	1	6	6	1	2	2	4	5	2	1	2	4	5	4	1	1	4
2	45	2	3	6	6	2	1	3	6	6	4	2	4	1	1	6	6	6	6	6	2	5	6	6	4	6	5	4	6	5	5	6	3	5	4	3	3	6	5	6	2	1	4	6	3	4	3	1	5
2	29	1	3	5	5	5	3	3	2	4	3	3	4	3	2	4	3	5	4	3	4	4	4	3	4	4	3	4	3	3	4	4	5	5	5	2	4	3	2	4	3	2	3	3	4	5	4	2	3
2	19	1	3	5	4	1	3	2	4	6	4	1	4	3	2	4	4	6	4	4	4	5	4	4	4	4	6	6	6	6	6	6	2	4	4	3	3	3	5	5	1	2	3	5	1	4	2	4	3
2	78	2	1	6	6	4	4	4	5	6	4	3	5	4	6	6	4	6	4	4	5	5	5	4	3	5	4	5	5	5	5	5	4	5	5	6	5	3	3	4	4	3	4	6	4	4	4	4	4
1	48	1	3	4	3	3	2	3	3	3	3	3	4	1	4	3	3	5	5	2	2	5	4	1	2	4	4	3	4	4	4	3	3	4	4	4	4	4	3	3	2	3	3	2	3	2	4	3	4
2	29	2	1	6	3	5	3	4	4	6	3	3	4	4	1	5	5	6	5	4	4	4	3	6	4	4	5	5	5	5	5	6	1	4	4	4	4	4	3	4	4	1	4	5	3	3	2	4	4
2	50	2	1	5	3	3	3	4	5	6	3	3	5	4	3	4	4	5	4	5	4	6	2	5	5	5	6	6	6	5	5	5	2	4	4	2	4	4	3	5	2	3	3	6	3	3	3	4	3
2	70	1	3	5	4	5	3	4	4	5	4	4	5	4	1	2	4	5	4	4	3	4	3	3	4	4	4	4	4	4	4	4	2	3	4	3	4	2	3	4	2	3	4	5	4	5	3	3	3
1	54	2	1	6	4	5	2	5	3	5	4	5	5	3	1	4	5	5	6	2	1	5	4	4	4	5	3	2	5	5	5	5	1	4	3	2	2	2	3	4	4	4	5	5	4	2	4	2	1
1	64	1	3	4	3	5	3	4	4	5	4	4	4	3	2	4	4	5	3	5	4	4	3	4	3	4	4	4	5	4	4	4	4	4	4	1	4	3	4	4	4	3	4	5	2	4	2	2	3
2	41	2	1	6	6	4	3	3	6	6	3	1	4	3	3	5	4	6	6	4	4	3	1	1	6	5	5	5	5	6	6	6	1	4	4	4	5	2	2	6	1	1	3	6	5	4	4	4	6
1	45	1	3	5	3	5	2	2	3	5	3	3	5	5	3	4	5	5	4	5	5	5	3	4	4	5	4	4	5	5	5	5	1	5	4	4	5	4	4	5	4	3	3	5	4	4	3	4	5
1	38	1	3	5	2	3	2	2	6	5	4	1	6	6	2	1	5	6	5	5	6	6	5	1	5	5	2	6	6	5	6	4	1	3	2	3	4	2	5	4	4	6	2	6	4	4	3	4	4
2	57	2	2	6	6	5	2	2	3	4	2	1	6	6	1	5	6	6	5	3	4	5	4	4	2	5	5	5	5	5	6	6	2	4	5	2	3	4	4	4	2	2	3	5	5	4	3	4	4
2	31	2	1	6	4	4	3	2	4	6	3	2	6	4	2	4	4	6	4	6	3	5	4	3	3	5	5	4	4	5	6	5	6	5	4	4	3	3	3	5	2	2	3	5	3	3	3	3	3
2	44	1	3	6	3	4	1	1	5	5	6	3	4	2	1	4	5	6	5	5	4	5	3	5	4	5	4	6	6	6	6	4	1	3	5	2	6	3	4	4	1	1	1	5	5	4	1	2	4
2	39	1	3	4	4	4	2	2	4	4	3	3	4	4	2	4	4	4	4	4	4	4	4	3	4	4	4	4	4	4	4	4	2	4	4	4	4	4	3	4	4	2	4	4	3	4	3	3	3
2	50	1	3	5	3	4	3	3	5	6	4	2	2	1	3	2	4	6	3	5	5	5	1	1	3	3	4	3	4	4	5	4	1	2	3	4	3	3	4	3	3	3	3	5	5	3	4	4	4
2	56	1	3	4	5	3	1	3	3	4	3	4	2	2	3	2	2	4	4	3	1	4	3	4	3	3	4	3	4	5	4	5	6	3	3	3	3	3	4	2	4	3	5	5	3	4	2	4	4
2	74	2	2	6	5	4	4	4	3	6	3	3	5	1	1	5	6	6	6	6	4	6	3	5	4	5	6	6	6	6	6	6	1	5	5	3	4	1	2	2	1	2	2	6	5	3	1	3	3
2	61	1	3	5	3	3	2	3	4	5	3	2	3	2	2	3	3	6	3	5	4	4	3	4	4	4	3	4	4	6	4	5	1	3	4	3	4	3	4	3	3	4	4	5	4	3	3	4	4
1	34	1	3	6	3	4	1	4	5	6	4	4	6	4	1	4	4	6	5	4	4	5	3	4	2	4	3	4	4	4	5	4	1	4	2	2	4	3	4	3	4	3	4	4	3	3	3	1	4
1	68	1	3	5	3	4	2	2	3	5	3	3	2	1	2	3	3	6	5	5	4	6	1	2	4	4	4	5	5	6	6	4	1	3	4	2	5	3	4	5	3	2	3	6	4	3	3	3	5
2	64	2	1	5	3	4	3	4	4	6	4	3	4	1	2	4	3	6	4	3	1	6	1	3	4	4	4	6	6	6	5	4	5	4	4	1	4	3	3	4	3	3	3	6	1	4	1	4	3
1	35	1	3	5	3	4	1	3	4	5	2	3	2	1	2	2	5	5	5	4	5	5	4	5	5	4	5	4	5	5	5	5	1	2	5	2	2	1	2	3	5	2	4	5	5	5	3	2	2
2	27	1	3	5	5	4	2	2	5	5	5	2	4	4	2	4	6	5	6	4	5	6	4	4	5	5	6	5	5	5	5	6	4	5	6	4	5	1	4	4	4	4	5	6	4	5	4	4	5
2	26	1	3	4	3	4	3	4	4	4	4	3	5	5	3	5	3	6	5	4	4	5	4	4	4	4	5	5	4	5	5	5	4	4	4	4	4	3	3	4	1	3	4	5	4	4	3	3	3
1	64	2	2	5	3	4	3	4	4	5	4	4	4	3	3	5	4	4	4	4	4	5	4	4	4	4	3	4	4	4	4	5	2	3	4	3	4	2	4	3	3	3	4	4	3	3	4	2	4
1	24	2	1	4	3	2	3	1	4	4	3	1	4	3	3	2	3	4	4	2	3	4	4	3	4	4	3	4	4	4	4	4	1	4	3	4	3	2	3	4	4	3	2	4	3	3	2	2	4
1	72	2	2	4	4	5	2	3	6	5	4	3	6	5	2	6	3	4	4	4	3	5	5	3	4	4	4	4	5	4	5	5	2	4	5	4	4	3	4	5	4	3	2	5	5	4	2	2	1
1	37	1	3	6	1	6	1	5	5	6	5	2	6	6	1	6	5	6	6	6	3	6	3	5	5	4	6	5	5	5	6	6	1	5	5	1	3	2	6	5	6	3	6	6	1	4	1	5	6
1	45	2	1	6	4	6	3	3	5	5	3	1	5	4	2	4	2	6	6	3	5	6	4	3	5	5	5	6	5	5	5	4	1	5	3	1	4	3	5	6	3	1	1	5	3	2	3	3	4
1	28	1	3	5	4	3	4	4	4	4	3	4	5	4	2	6	4	4	4	4	4	4	3	4	3	4	4	4	4	4	4	4	3	4	4	4	3	4	4	4	4	4	2	4	3	3	4	4	4
1	20	1	3	1	1	1	2	1	5	4	1	1	6	1	1	6	2	6	6	6	1	1	2	2	4	6	4	2	6	1	2	1	2	1	1	1	1	2	1	1	1	1	2	6	2	2	1	2	1
2	44	2	3	5	3	3	4	5	3	5	3	3	6	6	3	5	3	6	5	2	5	6	3	4	3	3	6	4	4	3	4	4	5	3	2	3	3	3	4	4	4	4	3	6	3	4	3	3	6
1	49	1	3	6	3	1	1	1	4	6	3	1	4	4	3	5	2	6	3	3	5	6	4	4	5	5	4	5	4	5	5	5	3	5	4	4	4	2	4	5	3	3	1	5	4	3	2	3	4
1	27	1	3	4	3	3	4	4	5	4	2	3	5	5	2	4	4	6	4	4	4	5	5	5	4	4	5	5	5	5	5	5	1	5	3	4	4	3	3	4	3	2	4	5	4	4	3	4	5
1	50	2	1	4	4	4	4	4	4	4	4	4	4	4	4	4	4	4	4	4	4	4	4	4	4	4	4	4	4	4	4	4	4	4	4	4	4	4	4	4	4	4	4	4	3	4	4	4	4
1	23	1	3	5	4	4	2	4	4	4	3	4	4	3	3	4	5	5	5	6	4	5	3	4	3	5	5	4	4	5	6	5	3	4	3	3	3	2	3	3	4	2	4	5	4	3	1	4	4
1	68	2	2	3	2	5	4	5	2	4	4	5	4	4	1	2	1	5	2	1	2	3	4	1	2	2	1	2	2	3	2	2	2	2	2	2	2	2	3	2	2	3	4	3	2	4	2	2	4
1	70	2	2	5	6	4	3	4	4	6	4	3	6	5	1	3	5	6	6	5	1	6	5	5	5	6	5	5	6	5	6	5	3	6	5	4	5	3	4	6	3	1	3	5	5	1	4	4	3
1	47	1	3	5	3	4	2	4	4	5	1	4	4	4	1	5	5	4	3	3	1	5	5	4	2	4	3	4	4	4	4	4	2	4	4	4	3	2	4	3	1	4	3	4	2	3	2	3	4
2	55	2	2	5	2	4	2	3	3	4	3	3	4	3	2	3	4	5	5	4	3	5	4	3	2	3	4	4	4	5	5	4	3	4	3	2	4	1	3	3	4	4	3	5	5	3	3	4	4
2	57	2	3	5	4	5	2	5	5	6	4	5	3	3	2	4	3	6	3	5	4	6	3	3	3	4	4	4	5	5	5	5	2	4	5	3	4	2	4	4	3	3	4	6	5	4	4	3	5
1	47	1	3	6	1	5	1	3	5	6	1	1	2	3	1	1	2	6	1	6	6	5	1	5	4	5	5	5	6	5	5	5	1	5	3	1	2	2	1	5	5	2	6	6	4	2	1	5	4
1	59	2	3	6	3	3	3	3	3	3	3	1	5	4	1	5	6	6	6	6	6	6	1	2	4	1	6	6	6	6	6	6	1	5	1	1	4	3	2	5	1	1	1	6	5	3	4	3	4
1	59	2	2	3	3	1	1	3	1	3	3	1	3	6	3	1	4	5	4	5	5	4	3	4	4	6	6	4	4	4	3	6	1	1	6	1	6	1	3	6	1	1	4	6	1	5	3	3	3
1	71	2	2	6	2	4	2	2	4	1	4	2	4	4	6	6	3	6	5	2	3	5	4	6	2	5	5	6	6	6	6	5	4	5	5	5	4	1	6	2	4	4	2	6	2	3	2	4	4
2	29	2	1	4	4	4	3	3	3	4	3	3	3	3	3	3	3	4	4	3	3	4	4	3	4	4	4	4	4	4	4	4	4	3	3	4	3	3	3	4	3	3	3	4	4	3	3	3	3
2	76	2	1	6	3	4	2	1	6	6	4	1	4	4	3	5	5	6	6	5	6	6	3	5	3	5	6	6	5	5	6	6	3	5	5	3	5	3	5	6	4	1	5	6	4	5	3	4	4
1	60	2	2	6	3	3	2	2	3	4	3	2	2	1	3	1	6	6	4	5	2	6	2	6	6	6	5	6	5	5	6	6	1	3	4	1	2	2	6	6	2	2	2	6	2	2	1	2	4
2	33	1	3	5	4	4	3	1	4	4	1	1	1	1	3	2	4	6	4	4	1	4	1	4	4	4	4	4	4	4	5	4	1	4	3	3	2	3	3	3	1	1	1	5	4	4	1	3	3
1	72	2	1	6	6	6	1	4	6	5	6	5	6	4	1	6	1	3	6	1	1	6	5	5	2	6	6	6	6	6	6	6	1	1	6	4	6	1	6	6	1	4	2	6	2	5	1	1	3
1	67	2	1	1	1	1	1	3	1	4	4	1	5	1	1	6	5	6	6	6	4	4	4	4	5	4	4	4	4	4	6	6	1	4	4	4	1	1	1	4	3	1	1	6	1	3	1	4	6
1	58	2	1	4	4	4	4	4	4	4	4	4	4	4	4	4	4	4	4	4	4	4	4	4	4	4	4	4	4	4	4	4	4	4	4	4	4	4	4	4	4	4	4	4	4	4	4	4	4
2	49	1	3	5	3	4	3	4	4	5	3	2	4	4	3	4	4	4	4	3	3	4	4	4	3	4	4	3	4	4	4	4	1	3	5	2	2	3	3	4	3	2	3	4	3	5	3	3	4
2	72	2	2	4	3	5	3	3	5	4	3	3	3	3	4	4	4	5	6	6	4	5	4	4	4	4	4	4	5	3	6	5	1	3	6	3	4	3	4	5	4	2	3	4	5	4	3	5	1
1	39	2	2	6	3	5	3	3	3	6	3	2	4	2	1	4	6	4	5	4	4	5	1	3	5	5	3	4	5	5	6	5	2	5	4	3	4	3	4	4	3	1	3	6	4	3	3	6	6
1	57	2	1	4	3	3	2	3	3	4	4	3	4	1	2	4	4	4	4	3	3	4	4	4	3	3	4	4	4	2	3	3	2	3	4	4	3	3	4	4	3	2	3	4	4	2	4	3	3
2	58	2	3	4	2	5	2	3	3	4	4	2	5	1	2	2	4	4	4	4	2	3	3	4	4	4	4	4	5	5	4	2	2	4	2	3	3	2	3	5	2	2	4	5	2	3	2	3	3
1	64	2	2	6	4	3	1	3	4	5	4	1	6	6	1	1	6	6	4	6	4	4	4	3	6	5	4	5	4	4	4	5	3	4	4	3	5	2	3	6	2	1	3	4	5	6	1	2	3
2	44	2	1	4	4	3	3	4	4	4	3	4	3	4	3	3	4	4	4	4	3	4	3	3	4	3	4	4	4	4	4	4	3	3	3	3	3	3	3	4	3	3	3	4	3	4	3	3	4
1	23	1	3	6	4	4	2	4	4	5	4	3	3	1	2	4	5	6	5	6	4	6	3	4	5	3	5	5	6	5	6	4	2	4	4	4	4	1	3	4	3	1	4	6	4	4	3	4	4
1	52	2	3	4	4	4	3	2	3	5	3	3	3	3	2	4	4	5	5	4	5	4	3	4	5	5	4	5	5	5	6	6	2	5	4	4	4	2	4	4	1	1	3	4	4	4	2	2	4
1	48	2	2	1	1	1	1	1	1	1	1	1	1	1	1	1	1	1	1	1	1	1	2	1	1	1	1	1	2	1	1	1	1	1	2	1	1	1	1	1	1	1	1	1	1	6	1	1	1
1	56	1	3	4	5	4	3	3	4	4	4	3	4	4	3	4	5	5	4	4	4	4	3	4	4	4	4	4	5	5	4	4	2	4	5	4	4	2	4	4	5	3	3	5	5	3	4	4	4
1	48	2	1	4	2	3	1	1	4	6	2	1	4	2	2	2	3	6	4	2	2	4	4	2	2	2	4	6	6	6	6	4	3	6	3	3	2	1	2	5	3	5	3	6	4	4	4	2	4
2	70	2	1	6	4	4	1	4	3	6	4	3	4	3	3	6	6	6	3	6	3	6	4	5	4	4	6	6	6	6	6	6	2	4	4	4	4	3	4	6	4	3	2	6	5	4	4	4	6
2	65	2	2	5	3	6	3	3	2	5	4	5	5	3	2	4	5	5	5	5	2	4	4	4	3	3	4	4	3	4	4	3	1	3	3	1	4	2	2	4	3	3	4	5	2	3	2	3	2
1	64	2	1	5	2	3	2	4	4	2	3	2	6	6	1	6	2	5	2	2	5	2	2	5	3	3	2	4	5	4	5	5	2	5	4	2	5	2	3	5	4	3	5	6	3	4	2	2	1
1	45	2	2	4	3	5	2	4	3	4	4	1	6	4	1	4	6	6	1	5	4	6	3	5	6	5	6	5	4	6	6	6	1	4	6	4	5	4	5	5	4	1	3	6	2	4	3	3	3
2	71	2	2	6	6	5	3	1	4	6	3	5	5	3	1	6	5	6	4	1	2	6	4	3	3	4	6	5	5	5	5	5	1	1	2	2	4	1	4	2	2	3	2	5	4	3	4	3	5
2	63	1	3	5	3	3	2	3	4	5	3	2	4	2	1	4	2	6	4	5	3	4	3	3	4	4	4	3	3	5	6	5	3	3	4	3	4	2	4	4	3	2	3	5	4	4	2	4	4
2	29	1	3	5	5	4	3	3	5	5	5	3	4	4	5	4	5	5	5	3	4	4	3	4	3	4	5	5	5	5	5	4	2	4	3	3	4	3	5	4	3	3	3	5	4	5	3	3	3
2	48	2	3	5	3	5	3	4	5	5	5	3	4	4	3	4	4	5	4	5	4	5	3	4	3	4	4	5	5	5	5	4	3	4	4	4	4	3	5	3	3	3	4	5	5	4	4	4	4
1	33	1	3	6	4	4	2	1	4	5	4	1	4	4	2	4	4	5	4	5	4	4	3	5	4	5	4	4	4	5	4	5	2	4	4	2	3	2	1	4	1	1	2	6	3	4	1	4	4
1	59	2	3	4	4	3	3	4	4	3	3	3	3	3	3	3	3	4	3	3	3	3	3	3	3	3	3	4	3	4	4	4	3	3	3	3	4	3	4	3	3	3	3	4	3	3	3	3	3
2	67	2	2	5	3	4	3	2	3	5	2	2	4	2	2	2	4	6	5	5	2	5	4	1	3	4	4	4	5	5	6	5	2	2	4	3	3	1	4	4	2	4	2	5	4	3	4	4	3
1	51	1	3	5	5	4	4	4	3	4	4	4	5	3	2	4	3	4	4	3	4	4	4	4	2	4	5	5	4	5	5	4	3	4	3	3	5	3	4	5	4	2	3	5	4	3	5	4	4
1	39	2	2	5	5	5	1	1	4	6	3	1	6	6	1	4	4	5	6	4	5	5	1	2	5	1	6	4	4	5	6	4	6	4	1	3	4	1	1	5	3	1	3	5	1	3	1	4	4
2	54	2	1	6	1	3	1	1	6	6	1	2	1	1	1	5	6	6	6	6	6	6	4	6	6	6	6	6	6	6	6	6	1	4	6	1	6	1	3	6	1	1	1	6	4	3	1	2	6
1	70	2	1	6	2	4	2	2	5	5	4	3	4	2	1	5	6	6	5	6	5	6	5	5	6	5	6	6	6	6	6	6	2	1	5	1	4	3	4	4	2	2	2	6	1	4	5	1	5
2	55	1	2	5	6	5	2	2	3	6	5	2	4	2	1	6	5	6	4	4	2	2	2	4	4	4	4	5	5	5	5	4	3	4	4	3	4	2	3	4	2	4	3	4	3	4	3	4	3
1	56	2	1	4	3	3	4	3	3	4	3	3	6	6	1	4	6	6	5	4	1	4	3	3	4	3	5	5	5	5	5	6	3	5	2	4	4	3	4	4	4	3	3	6	2	3	2	3	4
1	41	1	3	5	4	3	4	4	5	6	4	3	6	6	3	4	4	3	5	2	4	5	6	2	4	5	6	6	5	4	5	5	3	5	4	4	4	2	3	4	5	2	3	4	3	4	6	3	4
1	54	2	1	5	5	5	2	4	2	5	2	4	3	5	2	2	5	5	5	5	5	5	2	5	5	5	6	5	5	5	5	5	2	5	6	5	5	3	2	4	3	2	3	5	2	3	4	2	3
1	44	2	1	6	5	4	2	5	5	5	2	2	4	3	1	5	5	5	1	5	5	5	2	4	5	5	2	2	4	2	5	5	2	2	2	2	4	3	4	2	4	1	2	6	1	2	4	4	5
1	63	2	1	6	6	5	3	3	4	5	5	1	4	4	1	4	5	4	3	4	4	5	3	5	3	4	5	5	3	5	5	6	3	5	5	4	5	3	3	4	3	4	3	5	4	4	4	4	3
1	72	1	3	5	5	3	1	4	4	5	4	3	6	5	1	6	3	6	4	2	3	6	2	4	3	4	4	5	5	6	6	6	4	3	5	1	6	1	3	5	3	2	2	4	3	4	2	3	3
1	44	1	3	4	3	3	3	3	3	4	3	3	3	3	3	3	3	4	3	3	3	4	3	3	3	3	3	4	4	4	4	4	3	3	3	3	3	3	4	4	3	3	3	4	3	3	3	3	3
1	45	1	3	5	2	5	3	5	5	6	5	6	4	2	3	3	1	6	1	5	3	6	3	1	2	4	5	6	5	6	6	5	2	4	5	4	4	3	5	4	5	3	4	6	5	2	4	5	5
1	66	2	2	6	2	6	3	4	5	3	3	4	6	3	2	5	4	6	4	3	2	4	5	3	3	2	5	5	5	3	4	4	2	4	3	3	4	3	3	4	4	3	3	5	4	3	3	5	3
1	72	2	1	5	5	5	3	5	6	5	4	4	4	1	3	1	6	6	4	5	6	5	6	4	4	4	6	6	6	6	6	5	6	6	3	1	6	1	3	4	1	3	2	6	5	4	2	5	3
2	43	2	1	6	4	4	4	4	5	6	2	3	2	1	2	5	3	6	4	6	4	5	3	4	4	5	4	3	5	3	4	4	1	3	4	1	3	2	3	4	2	5	2	6	3	3	3	4	4
2	71	2	3	4	3	3	2	3	4	5	3	3	4	2	2	3	4	4	5	4	4	4	3	3	3	4	4	4	4	4	4	4	1	3	4	3	3	1	4	4	3	3	3	6	3	3	3	3	4
2	45	1	3	1	6	3	2	6	6	6	6	1	6	6	1	6	6	6	6	6	3	6	6	3	6	6	6	6	6	6	6	6	6	6	3	1	6	2	4	5	1	1	3	6	6	4	1	1	2
1	72	2	1	4	4	4	3	3	3	4	4	3	4	4	3	4	4	4	3	4	3	3	4	4	4	4	3	4	4	4	4	4	3	2	4	3	4	3	4	4	3	4	3	4	3	3	4	4	4
1	72	2	2	6	6	5	2	3	4	6	5	4	5	3	2	5	2	6	6	5	4	6	2	3	5	4	3	5	5	3	5	5	2	5	3	4	4	2	4	4	4	1	3	4	5	3	3	3	4
1	53	2	1	5	3	4	4	5	4	4	4	5	6	4	3	4	4	6	3	4	4	5	4	5	5	5	5	5	5	5	4	5	2	4	5	4	4	3	5	5	4	5	4	5	4	3	4	5	4
1	69	2	3	5	3	4	3	4	5	5	4	4	5	4	3	5	5	5	3	3	3	5	4	4	4	5	5	5	5	5	5	4	2	3	4	3	3	3	5	5	3	2	3	5	5	4	3	3	2
1	55	1	3	5	5	4	3	4	2	5	4	2	6	6	1	6	2	5	4	2	5	5	4	5	4	5	4	5	5	5	5	5	1	5	5	4	5	2	3	5	2	2	3	5	1	6	1	2	1
1	73	2	1	6	6	5	1	3	4	6	3	1	3	1	5	5	2	6	6	6	4	6	5	5	4	5	4	5	5	6	6	5	1	4	2	2	4	1	2	4	2	1	6	6	1	4	1	1	5
2	44	2	1	5	5	3	1	2	2	5	4	2	5	3	2	6	3	6	2	2	5	6	4	4	3	4	4	5	6	6	6	6	1	5	6	5	6	4	5	4	1	1	5	5	4	4	1	4	4
2	77	2	2	5	5	4	4	5	5	6	2	4	6	1	1	2	4	4	5	4	4	4	4	3	4	4	3	5	5	6	4	5	2	3	4	3	4	2	2	3	4	3	3	5	4	4	4	4	4
2	61	2	2	6	6	4	2	3	4	6	4	1	4	1	2	1	6	6	3	5	1	6	3	4	5	4	5	6	5	6	6	5	1	5	3	1	1	2	5	4	4	3	3	6	1	3	2	4	6
1	75	2	1	4	4	3	3	5	5	6	5	1	4	6	4	3	5	6	6	4	5	5	3	4	4	6	5	6	6	5	5	6	2	6	3	4	4	3	3	4	4	4	4	6	1	4	3	3	3
2	63	2	2	3	1	4	4	4	4	3	4	4	4	4	4	4	3	6	3	3	3	6	3	2	6	4	4	4	4	4	3	4	3	4	4	3	5	4	2	3	3	3	3	3	4	4	4	4	3
1	58	2	1	5	3	4	3	1	3	3	3	4	3	4	3	3	3	4	4	3	4	3	3	3	2	3	2	2	2	3	3	4	1	2	3	1	3	3	3	4	2	2	2	3	2	4	2	4	4
2	60	2	2	5	2	4	3	3	5	5	4	4	4	3	1	4	4	5	5	4	3	5	4	4	3	4	5	5	4	4	5	4	4	4	3	3	4	3	4	4	4	3	2	5	4	4	1	3	4
1	33	1	3	6	4	5	3	3	3	6	1	3	3	1	2	2	4	6	2	2	3	5	2	2	3	5	3	4	4	4	1	4	3	3	3	4	3	4	5	5	2	3	3	5	2	2	2	5	5
1	58	2	1	6	5	5	2	3	5	6	5	4	4	4	2	4	2	6	4	4	5	6	2	2	5	5	5	5	5	5	5	5	1	4	4	5	4	1	2	5	4	2	4	5	4	4	1	4	5
1	56	2	3	4	4	4	2	3	5	4	2	3	2	1	2	2	4	5	3	4	2	4	4	4	2	4	4	4	4	4	4	4	1	4	4	2	4	3	4	4	1	2	3	4	2	3	2	2	2
1	70	2	2	6	6	6	3	5	4	6	6	4	2	1	2	1	6	6	6	6	1	6	2	4	3	3	5	6	6	5	6	6	4	6	6	4	6	1	6	4	1	1	5	6	6	3	3	3	3
1	72	2	2	5	6	5	2	2	5	5	5	3	4	5	2	5	5	6	3	4	5	6	4	4	4	4	4	5	6	4	6	4	1	3	2	2	4	2	5	5	4	2	3	6	5	3	2	2	2
1	69	2	2	5	3	4	3	3	3	5	3	3	3	3	3	3	4	5	5	4	3	4	4	3	3	4	3	4	4	4	4	4	4	4	4	3	4	3	4	4	4	3	4	6	4	4	3	4	4
2	46	1	3	4	4	4	1	4	4	4	4	4	4	4	1	4	4	4	4	4	4	4	3	2	4	4	4	4	4	4	4	4	3	4	4	3	3	1	2	4	4	1	3	4	3	4	4	3	3
1	54	2	1	6	4	4	1	3	4	5	4	3	6	6	1	5	3	6	5	3	4	5	2	4	3	5	4	5	5	5	5	5	1	4	4	4	4	4	4	5	3	3	5	5	4	3	3	3	4
2	70	2	2	5	5	4	4	4	5	4	4	4	6	6	1	5	4	4	4	4	5	4	4	3	4	4	4	5	5	5	5	4	1	4	4	4	4	3	4	5	4	4	4	4	5	4	4	4	4
2	45	2	1	5	2	6	4	3	6	6	4	3	6	6	1	3	3	6	3	2	3	4	5	3	3	3	6	6	6	6	6	5	6	6	3	5	4	1	1	4	1	2	1	6	5	3	2	3	6
1	26	1	3	6	1	1	1	1	6	6	1	1	4	1	1	1	6	6	6	1	6	6	1	6	6	6	6	6	6	6	6	6	6	6	6	3	1	1	1	1	1	1	1	5	1	5	1	1	1
1	63	2	2	6	3	6	1	3	4	6	6	2	3	4	3	3	5	6	5	2	3	6	2	6	6	6	6	6	6	6	6	6	1	5	3	3	5	1	4	4	4	3	4	6	6	4	2	4	5
1	68	2	2	5	3	2	1	5	2	5	4	4	4	4	2	2	3	5	4	4	2	6	4	5	3	5	5	5	5	5	6	5	1	3	2	1	3	2	5	3	3	3	2	5	3	4	3	2	3
1	76	2	2	5	5	4	3	3	5	5	3	3	3	3	3	2	4	5	4	4	4	5	4	4	3	5	4	4	4	4	5	4	3	4	5	3	4	3	3	4	4	5	4	5	5	4	3	5	5
2	50	2	1	5	4	5	2	2	4	5	4	3	6	6	1	1	6	6	4	5	4	5	2	5	4	4	4	4	4	4	5	6	1	3	4	2	2	3	4	4	3	3	3	5	3	4	2	4	4
2	60	2	3	5	3	5	4	5	5	6	4	4	4	4	4	3	6	5	4	5	5	5	4	6	4	5	5	5	5	5	4	5	1	5	6	4	5	3	5	4	4	3	5	5	3	3	3	5	4
1	48	2	3	5	6	2	2	6	2	5	2	2	5	6	2	6	6	5	6	5	3	5	5	2	6	6	5	6	6	5	5	5	5	2	2	2	2	2	5	5	2	2	6	5	2	4	2	2	1
1	20	1	3	4	3	4	1	4	4	4	4	4	3	3	1	1	3	5	4	1	1	4	3	3	3	3	3	4	5	3	5	3	1	4	4	2	3	3	2	3	3	4	4	5	3	3	1	4	4
1	62	2	1	5	3	4	2	3	4	5	4	4	1	2	3	4	4	5	5	4	3	5	3	4	4	5	5	5	5	5	5	5	2	4	4	2	5	1	4	5	2	3	2	5	5	3	3	2	1
1	76	2	2	5	2	5	3	4	5	5	5	3	5	5	1	2	5	5	5	5	3	5	5	5	3	3	5	6	5	6	6	5	2	5	5	2	5	2	5	3	2	3	3	5	5	4	3	5	5
1	66	2	1	5	3	4	4	4	5	5	4	5	4	4	3	4	5	5	4	5	3	5	2	4	4	4	4	5	5	5	5	4	2	4	4	3	5	2	4	4	4	3	4	5	2	4	4	4	4
1	75	2	1	5	4	4	4	4	4	4	4	4	5	4	2	4	3	4	4	4	4	4	4	4	4	4	4	5	4	4	4	4	2	4	4	4	4	4	4	4	3	4	4	4	4	4	4	4	4
1	73	2	2	6	5	5	4	4	4	4	4	4	5	3	3	4	4	4	3	3	2	5	4	3	4	4	4	5	4	4	5	5	2	4	4	4	4	4	3	4	4	3	3	5	3	3	4	4	4
2	73	2	1	5	5	3	5	4	4	5	2	2	3	4	2	5	5	5	5	5	2	5	2	5	5	5	5	5	4	5	5	5	2	5	4	3	4	3	5	5	4	4	5	5	4	5	3	5	5
2	34	2	1	6	4	4	2	2	4	6	3	2	4	4	3	4	5	6	5	5	4	4	2	3	4	4	4	4	4	4	4	4	2	4	4	4	3	4	3	4	3	2	3	5	4	4	3	3	4
1	63	2	1	4	4	3	2	3	4	4	4	3	4	3	3	3	4	4	4	4	4	4	4	4	4	4	4	4	4	4	4	4	2	4	4	3	4	3	4	4	3	4	3	4	4	4	3	3	3
1	73	2	2	4	5	4	4	4	4	5	3	4	5	4	1	5	3	4	5	3	2	3	3	4	4	3	4	5	5	4	3	4	1	4	4	3	3	3	3	3	4	4	3	5	4	5	3	4	4
1	57	2	1	3	3	5	3	3	4	4	4	3	3	4	4	3	4	5	4	4	4	5	3	4	5	3	3	3	5	3	4	4	5	3	3	3	4	4	3	4	3	4	3	5	3	3	4	4	3
1	71	2	2	5	3	5	3	3	3	6	5	5	6	6	1	3	4	6	4	4	3	5	4	5	3	5	5	3	5	5	6	3	3	6	4	4	5	3	5	5	3	3	2	6	3	4	3	4	5
1	71	2	2	5	2	5	4	4	2	4	4	3	3	2	3	2	3	5	6	3	5	5	3	3	2	4	5	6	5	6	6	5	1	5	5	4	4	1	3	3	3	3	3	4	4	4	3	1	4
1	77	2	2	4	4	4	2	3	3	5	4	3	4	4	2	3	3	4	5	3	3	5	4	4	3	4	4	4	3	4	5	5	2	3	5	4	4	3	4	4	3	4	3	5	4	4	2	4	3
2	29	2	1	4	3	4	4	3	3	3	4	4	3	4	4	3	4	3	3	2	2	3	4	2	4	4	3	3	2	3	3	4	3	4	3	4	3	4	4	4	4	3	4	3	4	3	4	3	5
2	53	2	3	6	5	4	2	3	5	6	3	3	5	3	1	5	3	6	5	4	5	5	3	4	4	6	4	5	6	6	5	6	2	4	4	4	4	2	3	3	1	1	2	6	5	3	3	3	4
2	45	2	1	4	3	4	4	4	3	5	4	4	3	3	3	5	3	5	4	2	4	4	4	3	4	5	3	4	4	4	4	3	2	4	5	3	4	2	2	4	3	2	4	6	5	3	2	2	2
2	61	2	2	2	2	2	2	5	4	3	2	1	5	4	3	5	2	5	4	4	4	2	2	2	2	3	2	3	2	3	3	2	2	2	2	2	2	2	2	3	2	3	2	4	3	3	2	2	2
2	47	1	3	5	6	3	1	3	5	6	3	4	4	4	1	4	5	4	4	5	3	4	3	3	4	3	3	4	4	4	4	4	4	4	5	2	3	2	3	6	3	1	2	6	3	4	3	3	4
1	60	1	3	4	4	3	4	3	3	4	4	4	3	4	4	3	4	4	3	3	3	4	4	4	3	3	3	3	3	3	4	4	4	3	3	3	3	3	4	3	4	4	4	4	3	4	4	3	3
1	61	2	1	5	4	4	3	4	4	5	4	2	4	5	2	4	4	4	5	4	3	4	4	4	4	4	4	4	4	4	4	4	2	5	4	4	4	4	4	4	2	3	1	4	2	5	2	4	2
1	53	2	3	6	5	4	2	5	5	5	5	3	6	4	1	4	6	6	6	3	2	6	4	5	5	5	4	5	5	5	4	5	1	4	4	3	4	2	4	5	2	2	4	6	5	4	4	5	5
1	49	2	1	6	3	6	4	4	3	5	4	3	3	3	2	4	2	5	3	4	3	6	3	5	3	4	4	5	5	5	4	5	2	4	3	2	4	2	5	3	3	3	4	5	4	3	3	5	5
1	65	1	3	1	1	1	1	1	1	1	1	1	1	1	1	1	1	1	1	1	1	1	1	1	1	1	1	1	1	1	1	1	1	1	1	1	1	1	1	1	1	1	1	1	1	1	1	1	1
2	50	1	3	5	4	3	1	1	4	5	3	1	2	1	5	3	6	6	5	6	2	5	4	3	4	4	4	4	4	4	6	5	4	3	3	4	1	1	4	5	2	1	3	5	2	4	3	2	3
2	58	2	3	4	4	4	3	3	4	4	4	3	4	2	3	4	4	5	5	4	4	5	4	4	4	4	4	4	5	4	4	4	2	4	4	3	3	3	4	4	3	4	3	4	4	4	3	3	4
1	50	2	1	4	4	4	4	4	3	3	4	4	5	5	4	5	4	5	4	4	4	4	5	4	4	5	4	4	5	5	4	5	4	4	4	4	4	5	5	5	4	4	4	4	4	4	4	4	4
1	55	2	1	5	3	4	3	3	3	5	4	4	3	3	2	3	4	4	3	4	5	4	3	3	4	3	3	4	4	4	3	5	2	3	2	4	3	3	4	5	2	3	3	4	3	3	3	4	3
2	41	2	1	6	5	3	3	1	6	6	3	4	3	3	6	2	6	6	5	5	3	6	4	4	6	6	6	6	6	6	6	5	2	4	4	4	3	3	4	5	3	2	3	6	2	3	2	4	5
1	70	2	2	5	6	3	3	4	2	4	5	4	6	4	3	5	5	5	5	5	4	5	4	2	4	3	3	2	1	3	4	6	2	4	3	1	5	4	4	4	5	3	3	6	3	3	5	3	4
2	61	2	2	5	3	5	2	5	5	5	5	5	3	3	2	5	3	5	4	3	2	5	5	3	4	3	4	5	5	5	5	5	5	5	4	2	5	3	3	4	4	4	5	5	5	4	4	5	5
1	70	2	1	4	3	2	2	2	4	5	3	3	2	2	3	2	4	4	4	4	1	4	4	3	4	4	4	3	3	4	4	4	2	3	3	1	3	2	3	4	2	2	2	5	2	2	1	1	2
1	73	2	3	5	4	5	4	3	5	4	3	3	4	3	3	4	5	5	5	5	3	5	4	5	5	5	5	5	5	5	5	5	5	5	4	3	4	3	3	5	3	3	5	5	3	3	2	3	4
1	66	2	2	6	4	5	4	4	4	5	3	4	6	4	1	2	3	6	6	6	4	5	3	5	2	5	5	5	5	5	6	5	1	4	5	4	4	2	5	2	4	3	5	5	4	2	3	1	1
1	50	1	3	5	2	1	2	4	5	5	1	3	5	5	1	4	2	4	5	4	5	5	1	5	5	5	5	5	5	5	5	5	1	5	5	5	2	3	4	5	2	1	1	5	1	2	1	5	5
1	62	2	2	5	3	5	4	2	1	4	5	5	4	2	1	4	1	5	3	5	3	5	3	4	2	4	4	5	5	4	5	4	2	4	4	3	4	2	4	3	2	3	1	6	5	2	2	3	4
1	76	2	2	5	5	5	3	5	6	6	3	3	3	4	5	4	2	1	4	6	4	4	4	3	5	3	4	5	4	5	5	4	2	4	4	3	6	5	3	2	2	4	3	5	4	2	4	6	3
1	46	1	3	4	2	4	4	5	2	5	4	4	6	4	1	5	3	5	6	4	5	4	3	4	3	4	4	5	4	4	4	4	1	3	3	2	4	3	4	2	3	3	4	4	4	4	3	4	4
1	51	2	3	5	3	4	2	4	4	5	4	3	5	4	2	2	3	4	3	3	3	4	4	4	4	4	4	4	4	4	5	4	1	4	3	4	3	2	4	3	3	2	3	4	2	4	3	3	4
1	51	2	3	5	3	4	4	3	3	4	6	3	5	2	1	5	4	4	5	4	1	5	3	1	4	3	4	4	4	5	4	4	1	4	4	3	5	2	2	5	1	2	1	5	2	3	5	1	5
2	37	1	3	3	4	3	2	4	3	4	3	3	3	3	3	4	3	4	3	3	4	3	4	3	4	4	4	4	4	3	4	3	3	3	3	3	3	3	3	3	3	3	3	5	3	3	3	3	3
1	54	2	1	6	2	5	4	3	5	6	4	3	4	4	1	4	6	6	6	6	4	6	3	6	5	5	6	6	6	6	6	6	2	5	4	4	5	1	6	3	3	1	5	6	2	4	5	4	5
2	31	1	3	6	4	2	1	4	5	6	3	2	4	5	2	1	4	5	5	5	5	6	1	5	4	4	5	5	6	6	6	6	2	4	4	2	1	5	2	3	1	1	1	6	2	5	4	3	5
2	31	2	1	4	5	4	4	4	4	4	3	4	4	4	2	4	4	4	4	4	4	4	4	4	5	4	4	4	4	4	4	4	4	4	3	4	4	4	4	4	4	2	4	4	4	4	4	4	4
2	65	2	2	4	3	5	2	4	3	5	2	3	4	3	3	3	3	5	3	5	2	4	4	4	4	4	3	4	4	4	3	5	1	4	4	4	4	2	4	4	3	3	4	5	4	4	2	3	3
1	38	2	1	5	4	4	3	5	5	5	3	2	6	4	2	4	5	6	5	3	3	5	4	4	5	5	4	5	5	3	4	5	2	4	4	2	5	2	4	4	4	5	3	5	5	4	4	5	4
1	70	2	2	4	4	4	3	3	3	4	3	4	3	3	3	4	4	5	3	4	4	4	4	4	3	3	4	3	3	3	3	4	1	4	4	3	3	3	4	5	2	3	3	4	3	4	3	3	4
1	46	1	3	6	5	5	3	4	4	5	5	4	6	6	1	5	5	6	5	5	5	5	4	3	4	5	5	5	5	5	5	4	4	5	5	4	4	2	2	4	4	2	4	6	5	3	4	4	4
1	68	2	3	6	3	5	1	4	4	5	6	3	6	4	1	4	2	5	5	3	3	6	3	3	4	5	4	5	5	5	3	5	1	2	4	4	6	1	4	4	1	1	3	5	1	3	4	1	1
1	53	2	1	4	4	4	3	3	4	4	3	4	4	3	3	3	4	4	4	4	3	4	4	4	3	4	3	3	4	3	4	4	1	4	4	3	3	3	3	4	4	3	4	4	3	4	3	3	4
1	43	1	3	4	4	4	1	3	5	6	4	1	4	4	4	4	4	4	4	4	4	5	4	3	5	5	4	4	4	4	4	4	1	5	4	5	4	4	4	4	4	5	4	4	4	3	3	4	4
1	38	2	1	6	3	4	4	3	4	5	3	4	5	2	2	5	5	5	4	4	4	4	3	3	4	4	3	4	4	3	4	4	2	3	3	4	4	2	4	4	4	2	3	5	3	4	3	4	4
1	73	2	2	4	4	4	3	3	4	5	4	4	3	4	3	4	4	4	4	4	4	4	4	3	4	4	4	4	4	4	4	4	3	3	4	3	4	3	4	4	3	3	4	4	4	4	4	4	4
1	72	1	3	6	4	5	3	5	5	5	5	4	6	5	1	5	3	5	5	4	4	5	4	2	5	5	5	5	5	5	5	5	1	5	5	4	5	1	5	5	3	4	5	6	4	4	4	5	5
2	40	2	3	6	4	4	2	4	3	6	3	2	4	3	3	4	1	6	2	2	3	4	3	4	2	2	5	5	5	4	5	4	5	2	3	1	3	1	4	3	2	1	1	5	1	4	2	2	1
1	59	2	1	5	3	5	3	5	4	6	4	4	6	6	1	3	2	6	5	6	2	5	2	4	2	4	5	5	6	4	5	5	1	4	4	3	3	3	4	3	1	2	2	6	4	4	1	4	5
1	44	2	1	5	5	3	2	1	2	5	1	4	5	2	2	5	3	6	5	3	2	3	1	2	5	4	5	6	4	5	5	5	1	5	5	2	2	2	4	3	2	3	4	5	5	4	2	5	3
1	70	2	2	4	4	3	3	4	1	4	3	1	4	3	1	2	5	5	4	4	2	5	5	4	5	3	2	4	4	3	5	3	1	4	1	2	2	2	2	4	1	1	1	5	4	2	1	1	5
1	63	2	2	5	3	4	1	4	4	5	3	4	4	3	1	4	4	5	4	5	3	4	2	4	4	4	1	3	4	3	4	4	2	1	2	1	1	1	4	1	4	2	3	5	4	3	1	2	5
2	65	2	1	6	5	4	4	3	4	6	4	4	6	6	1	6	6	6	5	6	1	6	5	4	5	6	6	6	6	6	6	6	1	6	6	4	5	1	6	4	5	3	6	6	4	3	6	3	5
1	60	2	3	4	3	4	4	4	3	4	3	3	4	4	3	3	3	4	4	4	3	4	4	4	3	4	4	4	4	4	4	4	3	4	4	3	4	3	4	4	3	4	4	4	3	3	4	2	3
1	63	2	1	6	5	5	2	3	5	6	6	1	4	3	3	5	1	6	3	6	5	5	4	5	4	5	6	5	5	5	5	6	1	5	5	2	4	3	5	4	3	1	1	6	4	4	1	5	4
1	26	1	3	5	2	5	3	2	4	6	5	2	6	6	2	4	1	6	4	4	5	5	3	2	6	6	6	6	6	6	6	3	2	6	4	2	6	2	3	6	1	2	3	5	3	6	1	3	2
2	55	2	1	6	1	5	3	1	4	6	5	3	4	3	1	5	3	4	5	4	2	6	1	4	4	3	6	6	4	6	6	6	1	3	3	1	4	1	4	4	3	1	4	6	3	3	2	2	4
1	58	2	2	6	3	5	4	3	3	6	3	4	4	3	2	6	6	6	6	5	5	5	5	4	3	5	6	6	5	6	5	3	4	6	4	2	4	2	3	5	3	3	3	5	2	3	2	2	2
1	48	1	3	4	3	3	3	4	3	4	3	3	2	2	3	3	4	4	4	3	3	4	4	4	3	3	4	3	4	4	4	4	3	3	3	3	3	3	3	3	2	2	3	4	3	3	2	4	4
1	59	2	3	6	2	4	3	3	5	6	2	4	4	3	2	3	1	5	6	2	4	4	2	4	2	4	3	5	5	3	4	6	1	5	3	4	2	1	5	5	1	3	4	6	4	2	2	5	5
1	49	2	1	4	1	5	4	5	4	4	2	5	3	4	2	2	3	4	3	1	3	1	5	1	1	2	2	1	1	2	1	1	1	2	1	2	2	2	1	1	2	1	2	1	1	6	1	1	1
2	67	2	2	6	3	5	1	3	5	6	5	3	5	4	1	3	6	6	5	6	5	6	5	4	4	5	6	6	6	6	6	6	3	6	5	1	6	1	5	4	3	3	3	6	4	3	3	4	5
2	60	2	3	5	1	1	1	2	1	5	1	1	1	1	1	1	4	5	5	1	1	1	1	1	1	1	1	5	5	5	5	6	1	1	1	1	1	1	4	5	1	4	1	6	1	1	1	1	4
1	62	2	1	3	3	3	3	3	3	3	3	3	3	3	3	3	3	3	3	3	3	3	3	3	3	3	3	3	4	3	3	3	3	3	3	3	3	3	3	3	3	3	3	3	3	3	3	3	3
2	60	2	1	6	4	1	1	1	1	6	3	1	6	4	1	1	5	6	5	4	1	6	3	4	6	5	6	6	6	5	6	6	1	5	6	1	5	3	5	6	3	3	3	6	5	3	1	3	3
1	70	2	2	4	3	4	3	4	3	4	3	3	3	4	1	3	4	4	4	4	4	4	4	4	4	4	4	5	4	4	4	4	2	5	4	4	4	3	3	4	2	3	2	3	3	3	2	3	3
2	64	2	2	6	6	5	3	4	5	6	4	3	4	4	3	3	6	5	5	4	4	6	3	4	3	4	4	6	5	6	6	6	2	5	6	5	5	2	4	5	4	3	3	6	5	3	3	4	3
1	61	2	1	5	5	3	3	3	2	4	2	3	4	3	4	2	4	5	5	3	4	2	4	4	5	5	3	4	3	4	5	3	3	4	4	5	3	4	4	5	2	2	4	5	2	3	3	2	4
1	61	2	2	5	4	4	4	5	5	5	3	4	4	4	1	2	3	5	4	4	3	5	4	3	5	4	4	4	4	5	4	5	5	4	4	4	4	3	4	4	4	3	2	5	5	4	3	2	3
1	72	2	3	4	3	4	4	3	4	4	3	4	4	3	3	4	4	4	4	4	4	4	3	4	4	4	4	4	4	4	4	4	2	3	4	3	3	3	4	3	3	3	4	4	4	3	3	3	4
2	42	2	1	2	4	4	3	2	4	6	5	2	3	2	4	4	4	5	4	5	4	4	3	5	3	4	4	4	4	4	4	5	1	4	4	3	4	3	4	5	2	2	4	5	3	4	3	4	5
2	53	2	1	5	3	4	2	4	4	6	1	4	2	2	3	1	2	6	6	4	3	5	2	3	1	4	3	4	4	5	6	5	3	2	1	3	2	2	3	3	1	1	5	6	4	3	4	4	5
1	63	2	1	4	5	3	2	3	5	5	3	3	2	1	3	4	5	5	3	5	4	5	4	4	4	5	5	4	5	5	4	5	4	4	4	3	4	3	4	4	1	2	4	5	1	5	2	1	2
1	65	2	1	6	5	5	3	1	3	6	2	2	4	4	1	2	1	6	3	2	3	6	1	5	4	5	5	5	4	5	6	6	1	5	4	5	3	1	2	3	1	1	1	6	5	2	3	3	5
2	71	2	2	6	5	5	3	3	5	6	5	5	6	6	1	4	5	6	5	5	4	6	5	5	4	4	6	6	6	5	6	6	2	4	5	3	5	3	4	5	4	3	4	5	5	5	3	5	4
1	31	1	3	5	4	3	4	5	4	5	2	2	1	1	5	1	4	5	4	4	5	5	1	4	4	4	4	5	4	4	5	4	1	2	4	5	2	4	4	4	2	1	2	5	4	4	4	3	4
2	22	1	3	4	3	3	3	3	4	5	3	3	3	2	3	3	4	4	4	4	3	4	3	3	4	4	4	4	4	4	4	4	2	4	3	3	2	3	3	4	4	2	2	4	3	3	2	3	3
1	55	2	1	4	3	3	3	3	3	4	3	3	4	4	3	4	3	4	4	4	3	4	4	4	4	4	4	4	4	4	4	4	3	4	3	3	3	3	3	3	4	4	3	4	3	3	3	4	4
1	64	2	2	4	4	4	3	4	2	4	4	3	4	4	2	3	3	4	4	4	3	3	4	4	3	4	4	4	4	4	4	4	2	4	4	2	4	3	4	3	4	3	5	4	2	3	3	3	3
1	70	2	2	5	2	4	2	3	2	5	4	2	6	3	2	5	2	5	5	5	2	5	3	4	4	5	5	5	5	6	6	5	2	4	4	2	5	2	4	5	5	3	5	5	4	2	2	5	5
2	70	2	2	5	5	2	1	1	5	6	4	4	6	6	1	5	6	6	6	6	5	6	1	5	5	4	4	6	5	6	6	6	2	5	5	6	4	1	5	6	1	1	1	6	5	5	1	1	5
1	41	1	3	6	4	6	1	1	4	6	5	1	6	4	1	4	1	6	1	4	3	6	4	4	1	4	5	6	4	6	6	4	5	6	4	2	4	3	3	4	3	4	1	6	4	3	4	5	4
1	66	1	3	5	5	5	3	5	3	5	5	2	6	5	2	6	4	5	4	5	3	5	5	3	2	5	5	5	5	5	5	4	5	4	6	4	5	2	5	5	2	5	3	5	3	5	2	5	5
1	63	2	1	6	4	5	4	5	4	6	6	3	6	6	1	3	4	5	4	5	3	6	5	5	4	4	4	6	6	6	6	5	2	6	4	4	5	2	4	4	4	4	4	6	3	3	4	6	5
1	50	2	1	4	3	4	3	3	3	5	2	4	2	1	2	3	2	5	5	4	3	5	4	4	3	3	4	3	4	4	5	4	1	3	3	3	1	2	4	4	4	3	4	4	1	3	1	4	5
1	66	2	2	6	3	4	1	3	4	6	5	3	6	4	1	4	3	6	5	6	3	6	4	3	5	4	4	4	4	3	4	4	3	1	4	2	5	2	4	4	2	1	3	5	1	4	4	5	5
2	42	2	1	5	4	3	3	4	2	4	4	3	5	5	1	6	3	6	5	4	3	5	4	5	2	5	4	4	5	5	4	2	1	4	1	2	5	1	3	4	3	1	4	6	5	3	2	3	4
1	70	2	2	6	5	4	2	3	5	5	4	4	4	3	3	4	4	6	5	5	4	5	3	3	4	4	4	6	5	5	5	6	1	4	4	4	4	3	5	3	4	2	3	5	4	3	3	4	4
2	59	1	3	6	3	4	3	4	4	6	4	4	6	3	3	4	4	6	4	4	3	5	3	1	3	4	4	4	4	5	5	5	2	4	4	2	4	3	4	4	3	2	4	6	4	4	3	2	2
1	56	2	2	3	3	5	4	4	3	4	4	3	4	3	2	4	3	4	3	3	3	4	4	3	6	6	3	3	4	5	4	4	2	3	5	2	5	3	3	5	4	3	3	4	4	3	3	3	4
1	71	2	2	4	4	5	4	5	3	4	3	5	6	3	1	5	4	6	3	4	4	4	5	4	4	3	4	5	5	5	4	4	1	4	4	3	4	1	3	3	4	3	3	4	5	3	3	4	4
1	58	2	2	5	3	1	1	3	3	5	3	4	2	2	2	2	2	1	3	5	1	6	2	1	3	4	5	4	5	1	5	5	1	2	3	2	2	1	5	1	3	2	1	4	1	2	2	4	4
1	38	2	1	5	5	2	5	2	5	5	5	2	5	5	5	2	5	5	4	5	5	5	5	5	5	5	5	4	5	5	4	5	1	5	5	5	4	5	5	5	2	2	5	5	5	6	5	5	5
1	52	2	2	5	5	5	4	3	4	5	3	5	4	4	1	4	2	5	5	5	4	4	3	4	4	4	4	4	4	5	4	4	2	4	4	4	4	3	3	4	4	1	4	4	5	3	4	5	5
2	70	2	1	5	5	5	1	3	5	5	5	3	5	1	1	5	5	2	3	5	5	5	5	5	2	5	2	5	5	5	5	5	1	5	5	2	5	1	5	5	1	1	2	5	5	4	2	5	5
1	71	2	2	5	6	4	2	4	3	6	4	4	6	5	1	6	5	4	6	5	5	5	4	3	4	5	4	5	4	4	6	4	1	5	4	4	5	1	5	5	4	4	4	5	5	4	3	3	5
1	46	2	1	4	1	4	3	1	4	5	3	4	3	1	3	3	4	5	4	6	5	5	3	4	3	5	4	4	4	4	6	5	6	4	3	3	5	2	4	2	1	1	4	4	4	3	3	4	4
1	67	2	2	4	4	4	3	4	3	5	5	2	5	2	2	4	4	4	5	4	4	5	4	3	2	4	3	4	5	4	4	4	4	2	2	2	3	2	4	5	3	3	2	5	4	3	2	2	5
2	59	2	3	5	3	4	3	3	5	6	4	4	4	4	4	4	5	6	4	5	3	6	5	5	4	4	5	6	6	6	6	5	3	5	4	3	4	3	5	4	3	3	1	6	4	4	3	3	4
2	33	1	3	5	6	6	1	4	2	6	4	2	6	5	1	6	6	6	6	4	5	6	2	6	5	6	6	5	5	6	6	6	1	4	3	3	5	3	6	5	3	2	4	6	5	5	3	3	4
2	45	2	1	2	4	4	3	3	4	5	3	3	4	4	3	3	4	2	5	4	3	4	4	4	4	4	4	4	4	5	4	2	1	4	4	3	3	2	4	4	3	2	3	5	4	2	3	3	4
2	60	2	1	6	3	4	2	5	3	6	3	3	5	4	1	4	6	6	5	5	1	6	2	4	3	3	4	5	5	3	2	6	1	5	3	2	6	2	4	4	4	4	4	6	1	4	3	4	5
1	70	2	1	5	5	2	2	2	3	5	5	3	5	5	4	5	5	5	5	5	4	5	5	4	5	5	5	5	5	5	5	5	5	5	5	5	4	4	4	5	5	5	3	5	5	4	4	5	5
1	71	2	1	4	2	4	3	4	3	4	5	3	2	4	4	5	4	5	4	6	3	6	4	4	4	3	4	5	5	6	5	5	1	5	4	4	4	1	3	4	2	2	3	6	1	4	4	4	3
2	50	2	1	5	5	4	3	3	3	5	4	3	4	3	2	4	4	4	3	5	2	5	5	3	3	5	4	5	5	4	4	4	2	4	5	2	4	2	3	4	3	2	3	5	2	4	3	3	2
1	52	2	1	4	3	5	4	4	4	4	3	3	4	3	3	3	4	5	4	4	4	5	3	2	4	3	4	4	4	4	5	5	1	4	3	1	4	3	2	1	3	3	3	5	4	3	2	1	2
1	67	2	2	6	3	5	1	2	3	6	4	2	4	1	3	2	4	6	5	4	6	6	5	4	3	4	5	4	5	5	6	6	1	4	5	2	4	1	4	5	2	5	3	2	3	2	3	2	6
1	69	2	2	4	4	4	2	3	2	4	6	4	5	3	1	5	3	6	4	2	3	6	5	4	4	4	5	6	6	6	6	6	1	6	4	1	4	1	2	5	5	5	2	5	5	4	3	2	3
2	53	2	2	6	5	6	2	4	5	6	6	3	4	3	1	4	1	6	6	4	1	5	3	4	4	6	4	4	5	3	3	4	1	3	3	2	3	4	5	2	3	1	4	5	5	2	1	5	4
1	62	2	1	3	4	4	3	4	4	4	5	4	4	5	3	4	5	4	4	4	4	3	3	4	3	5	5	4	4	4	4	3	4	5	3	3	5	3	3	4	4	3	4	4	4	4	3	3	4
2	62	2	2	5	3	4	2	2	6	5	4	2	5	5	2	5	4	5	5	4	2	5	3	4	4	5	4	6	6	4	5	4	2	5	4	4	4	2	3	4	4	1	3	6	4	4	4	5	5
1	72	2	2	4	5	3	2	3	4	4	4	2	1	3	2	3	5	5	5	4	4	4	4	2	5	4	4	4	5	5	4	4	1	4	4	4	5	3	3	4	2	3	2	5	3	3	2	3	1
1	59	2	2	6	3	4	4	4	4	6	4	4	5	4	5	3	5	6	4	4	2	6	3	4	4	5	6	6	6	6	6	6	2	6	5	5	4	1	4	5	4	2	4	6	1	4	5	4	3
2	73	2	2	5	6	5	3	5	3	6	4	5	4	6	1	5	5	6	4	5	1	6	5	5	2	5	6	6	6	6	6	5	5	5	4	5	4	1	5	5	4	3	3	6	5	4	4	3	5
1	73	2	2	5	4	6	4	5	5	5	4	4	6	5	2	5	6	6	6	6	4	5	2	4	4	4	4	4	5	5	5	4	2	4	5	5	4	2	4	4	5	2	4	5	2	4	4	4	4
1	64	2	2	6	4	4	4	3	5	4	4	4	5	3	3	5	5	5	4	3	4	6	5	2	4	5	5	5	5	5	5	5	4	4	4	4	4	6	5	5	5	5	3	6	5	5	4	5	5
1	51	2	3	6	3	3	1	1	1	6	4	1	4	4	3	2	3	6	5	5	4	4	2	4	4	4	3	5	4	5	5	4	1	4	3	3	4	1	6	4	4	4	4	6	4	3	1	2	1
1	71	2	1	6	5	4	3	5	6	6	5	5	6	6	1	4	5	6	2	5	5	6	5	1	2	4	4	5	6	5	6	5	1	4	5	5	4	1	1	5	4	3	4	6	6	4	4	5	5
1	35	1	3	4	4	4	4	4	4	4	4	4	4	4	4	4	4	4	4	4	4	4	4	4	4	4	4	4	4	4	4	4	4	4	4	4	4	4	4	4	4	4	4	4	4	4	4	4	4
2	35	2	1	4	3	3	3	3	3	3	3	3	3	3	3	3	3	6	3	3	3	4	3	3	3	4	4	3	3	4	3	4	3	3	3	3	3	3	3	3	3	3	3	4	3	3	3	3	3
2	56	2	2	5	3	4	3	5	4	5	3	5	4	2	3	4	2	5	3	5	4	4	2	5	2	4	2	2	4	2	3	5	1	1	3	1	3	3	5	3	3	3	4	6	3	4	3	2	4
2	45	1	3	4	2	3	2	2	4	3	2	3	6	2	2	4	3	2	2	3	3	2	3	2	2	3	3	2	2	1	3	2	2	2	2	3	2	3	3	3	3	3	3	4	2	2	4	2	2
2	42	2	1	5	4	4	2	3	3	6	4	3	5	4	3	4	3	4	3	3	3	6	4	4	3	3	4	4	5	5	6	6	3	5	3	3	4	4	4	4	3	3	3	4	3	4	3	3	4
1	68	2	2	5	4	4	3	3	4	5	4	3	4	2	3	3	3	5	4	3	4	4	3	3	3	3	4	4	4	4	4	4	4	4	4	3	3	3	4	3	3	4	3	5	4	3	2	2	3
1	68	2	1	5	2	4	3	4	3	5	3	3	5	3	1	5	3	6	3	5	2	4	4	2	5	4	3	6	6	6	4	4	4	2	2	3	4	2	4	4	3	4	4	6	3	3	3	3	4
1	52	2	2	6	6	2	1	2	6	6	4	1	2	2	3	1	3	6	4	5	4	6	6	6	3	6	5	6	6	6	6	5	1	1	5	1	4	2	5	5	1	1	4	6	4	4	1	5	1
1	73	2	2	5	3	3	3	3	3	5	4	4	4	4	1	2	5	5	5	5	4	6	2	5	5	5	5	6	6	5	6	6	1	3	5	5	3	2	3	3	4	1	3	6	1	5	1	3	5
1	77	2	2	6	3	5	2	3	3	5	4	4	4	1	3	4	3	5	3	2	1	5	3	2	4	4	5	5	5	6	6	5	1	4	2	3	4	2	1	2	2	2	1	5	4	3	2	2	2
2	55	2	2	5	6	5	3	2	5	6	2	2	6	3	2	6	4	5	3	4	3	5	4	4	3	3	4	4	4	5	5	5	1	5	3	3	3	1	3	4	5	4	3	6	5	4	2	4	5
1	40	1	3	6	3	3	1	4	1	6	4	1	4	3	1	4	6	6	4	4	3	6	3	6	4	5	5	6	6	6	6	6	1	4	5	1	4	1	4	6	1	4	1	6	6	4	1	4	4
2	35	1	3	4	4	3	3	4	4	4	3	1	3	1	5	3	6	5	5	4	5	5	5	4	5	5	5	5	5	5	5	4	1	4	5	3	4	4	4	6	4	1	2	5	5	6	4	4	4
2	38	2	3	5	1	4	1	1	1	4	5	1	1	1	1	1	1	5	1	1	1	5	1	2	4	5	4	5	5	5	5	1	4	5	4	5	1	3	1	1	1	2	1	3	1	1	1	1	1
2	63	1	3	4	2	3	2	3	3	4	2	3	1	1	3	1	1	4	2	4	3	4	3	3	1	3	3	3	4	4	4	4	1	4	2	3	3	1	2	3	2	2	2	4	2	3	4	2	4
1	44	1	3	4	4	4	3	3	3	3	3	3	6	3	3	4	1	5	4	1	3	5	4	3	3	4	3	5	3	3	5	3	2	4	4	3	3	3	3	4	4	3	3	5	4	3	3	2	3
2	69	2	3	5	4	4	1	4	5	6	3	2	4	4	3	4	5	6	4	4	3	4	5	4	4	4	4	4	5	5	4	4	1	4	3	3	3	3	3	4	4	1	4	6	4	3	4	1	1
2	42	2	1	6	3	6	4	1	6	6	4	1	5	5	3	2	4	6	4	4	3	5	1	6	4	6	6	6	5	6	6	6	1	6	1	1	6	1	5	6	3	1	6	6	5	6	3	4	4
2	66	2	1	6	5	2	3	4	6	6	2	4	3	3	1	4	6	6	5	5	4	6	3	5	4	6	4	6	6	6	6	6	1	6	4	5	4	2	5	3	3	1	1	6	4	2	3	5	4
2	64	2	2	6	4	5	4	4	5	6	3	2	5	3	1	4	3	6	5	5	2	6	3	5	5	5	5	6	6	6	6	6	1	6	3	5	4	2	4	4	2	2	3	6	5	3	3	4	5
2	50	1	3	4	4	2	2	3	3	6	3	2	4	4	1	5	5	5	5	4	3	5	4	3	4	4	4	4	5	5	6	4	5	5	4	2	4	3	4	5	2	3	1	5	3	4	2	1	1
2	70	2	1	5	2	3	1	3	5	4	3	2	2	1	1	4	1	5	1	2	4	2	3	2	3	3	3	5	5	4	5	2	2	1	3	4	2	1	2	2	3	3	2	5	1	2	2	2	2
1	53	2	1	6	3	5	3	4	5	6	4	5	4	2	1	4	6	6	5	5	3	6	4	1	4	4	5	6	5	5	6	5	1	5	2	2	5	1	4	3	5	1	4	6	5	3	2	3	5
1	53	2	1	6	5	4	4	4	5	4	4	4	4	4	5	5	4	5	4	4	4	5	5	5	4	4	5	5	5	4	5	4	5	5	4	4	5	5	5	4	5	6	5	5	5	4	4	4	4
2	65	2	1	4	3	4	3	3	4	5	3	4	5	4	2	5	4	6	5	4	4	3	1	5	4	4	4	1	3	4	4	5	1	1	2	1	1	1	4	4	3	3	4	6	3	3	3	3	4
1	72	2	2	6	3	4	1	4	3	6	3	4	4	3	4	4	2	6	4	5	5	6	5	4	4	4	4	5	5	5	5	6	2	4	4	4	5	2	5	5	3	2	3	6	2	4	5	4	4
2	51	2	1	5	5	6	1	4	4	6	3	3	5	4	4	4	5	6	4	6	3	6	6	5	2	5	5	6	6	6	6	5	1	4	4	1	5	1	4	6	2	1	1	6	2	4	4	4	5
2	62	2	2	5	3	6	4	4	3	5	5	4	1	1	3	4	2	5	4	5	3	4	5	4	3	3	4	4	4	4	4	4	4	3	5	3	5	3	4	4	4	1	4	5	5	4	4	4	4
2	54	2	2	6	1	4	1	3	4	6	2	3	4	3	3	2	2	6	2	3	4	6	3	5	4	5	5	5	4	4	6	4	1	4	3	3	2	3	2	5	1	3	2	6	2	4	4	4	4
1	56	2	3	5	4	5	2	4	5	5	2	5	6	6	1	2	3	5	5	4	5	5	1	3	5	4	5	5	5	5	5	5	2	4	4	2	3	3	4	3	3	1	5	5	1	4	2	2	1
1	45	2	1	6	6	4	3	4	4	6	4	2	6	3	4	6	4	6	5	3	2	5	2	4	5	5	6	5	6	5	6	5	1	4	4	2	4	4	4	5	4	1	1	6	6	4	1	4	2
2	71	2	1	6	6	5	4	3	5	6	5	4	6	6	1	3	4	6	6	4	4	6	6	5	4	4	6	5	6	6	6	6	6	6	6	4	5	1	5	6	1	4	3	6	1	4	3	4	4
2	56	2	1	4	3	3	2	3	3	4	3	3	4	4	2	4	4	4	4	4	3	4	3	4	4	3	4	3	4	4	4	4	3	2	3	3	3	3	2	4	4	2	3	5	3	3	3	4	3
2	68	2	2	6	3	6	3	3	4	6	5	4	6	5	2	4	3	5	5	5	2	5	4	3	3	2	4	5	5	5	4	5	4	5	4	3	4	2	3	4	4	4	5	5	4	3	3	4	4
1	58	2	2	6	2	5	3	4	6	5	3	2	2	1	1	3	2	6	6	6	1	6	4	5	5	4	5	6	5	5	6	6	2	1	5	2	3	1	5	4	3	4	2	6	5	2	2	5	4
2	68	2	2	5	3	5	3	4	4	5	6	3	3	3	1	4	5	5	5	4	4	6	4	4	4	4	5	4	4	5	5	5	3	3	4	4	6	1	4	4	3	3	4	5	4	3	3	4	4
1	38	1	3	4	4	3	2	3	4	4	3	3	2	1	4	3	5	6	4	5	4	6	2	4	4	4	4	4	4	4	4	6	1	4	3	5	4	3	4	4	2	2	2	4	4	3	4	3	3
1	71	2	2	5	3	2	4	5	3	5	4	4	4	4	2	4	4	5	5	5	3	5	4	5	4	5	5	5	5	5	5	5	2	5	4	4	5	2	4	5	4	4	3	5	4	3	4	2	4
1	70	2	1	4	3	2	2	2	2	5	2	4	5	4	3	3	5	5	5	5	2	3	3	4	5	4	5	5	6	4	6	5	1	4	4	4	3	2	2	5	1	1	1	5	4	4	2	3	4
2	43	2	3	4	3	4	3	3	4	5	3	3	4	4	3	4	4	3	3	3	4	3	3	4	2	3	3	3	3	3	3	4	1	3	2	3	3	3	3	3	3	3	3	3	4	3	3	4	3
1	56	2	2	6	5	5	5	3	6	4	4	3	5	3	1	3	6	6	6	5	5	6	4	6	4	3	2	3	5	6	2	4	2	4	5	4	3	2	4	4	2	2	2	6	2	4	3	4	3
2	58	2	2	6	5	3	1	4	5	5	2	4	5	4	2	3	3	6	5	5	2	6	4	3	5	6	6	6	6	5	6	6	2	5	5	5	4	4	3	5	1	3	3	6	3	4	3	4	4
1	42	2	1	3	3	4	2	2	3	4	3	2	3	2	4	4	3	5	5	4	3	5	2	4	2	4	4	4	3	4	5	3	2	2	2	2	2	2	5	4	2	3	3	5	1	4	2	3	5
2	33	2	1	6	4	4	3	3	5	5	4	2	3	2	3	2	4	6	6	4	4	4	4	4	4	4	4	5	5	4	5	5	3	4	2	4	4	2	3	5	3	2	4	5	2	3	3	3	5
1	45	2	1	6	3	1	1	4	4	6	3	1	3	1	1	6	3	6	6	3	6	6	2	5	5	4	5	6	5	6	6	6	6	6	1	1	3	1	5	5	4	1	4	6	1	2	3	6	6
2	63	1	3	6	3	6	4	1	3	6	6	1	6	6	1	1	2	4	5	6	6	6	5	5	5	6	5	6	6	5	5	5	1	6	4	2	5	1	5	5	1	1	1	6	1	4	1	3	1
1	56	2	1	5	2	4	1	3	2	5	4	3	6	4	1	4	4	6	3	6	2	6	1	5	5	5	4	6	5	5	5	3	1	3	3	3	2	4	2	3	3	1	4	5	2	3	1	4	2
1	61	2	1	6	4	5	2	1	3	6	4	5	6	2	1	5	3	6	5	3	3	6	5	4	3	5	6	6	6	5	6	5	2	5	4	4	4	2	4	2	4	2	3	5	3	2	4	5	5
2	42	2	1	5	4	4	4	4	4	4	5	4	4	5	4	4	4	4	4	4	4	5	1	5	5	5	5	3	5	5	4	5	5	5	3	5	4	3	1	4	5	4	5	4	4	4	5	4	4
1	28	1	3	5	4	4	3	3	4	4	3	2	2	1	4	4	5	4	4	3	4	5	2	2	3	4	3	5	4	4	4	4	2	3	3	4	4	2	2	5	2	3	3	4	4	4	3	5	5
2	75	2	3	6	5	4	2	5	2	6	6	5	6	6	1	6	6	6	6	6	2	6	6	5	6	2	6	6	6	6	6	6	1	6	5	2	6	1	4	6	5	3	2	6	1	6	1	5	2
2	31	2	1	4	3	4	3	3	4	4	3	2	3	4	3	3	4	4	4	3	4	4	4	4	4	4	4	4	3	3	4	4	3	3	4	3	3	3	3	4	3	3	4	4	4	3	4	3	3
1	54	1	3	3	3	3	3	3	3	3	3	3	3	3	3	3	4	3	3	3	3	3	3	3	3	3	3	3	3	3	3	3	1	3	4	3	3	3	3	3	3	3	3	3	3	3	3	3	3
2	59	2	1	3	4	3	3	3	4	3	5	3	3	5	3	3	3	4	3	4	4	3	3	4	4	3	3	3	3	3	3	3	3	3	3	3	3	3	3	3	3	3	3	3	3	3	3	3	3
1	68	1	3	5	2	4	2	3	4	6	4	2	4	4	2	4	4	5	4	5	4	6	4	1	4	4	5	6	5	5	6	5	1	4	4	4	5	2	5	5	4	3	4	6	4	4	2	6	5
1	46	2	1	3	3	3	3	3	3	3	3	3	3	3	3	3	3	3	3	3	3	3	3	3	3	3	3	3	3	3	3	3	3	3	3	3	2	3	3	4	3	3	3	4	3	3	3	3	3
1	55	1	3	4	3	3	3	3	3	4	3	3	3	3	3	3	3	3	3	3	3	4	3	3	3	3	4	4	4	4	3	3	4	3	3	4	3	3	3	3	3	4	3	3	4	3	3	2	3
2	47	2	3	5	3	5	2	3	4	5	4	3	2	2	3	4	4	5	5	5	4	5	4	4	4	4	5	4	4	5	5	5	3	4	4	3	4	3	4	4	2	4	3	5	5	3	4	4	4
1	31	1	3	6	5	4	5	3	3	6	3	3	6	4	1	4	3	5	4	4	3	5	2	3	4	4	4	5	5	4	5	4	4	6	5	5	3	4	3	3	4	3	2	5	4	4	1	4	4
1	61	2	3	4	3	5	3	3	4	2	3	2	1	2	2	3	4	4	4	3	2	5	3	5	2	4	4	3	2	4	3	4	1	4	3	3	2	3	4	4	2	1	3	3	3	3	3	3	3
2	76	2	2	4	3	2	2	3	3	5	4	3	4	2	2	3	4	5	5	5	2	5	3	3	3	3	4	4	4	4	5	5	2	4	3	4	4	2	2	3	1	3	1	5	3	4	1	2	3
1	73	2	2	5	4	3	2	5	3	6	4	4	4	4	3	3	3	6	2	3	1	6	6	4	4	4	4	3	4	4	5	6	2	1	5	1	4	1	5	4	4	5	2	6	5	3	5	3	4
2	53	2	1	6	4	2	1	2	4	6	4	1	6	5	1	4	3	6	2	6	5	5	2	3	4	5	4	6	5	5	6	5	4	4	4	4	4	3	2	5	3	1	2	6	4	3	3	4	5
1	53	1	3	6	1	5	1	3	4	6	1	1	4	5	2	4	6	6	6	6	6	6	1	6	6	6	6	6	6	6	6	6	1	6	6	6	6	4	4	6	3	1	3	6	4	4	1	5	3
1	79	2	2	3	3	3	3	3	3	3	3	3	3	3	3	3	4	4	4	3	3	4	3	2	3	3	3	3	4	3	3	4	3	3	3	3	3	3	3	3	3	3	3	4	3	3	3	3	3
1	51	2	1	6	1	6	1	1	6	6	1	1	1	1	1	1	6	6	6	6	1	6	1	3	6	6	6	6	6	6	6	1	1	6	6	1	1	1	1	1	1	1	1	6	1	1	1	6	6
1	71	2	3	6	5	3	2	2	4	5	3	2	3	2	2	4	6	5	5	5	3	5	3	5	4	3	4	5	4	5	2	5	5	5	2	2	4	2	3	5	3	2	3	6	4	5	2	2	3
2	66	2	3	4	4	4	3	4	4	4	4	3	4	4	4	4	3	2	2	2	4	4	4	4	4	4	4	5	4	4	4	4	4	4	4	2	4	3	4	4	4	3	3	4	2	4	4	3	4
1	53	2	1	5	4	4	2	3	4	5	4	2	4	4	2	4	5	6	5	5	4	5	3	4	4	5	5	5	5	5	5	5	5	4	5	4	4	2	2	4	4	3	3	5	3	4	4	4	4
1	69	1	3	4	3	3	3	3	4	4	3	3	4	2	3	3	4	4	4	4	3	4	3	3	4	4	4	4	4	4	4	4	3	3	3	3	3	2	3	4	4	3	3	4	4	3	4	3	3
1	52	2	1	5	4	5	1	5	1	5	1	1	5	1	1	5	5	5	5	5	5	5	1	5	5	5	2	5	4	5	5	5	5	1	1	1	1	1	3	1	1	1	4	5	2	4	1	3	4
1	31	1	3	5	3	5	4	4	4	5	4	4	3	2	2	4	3	4	5	4	3	4	4	3	4	3	3	4	4	3	4	4	2	4	3	4	3	3	4	3	1	2	4	4	4	3	3	3	5
2	70	2	2	6	5	5	5	5	5	5	6	3	5	3	5	5	4	5	5	4	5	5	5	3	2	4	4	5	6	4	5	5	2	3	3	3	4	2	5	5	3	5	3	5	5	5	5	5	4
1	49	2	1	6	2	5	1	2	4	2	1	1	3	3	3	2	5	6	6	4	3	2	1	4	4	4	4	5	5	4	5	5	5	6	6	6	1	1	3	6	4	3	3	4	6	3	1	3	2
2	72	2	2	5	3	4	2	3	6	5	4	3	2	2	3	2	5	6	3	5	4	5	3	2	5	4	5	5	6	6	6	6	1	2	4	2	2	3	4	2	2	1	4	6	3	3	2	3	4
1	22	1	3	6	2	4	2	3	4	4	4	3	4	3	1	3	4	4	3	4	4	4	4	4	4	4	5	5	5	5	6	4	4	4	4	3	3	2	4	3	3	3	3	5	4	4	2	3	4
1	46	2	1	5	4	4	3	3	4	4	2	2	3	3	3	4	3	3	5	4	2	5	4	2	3	4	4	4	5	2	4	3	2	3	4	4	4	2	4	2	4	5	4	6	3	3	3	4	2
1	50	1	3	1	1	1	5	1	1	1	1	6	5	1	1	4	1	1	1	1	1	1	1	1	1	1	1	1	1	1	1	1	1	1	1	1	1	1	1	1	5	1	1	1	4	1	1	1	1
2	65	2	2	6	5	5	2	4	6	6	4	3	6	4	1	5	6	6	5	5	5	6	3	4	4	4	5	5	5	5	6	5	3	4	4	3	5	2	4	4	5	4	3	6	4	3	4	4	4
1	71	2	2	5	5	4	2	4	5	5	5	3	4	4	2	4	4	6	5	4	5	5	3	3	4	4	5	5	5	5	5	5	5	4	5	4	4	3	4	3	4	4	4	5	3	5	3	4	4
1	70	2	2	6	4	4	2	3	3	6	5	5	5	3	2	4	4	6	5	5	2	6	5	4	5	4	4	5	5	5	5	5	2	4	4	3	5	2	4	3	4	3	3	6	2	3	3	5	5
1	65	2	1	3	5	3	3	3	3	4	3	3	5	3	3	4	3	3	5	3	3	3	3	3	4	3	3	5	5	3	5	5	3	3	3	3	3	3	3	3	3	3	3	3	3	3	3	3	3
2	21	1	3	6	5	3	1	5	4	6	3	3	2	1	3	2	3	6	6	4	5	6	3	5	3	4	4	6	6	6	6	6	2	6	1	5	4	4	3	3	4	3	3	5	1	3	3	4	3
1	47	2	3	6	1	6	1	2	3	5	3	2	6	6	1	2	1	5	5	2	1	5	5	2	5	5	4	4	4	6	6	5	1	3	1	1	1	1	6	4	2	1	1	5	6	3	1	5	6
2	70	2	2	6	6	5	1	1	6	5	5	1	6	4	1	5	6	6	5	6	6	6	1	5	6	5	6	6	6	6	6	6	1	6	5	6	5	2	3	6	1	3	3	6	4	4	1	1	1
2	46	2	1	6	4	5	2	2	3	4	2	3	4	5	3	4	5	5	2	6	2	5	3	3	4	6	5	5	5	4	5	5	3	4	4	3	4	4	4	5	3	2	5	5	3	3	2	5	3
1	35	2	3	4	3	2	2	2	3	4	3	3	5	6	2	2	6	5	5	4	6	5	3	4	4	4	4	2	4	4	4	5	2	2	3	2	4	3	3	4	3	1	2	5	3	3	2	2	2
1	61	2	1	3	3	3	3	3	3	3	3	3	3	5	3	3	3	3	3	3	3	3	3	3	3	3	3	3	3	3	3	3	3	3	4	3	3	3	3	3	3	3	3	3	3	3	3	3	3
2	47	2	3	4	6	4	4	3	4	4	3	3	3	1	1	5	2	4	5	4	2	4	3	4	2	4	2	4	5	4	4	4	1	2	1	1	2	2	4	2	2	4	4	5	2	1	2	2	4
2	74	2	2	6	5	6	2	4	6	6	2	5	6	4	1	4	1	6	6	4	3	6	5	2	2	6	6	5	6	6	6	2	1	6	5	5	4	4	3	4	3	4	2	5	5	4	2	1	4
2	27	1	3	4	3	2	3	3	4	5	4	3	3	3	4	4	4	5	5	4	3	5	3	4	4	4	4	4	4	4	5	4	2	4	4	3	4	3	3	5	3	2	3	5	3	4	3	3	4
2	42	2	1	6	3	4	3	3	3	6	4	3	4	5	2	4	3	6	6	6	2	6	4	3	3	4	4	4	4	5	6	6	1	1	2	2	2	1	4	5	2	3	4	6	2	4	3	4	5
2	41	2	1	5	4	2	3	2	4	5	2	3	5	4	2	4	5	4	4	5	3	4	3	5	3	5	3	3	5	4	5	4	2	2	2	2	3	2	3	4	3	4	3	6	6	5	3	3	3
2	39	1	3	4	4	4	4	4	4	4	4	4	4	5	4	4	4	4	5	4	4	4	4	4	4	4	4	4	4	4	4	4	4	4	4	4	4	4	4	4	4	4	4	4	4	4	4	4	4
2	45	2	2	3	4	5	5	4	3	4	3	2	5	5	3	3	3	4	4	3	3	4	3	4	4	4	4	4	4	4	4	5	1	4	4	3	5	2	4	2	4	4	3	4	2	3	3	3	4
1	37	2	3	6	3	4	2	5	5	6	2	6	6	5	1	3	3	6	4	6	6	5	2	4	4	5	4	4	5	5	6	6	1	5	1	2	2	2	3	3	1	1	4	6	5	5	4	4	3
1	56	2	2	3	3	3	3	3	3	3	3	3	3	3	3	3	3	3	3	3	3	3	3	3	3	3	3	3	3	3	3	3	3	3	3	3	3	3	3	3	3	3	3	3	3	3	3	3	3
2	63	2	2	5	3	5	2	1	5	6	5	2	6	6	1	3	4	5	5	5	6	5	4	4	5	5	4	5	5	5	5	5	1	5	4	3	5	3	5	3	1	1	1	6	2	3	1	3	5
1	47	1	3	6	2	5	2	5	6	6	2	6	5	4	1	6	4	6	2	6	2	6	4	4	3	4	4	6	6	4	4	6	1	5	5	4	2	5	5	6	1	1	4	6	6	4	1	3	5
1	74	2	2	5	4	2	1	1	3	5	2	5	4	3	1	1	5	5	5	5	5	5	5	4	4	5	5	5	5	5	5	5	2	5	5	2	4	2	5	5	1	4	1	5	3	3	2	4	3
1	71	2	1	5	5	4	2	2	5	5	2	3	4	4	1	1	4	5	4	4	4	4	4	4	4	4	4	4	5	4	4	5	1	3	4	3	4	2	3	4	2	1	1	4	1	3	4	4	5
2	24	1	3	5	4	2	2	2	5	5	4	2	2	2	2	2	6	6	2	6	2	6	2	6	6	5	6	5	5	6	5	6	3	2	4	3	3	2	6	5	2	1	2	6	1	2	2	2	3
2	36	2	1	4	4	4	3	3	4	4	3	2	4	2	4	3	4	4	4	4	4	4	4	4	4	4	3	4	4	4	4	4	2	4	3	3	4	3	3	4	3	4	2	4	4	3	3	3	4
2	66	2	1	5	2	5	5	2	4	5	5	1	3	2	3	4	5	5	4	4	4	5	2	4	5	5	5	5	4	5	5	5	3	4	5	4	5	3	4	4	3	2	3	5	3	4	2	3	2
2	45	2	1	4	3	3	3	3	4	5	4	3	3	3	4	4	4	6	6	4	4	5	4	5	4	4	4	4	5	4	4	4	1	4	4	4	4	3	3	3	3	1	5	4	4	4	3	4	4
2	48	1	3	6	6	4	2	2	4	6	4	2	1	1	1	6	2	6	4	3	2	6	3	5	4	6	4	6	6	6	6	6	1	6	5	2	6	2	6	4	2	2	2	6	4	4	4	1	6
2	22	1	3	6	3	4	2	3	6	6	4	3	3	2	1	4	5	6	1	6	6	6	4	4	4	5	4	4	4	4	6	3	3	4	4	1	4	1	4	6	4	1	4	6	4	3	1	1	6
1	70	1	3	6	3	2	1	2	6	5	3	2	3	1	1	2	1	6	5	5	3	6	4	1	4	4	4	4	4	3	4	5	2	1	3	1	3	1	4	3	3	1	2	6	1	3	1	2	4
1	62	2	1	3	3	3	2	3	3	4	3	3	3	4	3	3	3	3	3	3	3	3	3	4	4	4	3	6	3	3	3	3	3	4	3	3	3	3	4	4	3	3	3	3	3	3	3	3	3
1	64	2	1	6	3	1	1	4	4	6	5	4	2	2	1	6	1	6	2	6	6	6	2	4	2	5	5	6	6	5	6	6	1	4	6	4	5	3	4	4	3	3	5	6	4	3	5	5	5
1	58	2	1	5	3	4	2	1	4	5	3	3	4	5	4	4	5	5	5	5	4	4	4	1	4	4	4	5	4	5	4	5	2	5	4	4	4	1	1	2	4	2	2	5	3	4	1	1	4
1	53	2	1	4	1	5	2	4	3	5	4	2	6	5	1	5	1	6	2	5	1	6	2	3	2	3	4	4	3	5	4	5	2	2	2	1	4	2	2	4	2	1	2	6	3	1	1	1	1
1	71	2	1	5	3	5	3	5	4	5	5	4	2	1	2	4	3	5	4	5	4	5	5	4	4	5	4	4	5	5	5	5	2	4	4	4	5	2	4	4	1	4	1	5	3	4	2	4	4
2	61	2	1	6	6	5	3	4	4	6	4	4	4	3	3	3	4	5	4	3	3	5	4	3	4	4	4	5	4	5	5	4	5	4	4	3	4	2	4	4	4	3	4	6	4	3	2	3	5
1	67	1	3	4	4	3	3	3	3	5	4	3	6	2	1	4	4	5	4	2	3	5	3	3	3	4	3	4	4	4	5	4	2	4	3	3	4	1	3	3	3	4	4	5	4	4	3	3	4
1	61	2	2	5	4	4	3	3	4	4	3	3	6	5	1	5	3	5	5	4	4	5	4	4	4	4	4	4	4	4	4	6	2	1	4	2	3	3	4	4	4	1	4	4	4	3	3	4	4
2	39	2	1	5	5	4	3	4	3	5	3	3	5	4	1	5	4	5	4	4	4	5	4	4	4	4	4	5	4	5	5	5	3	5	3	4	4	4	4	4	4	3	3	5	4	4	3	3	4
1	29	1	3	5	6	6	1	1	6	6	1	1	6	4	1	4	6	6	1	6	1	6	1	6	4	5	4	2	3	4	6	6	1	1	1	3	4	4	5	3	1	1	1	6	6	4	3	6	5
1	50	1	3	4	4	3	2	3	4	4	3	3	3	3	3	4	4	5	3	5	4	5	1	5	6	6	3	3	4	4	4	5	2	4	4	3	2	1	4	3	2	1	2	4	2	4	2	4	3
1	71	2	2	4	3	3	3	4	4	5	3	3	5	4	2	3	3	3	4	4	5	3	3	3	3	3	3	2	4	4	3	4	5	3	2	2	2	2	4	3	3	5	3	5	3	3	4	4	4
2	46	1	3	6	5	4	4	4	3	5	4	3	3	3	3	2	3	5	2	4	4	6	4	5	4	5	4	5	4	5	5	5	4	5	5	3	4	2	4	5	4	4	4	5	4	3	3	5	5
2	65	2	1	5	2	4	3	3	4	4	3	4	5	3	3	5	3	6	5	5	4	5	4	4	3	4	4	5	5	4	5	5	5	5	3	3	3	3	4	2	3	3	4	5	3	4	3	2	2
1	64	2	1	5	3	3	2	3	5	5	3	3	4	4	1	2	3	5	5	5	3	5	3	4	4	4	4	4	4	4	5	5	2	4	4	4	3	3	4	4	4	2	2	5	3	4	2	2	4
1	72	2	2	5	5	5	4	4	3	5	4	4	3	2	3	4	5	5	4	5	3	5	5	5	4	4	5	5	5	5	6	5	3	5	5	3	5	2	4	5	4	4	3	5	5	3	4	3	3
1	45	2	1	5	3	5	3	4	3	4	3	4	4	3	3	4	4	4	4	5	3	4	3	4	4	4	4	4	3	4	4	4	3	4	3	4	3	3	4	4	3	3	3	4	3	4	4	3	4
1	61	2	2	6	1	1	3	2	2	6	5	2	3	1	1	4	1	6	6	1	1	6	1	3	4	6	4	6	5	4	6	6	6	1	1	1	5	1	1	5	1	1	4	6	6	4	4	5	6
2	33	1	3	5	4	2	4	4	3	5	5	4	4	4	3	5	3	4	4	4	3	5	2	3	3	3	5	5	4	5	6	5	2	4	4	4	5	3	4	4	2	1	3	5	2	3	4	4	2
1	74	2	2	4	1	3	2	2	3	3	3	5	1	2	1	6	5	6	5	3	2	1	1	2	6	1	3	3	4	4	1	1	4	3	3	5	2	2	4	2	1	2	2	4	5	3	4	2	1
2	29	1	3	6	5	3	3	2	5	6	4	2	4	4	3	4	6	6	5	2	2	6	4	3	5	4	4	4	5	5	6	5	1	4	4	4	6	2	4	5	3	2	3	6	2	3	2	4	5
2	40	2	1	4	1	1	1	1	1	6	1	1	6	1	1	4	6	6	6	1	1	6	1	4	1	6	6	6	6	6	1	6	1	1	1	1	1	1	6	4	1	1	1	6	1	1	1	4	1
1	73	2	2	5	3	5	2	2	4	6	5	2	3	3	4	4	2	5	3	2	3	5	4	3	3	4	4	4	5	5	4	6	2	4	4	3	4	1	4	3	2	2	3	5	4	3	4	5	2
2	69	2	2	5	5	4	3	4	4	5	3	3	4	3	4	5	4	5	5	5	3	5	5	5	4	4	4	4	4	5	5	5	5	4	3	3	3	3	4	5	4	5	4	5	5	4	4	5	5
1	31	2	1	4	3	5	5	3	5	6	4	3	3	3	2	3	2	6	2	4	3	5	3	5	5	5	4	4	4	4	4	4	3	2	4	3	5	3	5	4	4	2	4	5	3	4	2	2	4
1	58	2	2	4	3	3	3	3	3	4	3	1	6	3	1	5	6	6	2	6	6	6	1	3	6	6	6	6	6	6	6	6	1	6	6	6	4	4	2	6	2	4	3	6	1	2	4	3	5
2	65	2	2	6	6	5	1	4	4	6	4	3	4	3	1	4	2	6	5	6	1	6	4	6	3	4	6	5	6	6	6	6	1	4	4	5	5	1	5	4	2	2	2	6	5	3	3	3	4
2	52	2	3	6	4	5	4	3	5	6	4	3	4	4	3	5	4	6	3	6	3	6	4	3	1	3	2	6	5	5	5	6	3	4	5	3	5	2	4	4	4	2	3	6	4	4	4	3	4
2	38	2	1	3	3	3	3	3	3	3	3	3	3	3	3	3	3	3	3	3	3	3	4	3	3	3	3	3	3	3	3	3	3	3	3	3	3	3	3	3	3	3	3	3	3	3	3	3	3
1	54	2	1	4	3	3	3	3	3	3	4	3	3	3	3	3	3	5	3	4	3	3	3	3	3	4	4	4	3	3	3	4	3	3	3	4	3	3	3	4	3	3	3	3	3	3	3	3	4
2	27	2	1	5	3	4	4	4	5	4	5	4	3	4	5	4	5	4	4	4	2	4	5	4	5	5	3	4	4	5	5	5	4	4	3	4	5	6	4	4	5	5	4	4	3	4	4	3	2
1	50	2	3	4	3	4	3	4	4	4	3	4	4	4	3	3	3	5	4	4	1	5	3	3	2	3	4	4	4	4	4	5	4	4	3	2	3	3	4	4	4	4	4	5	4	3	3	4	4
1	63	2	3	6	5	3	1	3	4	6	3	6	3	1	1	2	3	6	6	5	4	6	4	4	4	4	4	4	4	4	6	4	3	4	3	1	4	2	4	4	4	3	3	6	6	3	2	1	4
1	78	2	2	4	4	4	3	3	4	5	4	4	4	4	1	5	4	5	4	5	4	5	3	4	4	6	4	5	6	5	5	6	3	3	4	3	4	3	4	5	4	4	5	6	1	4	4	4	4
1	56	2	2	6	3	4	1	1	1	6	6	2	6	6	1	6	6	6	6	6	6	6	1	4	6	6	6	6	6	6	6	6	1	6	6	2	6	2	3	6	4	1	1	6	6	4	2	4	5
1	48	2	1	4	3	5	2	4	3	5	3	3	3	3	3	5	4	4	2	4	5	4	3	4	4	4	4	4	4	3	4	4	3	3	4	3	3	3	4	3	3	3	4	5	4	3	3	4	4
2	58	2	1	5	3	3	2	4	4	4	3	3	3	3	2	4	4	6	4	4	4	6	4	4	4	4	4	4	4	3	5	4	2	4	3	3	4	3	3	4	3	3	3	5	4	4	3	3	4
1	69	2	2	4	3	4	3	4	4	4	4	4	4	3	3	3	3	4	4	4	4	2	2	4	2	4	4	4	4	4	5	4	2	3	4	3	4	3	4	3	3	3	4	4	4	3	4	4	4
2	62	2	1	6	5	3	4	1	4	5	3	3	4	1	5	3	6	6	6	5	2	6	1	4	5	6	4	3	5	5	4	6	3	3	4	1	1	1	3	4	1	2	3	6	1	4	3	3	4
2	48	2	1	5	4	3	3	3	4	5	4	3	6	4	3	5	4	5	4	5	4	5	4	4	5	3	6	6	6	6	6	5	4	4	5	4	4	4	3	3	3	2	4	6	5	3	3	4	4
1	77	2	2	6	6	5	4	5	6	6	4	5	6	2	1	5	1	6	6	6	1	4	5	5	1	6	5	6	6	5	6	5	1	6	5	5	3	3	4	3	1	1	5	6	6	2	3	6	4
2	67	2	2	3	3	4	4	6	4	4	3	4	5	5	2	3	3	4	2	3	2	2	4	3	3	4	3	3	3	3	4	2	3	4	3	3	3	3	3	5	3	3	3	3	4	4	3	2	3
2	39	2	3	3	3	3	3	3	3	3	3	3	3	3	3	3	3	3	3	3	3	3	3	3	3	3	3	3	3	3	3	3	3	3	3	3	3	3	3	3	3	3	3	3	4	3	3	3	3
1	70	2	2	5	3	5	2	2	5	3	5	3	3	3	3	4	3	5	2	5	2	5	5	5	3	5	4	3	5	4	5	5	3	2	4	3	5	2	5	4	3	3	3	5	3	3	4	4	3
2	36	2	1	4	3	5	4	4	4	4	5	3	5	4	4	4	2	4	5	4	4	4	4	4	4	4	4	4	4	5	4	4	1	4	5	3	5	4	4	4	3	4	4	4	4	3	3	2	4
2	63	2	2	4	4	4	4	3	4	4	4	3	4	3	4	3	5	5	5	3	4	4	4	4	4	4	4	4	5	4	4	4	3	3	3	4	4	2	4	5	3	4	4	5	4	4	4	4	3
2	70	2	2	4	4	4	4	4	4	4	4	4	4	1	4	4	4	4	4	4	4	4	4	4	4	4	4	4	4	4	4	4	4	4	4	4	4	4	4	4	4	4	4	4	4	4	4	4	4
2	62	2	3	6	5	5	3	3	5	6	5	3	4	3	2	4	2	6	2	4	3	4	3	3	3	3	3	4	4	5	5	4	1	3	5	2	4	3	3	3	3	1	4	6	3	3	3	4	5
1	47	2	2	5	3	5	3	4	4	5	4	4	4	4	3	3	5	6	4	5	5	6	4	3	4	4	5	5	4	6	6	5	4	6	4	4	5	3	4	4	3	2	3	6	5	3	3	4	5
1	41	2	1	6	3	5	1	5	5	6	1	1	4	1	1	4	4	6	2	2	4	6	2	4	5	3	5	5	5	6	5	5	5	2	5	1	1	1	4	1	4	1	1	5	2	2	3	1	4
2	50	2	3	6	5	4	3	4	5	6	5	3	4	3	2	5	4	6	5	4	4	6	1	6	5	5	3	6	6	5	6	5	3	5	5	5	4	2	4	5	5	4	4	6	5	4	3	3	3
1	75	2	2	5	2	4	2	4	4	6	2	3	4	3	3	4	6	5	5	5	3	6	3	3	4	5	4	6	2	6	6	6	1	5	4	3	4	2	3	4	4	3	4	6	3	3	2	5	5
1	70	2	2	5	3	4	2	3	4	5	4	3	2	1	3	3	4	5	5	5	3	4	2	4	3	4	5	5	5	4	4	4	3	3	3	3	3	2	3	4	3	3	4	5	4	3	3	5	5
2	53	2	3	4	3	4	3	3	4	5	2	5	4	3	3	4	4	4	4	3	4	5	3	4	2	4	4	4	4	5	4	3	2	2	4	2	4	2	3	3	4	5	4	5	3	3	5	5	5
1	73	2	2	6	3	4	2	3	1	6	4	3	4	4	1	3	3	6	4	4	1	5	5	4	5	5	3	3	5	4	5	5	1	3	3	3	4	2	3	4	4	3	3	6	2	3	1	4	4
1	74	2	2	6	3	4	2	4	2	5	3	3	5	2	1	5	4	5	4	2	3	4	4	2	2	4	5	5	5	5	5	4	4	5	4	3	4	2	4	5	2	3	3	6	2	2	3	5	4
2	55	2	1	5	3	5	4	3	3	4	3	4	4	1	2	3	4	5	3	2	3	6	3	2	2	3	3	5	6	5	5	2	1	4	3	3	3	3	4	4	4	2	4	5	4	3	3	3	4
1	73	2	2	5	5	4	2	3	3	5	3	3	4	3	2	4	5	5	4	5	4	5	3	3	3	5	5	5	4	4	5	5	3	5	3	3	4	4	3	3	3	2	3	5	5	4	3	3	4
1	48	2	1	6	3	4	2	1	4	5	4	4	5	4	1	4	2	6	4	2	1	5	2	4	3	4	4	4	4	4	4	4	1	4	2	3	2	2	5	4	1	1	1	5	4	4	3	2	3
2	74	2	2	5	5	3	2	1	5	5	2	3	6	6	1	5	4	5	5	5	2	5	4	3	5	5	4	5	5	5	5	5	4	5	5	4	4	4	2	5	2	3	2	5	4	5	4	3	4
1	54	1	3	4	4	3	3	3	1	4	4	3	4	4	4	4	1	4	4	4	3	4	3	4	4	4	4	4	4	4	4	4	1	3	4	1	4	4	3	4	1	1	1	4	1	4	1	4	3
2	50	2	3	5	2	4	3	4	5	5	5	4	3	1	3	3	2	5	4	3	2	4	2	4	3	4	4	6	5	6	6	6	2	5	4	1	5	2	3	2	1	3	1	6	4	3	3	1	2
2	75	2	2	6	3	2	2	4	2	1	6	2	4	1	1	4	3	6	2	3	2	5	3	4	3	6	4	1	5	5	5	4	1	1	2	1	5	2	5	5	3	3	1	6	2	4	1	1	5
1	53	1	3	5	2	4	2	4	5	5	4	4	6	4	1	6	3	4	3	3	4	4	4	4	4	4	3	4	5	4	4	4	5	4	3	3	3	3	3	5	3	1	3	6	4	5	3	4	4
1	60	2	2	6	5	5	2	5	5	1	5	3	3	2	3	4	5	5	5	2	2	6	5	5	2	5	2	5	5	5	5	5	5	3	5	3	5	1	2	2	5	4	2	6	5	3	2	2	5
1	53	2	3	5	2	3	2	2	4	5	1	2	1	1	2	4	1	2	2	4	4	3	3	2	2	3	4	4	4	5	5	5	2	4	2	4	2	2	3	4	1	2	1	5	5	3	2	3	5
2	60	2	1	5	3	4	3	4	4	5	4	3	2	2	2	4	3	5	3	5	4	4	4	4	2	5	4	4	4	4	5	4	2	2	3	3	4	2	3	3	2	2	2	5	3	4	4	4	4
2	50	2	1	5	3	4	2	3	2	5	3	3	4	1	2	2	4	6	4	4	2	4	2	5	5	5	5	4	3	5	4	5	1	4	2	2	2	2	3	4	4	2	4	6	3	4	2	2	4
2	41	2	1	3	3	3	3	3	3	5	3	3	5	4	3	3	5	4	3	4	4	5	3	4	3	3	3	5	4	5	4	4	3	4	3	4	3	3	3	3	3	3	3	4	3	3	3	3	4
1	30	1	3	6	6	4	1	4	5	6	4	4	3	1	1	4	1	6	4	6	4	6	2	4	4	4	5	6	4	6	5	6	1	4	4	5	6	3	4	5	1	1	1	6	6	4	1	1	4
2	37	1	3	6	5	2	1	3	6	6	1	2	6	2	1	6	5	6	6	6	2	6	5	6	5	5	4	5	6	5	6	6	1	5	6	4	4	2	2	4	1	1	5	6	1	2	2	1	6
2	54	2	2	6	4	5	3	3	5	6	5	3	4	3	3	5	4	5	6	6	3	6	5	5	4	6	6	6	6	6	5	6	3	6	5	4	5	2	5	5	4	5	4	6	4	4	5	4	6
2	63	2	2	6	5	5	3	4	5	5	4	3	4	4	1	1	6	6	4	4	4	5	1	4	4	4	4	5	5	4	4	4	3	6	4	5	4	2	5	4	4	3	4	6	4	4	2	3	3
2	56	2	3	6	3	3	3	2	2	6	2	3	4	5	3	3	3	6	6	4	3	6	3	3	4	5	2	4	3	4	6	5	2	5	3	2	3	2	4	5	2	2	4	6	6	4	4	3	5
1	70	2	1	5	4	4	2	3	5	5	5	3	4	4	2	5	5	6	5	4	4	5	4	4	4	5	4	6	6	5	4	5	4	5	5	5	5	2	4	5	2	2	4	5	3	4	2	2	4
2	69	2	1	5	5	4	2	4	4	5	4	4	6	5	1	4	4	2	4	4	4	6	2	5	5	2	4	5	5	4	5	5	1	3	4	5	4	3	5	5	2	3	4	5	5	4	4	3	4
1	44	1	3	6	3	3	3	3	4	6	3	3	5	5	3	3	4	4	3	5	3	6	4	4	4	5	4	5	5	4	4	5	3	4	4	3	4	3	4	4	3	3	4	5	4	3	3	4	3
2	30	1	3	3	4	5	4	4	4	5	3	5	1	1	2	3	3	5	4	4	3	3	3	3	3	5	2	4	2	5	2	4	1	1	5	2	2	3	4	4	4	2	3	2	4	3	4	4	4
2	51	2	2	5	4	4	3	3	5	5	5	2	4	4	4	4	4	5	5	5	4	5	3	5	3	4	4	4	4	5	5	5	3	4	4	3	4	3	4	4	4	1	4	5	3	4	3	3	2
1	73	2	2	6	2	5	3	1	6	5	5	1	3	1	3	3	2	6	5	5	4	6	2	6	3	5	5	4	6	5	5	6	2	1	4	1	3	2	5	3	1	1	4	6	3	3	1	2	4
1	60	2	2	6	5	6	2	3	2	6	4	5	5	4	3	1	4	6	4	4	3	4	4	2	4	3	3	5	5	3	5	5	3	6	4	4	3	2	2	4	5	2	4	6	5	3	4	6	6
2	62	2	3	4	3	4	3	4	4	4	3	4	5	4	3	3	4	4	4	4	3	4	3	4	4	3	4	4	4	4	4	4	3	4	4	3	4	3	4	4	3	3	4	5	4	4	3	4	4
2	57	2	1	6	3	3	2	6	4	6	5	2	4	1	1	5	4	5	5	4	3	6	3	4	6	5	5	6	6	6	3	3	3	2	5	2	3	2	4	4	2	4	2	6	4	4	3	5	6
1	43	1	3	5	4	3	3	4	3	6	3	3	4	4	3	4	4	4	4	4	4	5	3	4	3	4	5	4	5	6	6	4	3	4	6	3	5	3	4	5	3	3	3	5	3	3	3	3	3
2	66	1	3	4	3	3	4	3	2	4	3	4	5	3	1	2	2	5	4	2	2	4	4	4	4	5	3	4	5	5	4	4	1	3	4	2	4	3	4	5	4	3	3	4	3	3	4	5	5
1	64	2	2	5	3	5	4	2	5	5	4	2	5	5	1	1	5	5	5	5	5	4	3	4	4	3	3	5	4	4	5	5	1	4	4	2	4	2	3	4	4	1	4	4	4	4	2	3	2
1	47	2	1	5	4	4	3	4	3	4	3	4	3	3	3	3	3	4	4	3	4	4	3	4	4	4	4	4	4	4	4	4	3	4	4	3	4	2	4	3	4	2	4	4	4	4	3	3	4
2	62	2	2	6	5	4	1	4	6	6	5	2	5	5	3	1	2	6	6	5	1	6	5	4	4	5	4	6	6	6	6	6	1	6	6	4	5	3	5	4	1	1	3	6	2	4	3	4	4
2	48	2	1	6	3	5	2	4	3	6	4	4	5	5	2	4	4	5	3	4	2	5	3	4	3	5	4	5	5	5	5	5	4	5	5	5	4	3	4	5	4	4	4	5	3	5	2	4	4
1	64	1	3	6	4	3	3	2	3	5	2	1	3	1	1	4	3	6	2	5	3	6	3	6	5	6	4	4	4	6	6	4	1	1	4	3	4	4	4	6	1	1	2	6	3	3	3	2	4
1	74	2	1	5	5	5	3	3	5	4	4	3	6	2	1	4	4	6	5	4	2	5	5	3	4	5	5	4	5	5	5	4	3	4	4	4	4	1	4	5	1	4	1	5	5	4	4	4	4
1	46	2	1	6	3	4	2	4	4	6	6	3	4	4	3	2	2	6	4	6	3	6	4	4	4	5	6	6	4	6	6	5	2	5	4	2	4	4	5	4	3	2	4	6	1	3	5	4	6
2	71	2	1	4	4	5	3	4	4	6	3	3	3	2	4	4	6	6	6	6	4	5	4	4	5	5	5	4	6	5	6	6	1	4	3	3	4	3	4	5	3	4	3	6	4	3	4	2	4
1	62	2	1	5	2	2	1	1	5	5	2	4	3	1	4	3	4	5	5	4	4	4	5	5	4	5	4	5	4	5	4	4	1	3	2	1	4	2	5	4	4	2	3	6	2	3	3	4	3
1	33	2	1	6	5	5	2	2	6	6	2	3	2	2	3	5	6	6	4	4	6	5	3	4	6	6	6	5	5	5	5	6	2	4	2	1	2	5	4	5	1	4	1	5	1	4	1	4	4
1	46	2	1	5	2	4	2	2	3	5	4	2	5	4	1	3	5	6	5	6	4	5	4	4	4	4	4	6	5	3	3	5	1	4	2	3	5	3	3	6	2	2	3	5	2	4	2	2	3
2	31	1	3	6	4	5	2	2	6	6	4	1	6	2	1	4	6	6	6	6	6	6	4	6	6	6	6	6	6	6	6	6	1	6	4	3	5	2	6	2	4	2	6	6	6	6	4	6	6
2	30	1	3	2	1	1	2	3	3	1	3	1	2	1	2	1	3	5	6	4	2	6	3	6	6	5	3	3	6	5	6	1	4	3	4	1	2	1	4	5	4	3	3	6	4	5	2	4	4
2	46	1	3	4	2	3	2	4	4	5	4	2	4	4	1	2	2	4	4	4	2	5	2	3	4	4	5	4	4	5	4	5	2	5	4	2	5	4	4	4	2	1	1	5	1	5	1	2	3
1	58	2	1	5	2	4	3	2	2	4	2	2	3	2	2	4	2	6	2	2	2	5	3	4	3	4	4	4	4	2	4	4	2	5	4	4	4	2	3	3	2	2	2	5	3	3	2	1	2
1	71	2	2	5	3	2	1	2	5	5	4	2	6	6	1	5	3	6	5	6	4	5	1	4	4	5	5	5	5	6	6	5	1	3	3	2	5	2	3	5	4	2	4	5	3	3	3	3	5
2	68	2	2	6	4	1	3	2	5	6	3	3	3	3	1	4	6	6	5	5	4	6	3	5	6	5	6	6	6	6	6	6	1	6	6	4	4	3	6	5	6	1	3	6	3	4	3	3	3
1	58	2	1	5	3	5	3	2	5	5	5	4	6	6	1	3	4	6	4	3	2	4	5	4	3	4	5	5	5	5	5	5	2	4	3	2	5	3	4	2	2	4	3	5	5	3	4	5	5
2	50	2	1	6	3	2	1	5	5	6	5	1	6	6	1	5	6	6	6	6	4	6	2	6	6	6	6	6	6	6	6	6	1	6	6	5	5	3	5	6	1	1	1	6	1	5	1	1	5
1	49	2	3	6	4	5	1	3	5	6	5	1	4	4	1	1	6	6	6	6	1	6	3	6	2	6	6	6	6	6	6	6	1	6	4	1	5	1	4	6	1	3	4	6	6	5	1	4	6
1	42	1	3	5	3	4	3	3	4	5	3	3	5	4	1	2	4	5	5	4	3	4	4	4	5	4	4	5	4	4	4	4	1	5	4	4	5	2	4	5	1	2	2	4	3	4	2	3	4
2	48	2	1	4	3	3	3	3	4	5	4	3	4	4	3	3	5	5	5	5	4	5	3	5	4	5	5	5	5	5	5	5	2	5	5	4	6	4	4	3	3	2	3	5	3	2	3	3	2
1	59	2	2	6	5	3	4	5	5	5	5	4	5	4	2	4	5	6	4	5	4	6	4	4	4	5	5	6	6	6	5	4	4	4	5	4	5	3	2	5	2	4	5	5	3	4	5	3	4
1	55	2	2	6	3	4	1	6	4	4	3	6	6	6	1	3	3	6	6	6	6	6	1	6	3	4	6	6	6	6	6	4	1	5	6	1	4	4	3	1	3	1	1	6	1	4	4	1	4
2	51	2	2	6	4	4	3	3	4	6	4	4	1	1	3	2	3	6	5	6	4	5	4	4	3	4	6	5	6	6	6	6	3	4	3	4	3	3	3	3	2	4	3	6	4	4	2	4	4
1	43	1	3	5	5	4	3	2	5	5	4	3	4	4	3	3	4	6	4	6	4	4	2	4	5	5	4	5	4	5	6	5	1	5	4	5	3	4	4	4	1	1	2	5	5	3	4	3	2
2	72	2	2	6	6	3	1	1	4	6	3	1	5	1	3	5	4	6	6	6	3	6	6	6	6	6	5	5	6	6	6	6	3	6	5	2	1	1	1	5	2	3	4	6	1	6	1	1	3
1	52	2	1	4	3	4	3	4	3	5	3	4	4	3	3	4	3	5	2	3	3	5	4	5	3	5	6	5	4	6	5	5	1	3	3	2	4	2	3	4	3	3	4	5	3	3	4	4	4
2	26	2	1	4	3	3	4	4	4	4	4	3	4	3	2	4	3	4	4	3	3	5	3	4	3	4	3	4	4	4	4	4	3	4	4	4	3	3	4	4	3	3	3	4	3	3	3	3	3
1	74	2	2	6	6	5	1	3	5	6	4	3	6	1	1	6	5	1	5	4	2	6	3	5	4	5	6	6	6	5	5	6	2	6	5	2	6	1	2	5	4	3	3	6	1	4	4	3	6
2	69	2	1	5	3	6	2	5	6	6	5	2	3	3	1	4	6	6	4	5	5	5	1	4	4	4	5	5	4	6	5	6	1	4	2	4	4	1	4	2	1	1	6	4	5	2	1	5	6
2	51	2	1	5	3	2	3	2	6	6	4	3	3	4	3	3	6	6	4	6	4	6	3	6	5	4	6	4	6	4	4	4	4	6	3	6	5	1	1	6	2	1	2	6	1	4	1	5	3
2	62	2	3	6	4	4	1	4	5	6	4	2	3	2	2	4	2	6	2	6	2	6	4	3	5	4	6	5	6	6	6	6	1	4	3	1	3	2	4	5	3	2	3	6	4	4	2	4	4
1	71	2	2	5	6	5	4	5	4	6	6	6	3	4	2	4	5	6	5	6	3	6	4	5	4	5	4	4	5	6	6	5	2	4	5	5	6	1	4	5	3	3	3	4	5	5	4	4	6
1	66	2	1	6	1	6	1	5	1	6	5	5	1	1	1	1	1	6	6	6	1	6	4	4	1	5	6	5	6	6	6	6	1	6	1	1	5	1	4	6	1	1	1	6	1	6	1	6	4
2	37	1	1	5	5	4	3	4	4	5	3	4	4	3	3	4	4	5	5	4	3	5	3	2	3	4	4	5	5	5	5	5	2	4	4	3	4	2	3	4	3	3	3	4	4	4	3	2	4
1	66	2	1	4	3	5	2	2	2	5	5	3	4	4	1	3	4	5	4	5	4	5	4	3	3	5	4	4	4	3	4	5	2	4	4	4	4	2	3	4	4	1	4	5	1	3	2	1	3
1	26	1	3	4	4	3	3	3	4	4	4	3	5	5	2	3	4	5	4	3	4	5	3	4	5	3	4	4	4	5	4	5	3	4	5	4	5	3	4	3	3	2	3	4	4	3	4	4	5
2	36	1	3	6	5	5	3	2	6	4	4	3	3	3	3	4	2	6	4	3	4	4	4	4	3	4	6	5	5	5	5	5	1	5	4	3	6	2	5	5	3	1	4	5	5	3	2	2	3
1	56	1	3	5	3	3	2	3	3	5	4	3	4	3	3	3	4	5	4	4	3	4	2	4	4	3	3	3	5	3	4	4	3	3	3	2	3	2	3	4	3	2	3	4	3	3	3	4	4
2	27	1	3	5	2	4	1	3	4	6	3	1	3	3	3	3	6	6	6	6	4	6	6	5	5	6	6	5	6	6	6	5	1	4	5	4	4	3	4	5	2	2	2	6	1	5	3	3	5
[truncated: 4,002 more rows]
[truncated: 38 more columns]

## Sheet: PHASE 2_rawdata
【Note】 Gender: 1. Male, 2. Female. Age: Ranging from 18 to 79. Other items from se_1 to sg_15; Likert scale: 1. Strongly disagree, 2. Disagree, 3. Somewhat disagree, 4. Either, 5. Somewhat agree, 6. Agree, 7. Strongly agree.
Gender	Age	se_1	se_2	se_3	se_4	se_5	se_6	se_7	se_8	sf_1	sf_2	sf_3	sf_5	sf_6	sf_10	sf_4	sf_7	sf_8	sf_9	sg_1	sg_2	sg_3	sg_4	sg_5	sg_6	sg_7	sg_8	sg_9	sg_10	sg_11	sg_12	sg_13	sg_14	sg_15
1	38	1	1	1	1	1	5	1	1	1	3	5	1	5	4	4	5	4	2	5	4	2	7	2	4	5	3	3	4	4	4	2	2	7
1	32	1	2	3	2	4	2	5	2	1	2	4	1	1	2	3	3	3	2	6	4	2	5	3	4	4	4	4	4	3	2	3	1	5
1	46	1	1	3	1	1	1	2	1	1	2	1	1	1	1	3	2	2	2	7	4	1	7	1	3	6	4	5	4	1	4	2	2	5
2	38	3	3	3	3	3	3	3	2	2	3	3	3	3	3	4	4	3	4	6	4	2	7	3	4	5	3	5	3	3	5	1	3	5
1	36	1	1	1	1	1	1	1	1	1	1	4	1	1	1	1	7	1	3	7	1	1	7	1	1	7	4	1	1	1	4	1	4	7
1	51	1	1	1	1	1	1	1	1	1	1	1	1	1	1	1	1	1	1	7	1	1	7	1	1	7	1	7	1	7	1	7	1	1
1	48	4	3	3	3	3	3	4	3	3	4	4	4	3	3	3	3	3	3	5	4	3	6	4	4	4	4	5	4	4	4	4	4	4
1	21	1	1	1	1	1	5	1	1	3	2	5	3	4	3	5	4	3	3	3	3	2	6	4	5	4	4	4	4	5	4	4	3	4
2	40	1	1	1	1	1	1	5	4	1	5	5	1	1	1	1	1	5	1	7	7	1	7	1	6	7	5	7	6	1	1	3	1	7
2	62	1	1	2	1	1	1	1	1	1	1	1	1	1	1	4	1	4	1	5	5	1	6	2	5	4	5	7	6	4	2	2	2	5
1	46	1	1	1	1	4	1	5	1	1	1	4	1	1	1	1	6	1	1	6	4	3	7	1	4	5	4	5	4	3	3	4	2	5
1	59	1	2	7	1	1	1	1	1	1	1	1	1	1	1	1	1	1	1	6	1	1	7	2	6	6	3	7	4	2	2	1	1	6
1	36	1	1	1	1	1	1	1	1	1	1	4	1	1	1	1	1	1	1	7	1	1	4	1	4	4	4	4	4	4	1	4	1	4
1	48	1	1	1	1	1	1	4	1	1	2	5	1	1	4	2	1	2	1	6	4	1	7	1	5	6	5	6	4	6	2	2	1	6
2	49	2	2	2	1	2	2	3	2	2	3	3	1	3	2	4	5	4	3	7	5	1	7	5	3	6	3	7	4	1	5	3	5	5
2	60	2	2	3	1	3	3	5	2	3	5	5	2	4	2	4	2	3	4	5	4	1	5	4	3	4	3	7	4	2	4	2	4	5
2	63	1	1	1	1	3	1	5	2	1	2	1	2	2	2	2	1	2	2	7	4	1	7	3	1	6	1	4	2	1	4	1	1	2
1	38	2	2	3	2	3	2	5	3	3	3	3	3	2	3	3	5	2	2	6	5	2	5	2	5	5	5	4	5	5	2	2	5	4
1	26	1	1	3	1	1	3	1	1	1	5	5	2	4	4	4	4	4	5	5	3	2	6	4	3	4	2	2	3	4	4	4	4	5
1	61	1	2	4	1	1	1	3	4	1	2	2	2	2	2	4	2	4	4	6	4	1	5	4	5	6	4	6	4	2	4	1	4	5
1	61	2	2	3	4	2	1	4	3	2	5	2	1	1	2	4	1	6	3	5	4	2	6	3	2	6	3	3	3	3	5	4	2	6
1	72	4	3	1	4	4	5	7	1	4	4	5	4	5	4	6	5	4	3	5	2	2	6	5	2	3	3	5	4	6	4	3	3	2
1	60	5	6	5	1	3	2	5	5	2	3	5	2	2	2	6	3	3	2	6	5	1	7	2	3	5	6	4	6	3	2	2	2	6
1	39	4	1	1	1	5	5	5	5	1	4	4	2	4	3	4	4	4	4	4	4	4	3	3	2	5	3	2	2	5	4	4	3	4
2	27	1	1	1	1	1	1	1	1	1	1	2	1	1	1	5	1	5	1	7	4	1	7	4	5	7	4	7	5	1	4	1	2	7
2	31	1	1	1	1	2	1	7	1	1	6	5	1	1	3	1	2	3	6	3	6	1	1	1	4	2	6	1	6	4	2	1	1	7
1	33	1	3	4	1	4	1	5	5	5	5	3	4	1	3	3	4	4	3	5	4	4	5	3	5	5	3	5	3	4	5	3	4	4
2	71	1	1	2	1	2	1	5	3	1	2	2	2	2	2	4	1	5	3	6	4	1	6	3	5	6	3	7	4	4	5	2	3	6
2	57	1	1	2	1	1	1	1	1	1	1	1	1	1	1	4	1	2	2	2	4	1	7	4	5	7	2	1	3	3	5	3	4	7
1	63	1	1	1	1	1	1	2	1	1	2	2	1	1	1	1	2	1	1	6	4	1	7	4	4	6	3	6	4	1	4	2	4	6
1	31	1	1	3	1	1	1	1	1	1	1	1	1	1	1	1	1	1	1	6	4	2	5	2	4	4	4	4	2	4	4	4	3	4
2	41	4	4	4	1	1	1	6	1	3	3	4	3	3	4	5	5	4	4	4	4	3	6	4	5	4	4	3	2	4	3	4	4	5
1	60	4	2	4	1	3	1	5	1	1	4	2	1	2	2	4	3	3	2	6	4	2	6	2	4	5	3	5	3	2	4	3	2	4
2	53	1	1	1	1	1	1	5	1	1	3	3	1	2	2	4	3	4	3	6	3	1	7	3	2	3	3	5	2	4	4	4	4	3
1	60	1	1	3	1	2	1	3	1	1	5	2	1	1	1	3	2	1	2	6	4	2	6	1	2	3	2	4	3	1	2	1	3	6
2	67	1	1	1	1	2	1	2	1	1	2	4	2	1	1	2	1	3	3	7	6	1	6	1	6	4	2	6	6	4	2	2	2	5
2	61	1	1	4	4	1	1	1	1	1	1	1	1	1	1	1	1	4	1	7	4	1	7	1	1	7	2	4	4	4	1	1	2	7
2	63	4	6	1	1	5	1	6	4	4	5	4	2	3	3	5	6	3	3	7	3	3	7	4	3	5	2	7	3	5	5	4	4	5
2	73	1	1	4	1	3	1	1	1	1	2	1	1	1	1	1	1	4	1	6	2	2	6	6	1	3	1	3	1	6	1	5	6	2
1	78	1	4	1	1	7	1	1	1	1	6	1	1	2	1	1	1	1	1	7	6	1	7	1	7	7	7	7	7	4	1	6	1	7
1	77	2	3	3	1	3	2	3	2	2	3	2	2	2	2	4	3	4	2	6	5	2	6	3	4	5	3	6	3	4	3	3	4	6
1	71	2	2	2	1	5	2	5	1	2	2	2	2	2	2	1	2	2	2	4	4	3	6	4	2	5	2	5	2	4	4	4	4	4
1	76	1	2	2	2	2	1	4	2	1	2	2	1	1	1	2	2	4	1	6	4	1	6	2	2	4	4	6	3	3	4	1	2	4
2	50	1	1	1	1	1	1	4	1	1	1	1	1	1	1	4	1	1	1	7	4	1	7	4	5	7	4	4	4	1	4	1	4	7
1	57	1	1	1	1	6	1	1	1	1	1	3	1	1	1	1	1	1	1	7	6	1	7	1	7	7	5	2	2	2	1	1	1	5
2	53	1	1	1	1	1	1	1	1	1	5	1	1	1	1	1	1	3	1	7	4	1	7	3	4	7	6	6	2	1	6	4	1	7
2	34	1	1	2	1	1	1	4	5	1	1	1	1	1	1	1	1	1	1	7	4	7	7	4	7	7	4	7	4	1	2	1	4	7
2	25	4	3	1	2	1	2	5	4	2	4	4	2	2	1	2	4	4	1	6	3	4	5	3	2	2	2	2	2	6	5	6	2	5
2	45	1	1	6	1	1	1	6	1	1	1	2	1	1	1	2	1	1	1	7	4	2	7	1	4	7	5	7	4	2	3	2	2	7
2	42	1	1	1	1	1	1	1	1	1	1	1	1	1	1	4	1	1	1	5	5	1	7	2	4	5	4	7	4	1	2	4	1	6
1	69	1	1	1	1	1	1	1	1	1	2	2	1	2	2	4	2	5	2	6	3	1	6	4	2	4	2	7	2	5	5	3	5	7
1	38	3	1	1	1	2	1	1	2	2	2	2	2	1	2	2	2	2	2	7	5	1	7	4	4	7	4	4	4	7	4	4	4	7
1	39	1	1	4	1	3	1	3	1	1	1	1	1	1	1	3	1	1	1	4	4	1	6	1	4	3	5	7	5	4	1	4	1	4
2	47	2	2	4	1	5	1	6	2	1	4	3	2	1	2	2	1	4	3	7	4	1	7	2	2	4	4	7	2	4	5	1	1	7
1	38	4	1	5	6	1	1	4	4	2	4	3	2	2	4	3	2	2	2	6	5	2	7	3	4	5	5	5	5	5	3	5	4	6
2	24	3	5	3	5	5	5	5	3	3	5	5	3	5	4	3	5	3	3	6	4	3	7	4	6	5	2	2	4	2	5	2	2	3
1	55	7	7	4	7	7	4	7	7	7	4	7	7	7	7	1	7	1	7	1	1	7	7	7	1	1	1	7	1	7	4	4	7	1
2	70	1	1	1	1	1	1	4	1	1	2	1	1	1	1	2	2	1	2	7	4	1	7	2	3	7	2	7	3	2	4	4	4	7
2	45	1	1	1	1	1	1	5	1	1	2	4	1	1	1	2	2	1	2	6	4	2	7	3	4	4	3	5	4	2	4	3	4	5
1	58	1	1	1	1	1	1	1	1	1	1	1	2	3	2	5	2	4	2	6	4	1	7	4	3	4	2	6	3	3	6	3	2	5
1	18	1	1	2	1	2	4	5	1	1	3	6	2	3	4	2	4	4	3	4	5	1	7	3	5	6	3	5	3	4	4	5	2	3
1	58	1	1	1	1	1	5	1	1	1	1	1	1	1	1	1	1	1	1	7	4	1	7	2	1	6	4	7	1	1	3	3	3	7
1	29	4	3	1	1	3	5	4	4	2	2	5	3	3	2	4	3	2	2	4	3	3	6	2	2	5	3	5	3	5	5	5	3	5
1	75	2	5	2	2	5	2	3	1	2	3	5	2	4	4	4	3	3	4	4	4	4	5	4	2	4	3	5	4	4	4	3	4	4
2	45	1	4	4	4	4	4	5	2	4	4	4	4	4	4	4	4	4	4	4	4	4	4	4	4	4	4	4	4	4	4	4	4	4
2	52	1	1	1	1	1	1	5	1	1	1	1	1	1	1	7	7	4	2	7	4	3	7	1	1	1	1	3	5	1	1	3	1	1
2	22	4	3	2	4	2	6	7	5	4	5	5	4	3	4	4	3	4	2	5	4	2	7	2	4	3	5	4	4	2	2	4	2	4
2	61	1	1	1	1	5	1	1	1	1	2	1	1	1	2	4	1	2	1	3	6	1	7	2	6	7	2	4	3	1	6	1	1	7
1	60	2	1	6	2	5	1	5	1	2	5	2	2	2	2	2	1	3	1	5	2	2	6	2	2	3	2	2	2	4	2	5	2	5
1	26	1	1	1	1	3	1	5	2	3	4	4	4	4	3	4	4	4	3	4	4	4	6	3	4	4	3	4	3	2	4	4	3	5
1	56	7	7	1	3	1	3	4	7	6	1	7	1	4	3	1	6	4	5	5	1	2	5	6	1	5	1	7	1	2	7	7	7	3
1	29	5	6	3	1	2	6	6	5	6	4	6	6	6	5	5	7	6	5	5	4	4	6	5	2	4	1	2	1	2	6	3	6	2
2	41	1	1	1	1	1	1	2	1	1	1	1	1	1	1	6	5	4	1	7	4	1	7	3	1	6	2	5	3	3	4	1	2	7
2	44	2	6	1	4	7	1	7	5	1	2	3	1	1	2	4	1	2	2	4	2	5	3	5	1	1	1	2	1	7	5	5	4	1
2	62	3	2	1	1	3	6	5	4	2	4	1	1	5	2	5	2	2	1	7	5	1	7	2	1	7	3	4	1	2	3	1	1	6
1	75	3	4	1	1	3	1	6	4	1	1	1	1	1	1	1	1	3	1	5	4	1	7	2	2	4	4	5	4	4	4	4	2	5
2	47	1	1	4	1	1	1	1	1	1	6	4	1	1	1	1	1	1	1	7	7	1	5	1	7	7	1	1	1	4	1	4	1	1
2	44	1	1	1	1	1	1	7	1	1	1	4	1	4	1	4	4	1	4	7	4	1	7	7	2	7	2	7	3	1	7	1	4	7
2	40	1	1	3	1	3	1	1	1	1	1	4	1	1	1	1	2	1	1	3	4	1	7	3	1	4	1	7	1	2	3	4	1	2
2	73	1	1	1	1	4	1	1	1	1	1	7	1	1	1	7	4	1	1	7	4	1	7	4	1	6	2	7	4	3	7	1	1	7
1	42	1	1	1	1	2	1	1	1	1	1	1	1	1	1	1	1	1	1	3	5	3	7	2	3	4	2	5	2	2	5	4	3	6
1	28	1	1	1	1	7	1	1	1	1	4	4	1	1	1	4	1	1	1	7	4	1	7	4	4	7	4	7	4	1	4	1	1	7
1	30	3	4	4	4	2	5	4	2	3	5	5	2	5	5	5	4	5	4	5	4	1	7	4	3	5	3	6	3	4	5	2	4	5
1	69	5	5	5	5	5	3	6	5	5	5	4	1	3	2	5	4	4	4	6	4	2	1	4	4	6	4	6	3	5	4	3	3	6
2	55	1	1	1	1	1	1	1	1	1	1	1	1	1	1	1	4	1	1	4	4	1	1	1	1	4	1	6	1	1	1	1	1	1
2	53	1	2	1	1	4	1	5	1	1	2	4	2	1	2	4	2	3	1	6	4	1	6	1	6	6	6	7	6	2	2	1	1	6
1	39	2	3	3	2	4	2	4	2	1	4	3	2	2	2	3	3	3	1	4	4	2	4	4	2	4	3	4	3	2	6	4	4	4
2	63	4	1	1	5	4	4	5	3	4	3	5	2	2	2	4	1	2	3	7	4	1	7	1	3	5	4	5	4	3	1	1	1	7
2	51	6	1	1	1	2	7	7	6	6	5	4	5	7	5	6	4	4	1	7	4	1	7	5	1	6	1	1	1	5	6	4	3	7
2	53	5	4	2	1	5	1	5	6	5	5	3	1	3	4	5	4	4	2	7	4	4	7	3	4	4	2	7	3	2	4	3	4	5
2	71	1	1	1	1	1	1	1	1	1	2	4	1	1	1	3	1	1	1	7	4	1	7	4	2	6	2	7	4	4	4	4	4	6
1	21	2	3	2	3	5	2	2	3	1	3	5	3	2	2	1	1	3	1	4	4	3	5	4	2	3	2	3	2	6	5	3	4	4
1	33	1	1	4	4	1	1	4	1	1	4	4	3	3	4	4	4	4	3	5	4	3	4	3	4	5	4	4	4	4	4	4	3	4
2	56	2	6	3	4	4	6	7	4	2	5	6	1	5	4	4	6	3	4	6	4	2	6	4	2	3	2	6	3	1	4	4	3	3
2	32	1	1	1	1	1	1	3	1	1	3	5	1	2	2	2	5	4	2	7	1	1	7	5	1	7	1	5	1	2	7	1	5	3
2	51	4	4	4	4	4	4	4	4	4	4	1	4	1	1	4	1	4	1	3	4	7	6	4	4	4	4	7	4	4	4	5	4	4
1	49	2	3	3	1	4	3	4	2	2	4	4	3	2	4	4	4	4	4	4	4	3	4	4	3	4	4	4	4	4	4	4	4	4
1	39	2	3	4	2	4	2	4	3	2	3	4	3	2	2	4	4	3	3	5	6	3	6	3	4	4	5	3	5	3	3	3	3	4
2	69	1	1	1	1	1	1	1	1	1	1	4	1	1	1	1	4	4	1	7	4	1	7	1	4	7	4	7	4	1	4	1	1	7
2	26	1	1	1	1	5	1	5	1	2	2	3	4	3	3	4	5	4	3	5	5	2	7	1	7	4	7	4	7	4	1	6	2	5
1	50	2	2	3	2	2	2	2	2	2	2	2	2	2	2	2	2	2	2	7	4	1	6	2	2	7	3	2	2	2	3	2	2	5
2	27	3	1	4	1	3	1	6	3	3	3	4	3	2	4	3	3	3	3	6	3	2	7	2	5	5	2	7	3	3	5	2	3	7
1	47	1	1	2	1	1	2	3	1	1	5	1	1	2	2	4	3	3	3	7	4	1	7	3	4	2	4	5	4	3	4	2	2	5
2	40	1	1	1	1	2	1	5	1	1	5	2	1	3	3	5	5	4	4	7	1	3	7	4	3	1	1	6	2	3	6	4	4	5
1	52	2	1	2	1	2	1	2	2	4	4	7	4	4	2	1	4	4	4	5	2	6	5	4	4	4	2	2	3	7	4	5	4	1
1	26	1	1	1	1	1	1	1	1	1	3	1	1	1	1	7	3	1	1	7	4	2	7	2	4	7	4	7	3	2	2	3	2	7
2	28	1	1	4	1	1	2	4	5	1	2	4	2	4	1	2	5	4	3	5	4	3	7	4	5	6	3	5	4	4	5	3	4	6
2	70	2	2	2	2	1	1	4	2	1	6	1	1	2	2	1	1	1	1	7	4	1	7	2	2	7	4	7	2	2	1	1	1	7
2	36	1	1	2	1	5	1	1	1	1	5	3	1	1	2	2	2	2	2	6	4	2	6	3	2	3	3	6	3	3	2	3	2	6
1	73	1	1	1	1	1	1	1	1	1	2	2	2	1	2	2	2	4	2	7	4	1	7	1	2	6	1	6	2	4	6	2	4	6
1	50	1	1	6	1	3	2	5	1	1	3	5	2	3	4	3	3	3	2	6	4	3	7	2	6	2	2	6	5	3	2	3	2	4
2	28	3	3	3	3	2	3	3	3	3	3	3	3	3	3	3	4	3	3	5	3	3	3	3	3	3	3	5	3	3	4	5	3	5
2	70	2	3	2	1	1	3	5	2	1	4	4	1	2	4	4	5	4	3	7	4	1	7	4	2	6	2	7	4	4	5	2	4	6
1	41	1	2	3	1	4	1	2	1	3	3	4	5	2	3	5	3	3	4	4	4	4	4	4	5	4	4	4	4	4	3	2	4	4
1	79	4	1	1	1	2	1	1	1	2	4	4	1	4	4	6	4	4	2	6	4	2	6	4	4	4	4	6	2	4	4	2	4	3
2	27	1	1	2	1	1	1	1	1	1	1	1	1	1	1	1	1	1	1	6	4	1	7	4	1	6	5	7	4	1	1	1	1	6
1	48	2	2	3	2	2	2	2	2	2	5	3	3	3	3	5	3	4	3	5	4	3	5	3	5	5	4	5	5	4	5	3	3	5
1	71	1	1	1	1	1	1	1	1	2	1	4	1	2	2	2	2	2	2	6	4	2	6	2	6	2	6	6	6	2	2	2	2	2
2	28	2	1	5	4	4	1	6	1	1	4	5	2	3	3	3	2	3	3	6	5	1	7	3	4	4	4	6	4	1	3	3	2	4
1	37	1	3	3	6	6	1	5	2	1	1	4	1	1	1	6	1	6	1	6	3	1	7	1	5	6	2	7	7	1	6	1	1	6
2	35	2	2	2	2	2	2	2	2	2	2	4	2	2	2	4	2	2	2	5	4	3	5	2	2	3	2	5	2	4	2	4	2	4
2	47	1	6	2	2	1	2	6	2	1	1	4	1	6	6	6	1	6	1	7	2	1	7	5	6	7	1	6	1	5	6	6	2	5
1	27	1	1	1	1	1	1	5	1	1	5	1	1	1	1	5	4	2	1	4	4	1	7	4	1	2	1	7	3	3	4	4	1	5
2	20	2	1	2	2	2	2	2	5	1	2	2	2	2	2	2	2	4	2	6	4	2	6	6	3	3	3	5	3	5	6	6	3	6
2	44	3	2	5	1	6	2	6	6	2	3	4	2	2	2	2	3	2	2	7	4	2	7	2	2	3	2	3	2	3	5	6	2	6
1	63	5	3	2	1	4	2	3	3	3	3	3	3	3	2	4	3	4	3	5	4	5	5	3	5	4	1	4	3	4	4	4	4	4
2	63	1	3	1	1	1	1	3	1	1	5	1	3	1	2	4	1	4	4	5	4	1	7	3	7	4	4	4	4	4	3	1	3	5
1	20	1	1	2	1	4	1	4	1	1	6	1	1	1	3	4	6	1	1	7	5	1	7	2	3	6	2	5	3	3	5	1	3	4
2	32	1	1	3	1	1	1	5	1	1	5	3	1	3	3	3	4	5	1	7	4	1	7	1	2	7	2	7	2	1	3	1	4	5
1	64	3	3	4	1	2	2	5	3	3	5	4	4	2	2	4	3	4	5	5	4	3	5	4	4	3	3	3	4	5	4	4	4	3
2	51	2	3	4	1	3	2	6	4	3	2	4	1	1	3	3	4	3	3	7	5	1	7	3	4	5	4	7	4	5	4	6	3	7
1	31	2	2	5	4	5	6	5	5	2	5	7	5	6	3	5	1	3	3	6	4	5	6	2	4	2	4	2	5	5	1	6	1	1
2	62	2	2	2	2	2	2	3	3	4	4	4	3	4	4	4	4	4	4	5	3	4	6	5	2	5	2	5	3	3	6	3	5	4
1	27	2	2	2	2	1	2	2	2	2	4	3	2	2	2	2	2	2	2	6	4	2	6	3	4	7	2	6	2	2	4	3	4	3
1	51	3	3	5	2	6	5	5	3	3	4	4	2	5	3	3	3	5	3	6	5	3	5	3	3	5	5	3	5	3	3	3	3	3
2	40	1	1	1	1	1	1	1	1	1	1	1	2	1	1	1	5	4	2	7	5	1	7	2	2	7	2	7	4	1	4	4	4	7
2	48	1	1	1	1	2	1	4	1	1	1	4	1	2	2	4	1	2	2	5	7	1	6	2	5	4	6	7	5	3	2	6	1	4
2	27	1	4	1	4	5	1	2	1	1	6	5	5	2	6	6	6	6	2	3	3	6	7	6	2	3	3	2	3	5	6	5	6	7
2	29	3	1	4	1	1	5	5	5	5	4	4	3	4	4	4	3	4	4	7	5	4	7	4	3	4	3	4	4	4	5	3	4	6
2	46	1	1	1	1	1	1	1	1	1	1	1	1	1	1	6	6	5	1	7	5	1	7	1	1	6	2	7	2	1	1	1	1	7
1	66	2	2	1	1	2	1	2	1	1	2	1	2	1	1	4	1	3	2	5	4	1	5	2	4	5	4	7	3	4	2	2	2	5
2	44	2	1	4	4	1	2	5	5	5	6	3	1	5	2	5	2	4	2	7	4	1	7	5	1	4	1	4	1	1	7	2	5	4
1	64	2	1	4	1	1	5	6	2	2	3	5	1	5	3	4	3	4	3	6	3	1	7	3	2	6	4	5	3	2	3	3	3	6
2	79	1	1	1	1	1	1	1	1	1	4	2	1	1	1	6	1	4	1	7	4	1	7	4	4	5	2	5	3	1	4	1	4	7
2	39	1	1	2	1	5	2	1	1	1	1	3	1	2	2	2	1	2	2	7	4	2	7	2	2	3	2	6	2	4	2	5	2	5
2	47	1	4	1	1	4	3	4	2	3	4	5	4	4	3	4	6	4	4	6	4	1	6	2	4	6	2	6	4	2	4	3	4	6
2	56	3	3	3	3	3	3	3	3	2	2	4	3	3	3	3	3	3	2	6	5	2	6	3	4	5	4	5	4	6	4	3	5	4
2	47	4	1	7	1	4	1	6	1	4	4	7	4	4	4	4	4	4	4	7	4	4	4	4	4	4	4	4	4	4	4	4	4	4
2	29	1	1	3	3	3	3	3	2	2	3	6	2	3	2	2	2	2	2	3	3	3	3	3	2	3	1	1	3	3	3	3	4	1
2	39	2	2	2	2	5	2	3	2	2	4	4	2	2	2	2	4	2	2	6	4	1	7	4	4	5	2	6	3	2	4	3	2	5
2	58	1	1	1	1	5	1	5	1	1	5	4	1	2	4	4	3	4	3	6	4	1	6	2	2	6	2	3	5	3	6	5	1	6
1	31	1	1	1	1	1	1	1	1	4	4	6	2	4	3	5	4	5	5	6	4	5	7	4	6	2	3	5	2	5	4	3	4	2
1	52	1	1	2	1	1	1	2	1	1	2	4	1	1	2	4	1	1	2	6	5	2	7	1	2	4	2	4	2	2	2	2	1	6
1	27	1	1	1	1	5	1	5	1	5	4	3	4	3	4	4	4	3	4	4	4	4	5	5	2	4	3	5	4	5	3	4	5	3
2	57	1	1	4	1	1	1	5	1	1	5	4	1	1	1	4	3	1	1	7	4	1	6	4	4	6	2	6	4	1	4	3	1	6
1	30	6	3	5	7	7	5	5	4	7	5	6	4	2	2	4	2	3	6	1	6	7	7	1	1	1	1	1	1	7	7	7	6	1
1	32	1	1	2	1	1	1	1	1	1	3	3	1	1	1	3	1	4	2	6	7	1	6	1	4	6	5	5	5	2	2	2	1	6
2	20	3	5	3	1	5	3	5	5	2	3	4	1	3	4	3	3	5	2	5	5	3	6	3	4	3	3	5	4	3	3	2	3	3
1	70	1	1	3	1	7	1	5	1	1	1	1	1	1	1	1	1	1	5	7	6	2	7	2	5	2	3	6	2	5	2	2	2	6
2	28	1	1	1	1	1	6	1	1	1	6	4	3	4	5	3	5	4	4	7	4	4	7	3	6	5	3	7	3	2	5	3	4	6
2	57	1	1	1	1	1	1	1	1	1	4	2	1	1	1	2	1	1	1	7	4	1	7	2	1	7	1	7	1	3	6	2	2	6
2	39	1	6	2	1	1	7	7	7	1	6	4	1	6	2	4	2	6	7	7	4	6	7	5	1	1	1	5	1	2	7	2	4	4
1	53	1	1	1	1	1	5	1	1	4	1	1	4	4	4	4	4	4	2	7	4	2	7	4	4	4	4	1	4	1	4	1	4	4
1	50	4	2	3	2	1	3	5	2	4	4	5	4	4	4	4	4	4	4	6	4	2	4	4	4	4	4	4	5	4	4	3	4	4
1	51	1	1	1	1	4	1	1	1	1	5	4	3	1	1	5	1	4	1	5	4	2	7	2	3	4	3	6	3	3	5	5	4	6
2	41	2	2	2	1	2	1	2	2	3	4	2	3	2	3	3	1	2	2	5	5	2	6	4	2	5	4	5	3	3	3	4	3	5
2	70	4	1	1	4	1	4	1	4	4	1	3	1	2	1	4	2	4	1	7	4	1	7	1	2	6	2	6	3	1	4	2	1	5
1	28	1	2	2	2	5	1	2	2	2	6	4	2	2	6	4	6	5	5	3	3	2	6	2	5	2	5	2	2	5	2	2	2	5
1	27	1	1	1	1	1	1	1	1	1	1	1	1	1	1	1	1	1	1	7	4	1	7	1	4	7	2	5	4	1	2	2	2	7
2	38	1	1	1	1	1	1	1	1	1	1	1	1	1	1	1	1	1	1	7	4	1	7	1	4	7	4	7	2	1	4	1	1	7
1	32	3	4	4	4	4	4	5	4	3	3	3	3	3	3	3	3	3	3	4	4	4	4	4	4	4	4	4	4	4	4	4	4	4
1	57	4	3	3	2	2	6	6	3	5	6	7	4	6	5	5	5	5	5	6	3	2	7	4	3	4	3	4	3	4	5	3	4	4
2	26	1	1	1	1	1	1	5	1	1	3	3	1	1	1	5	1	5	5	7	4	1	7	3	1	7	4	7	4	1	5	1	3	5
1	38	1	4	4	4	3	4	4	4	1	4	4	2	4	4	4	4	4	4	4	4	1	4	4	3	4	4	4	3	4	4	4	4	4
1	61	2	2	5	1	5	1	5	1	2	6	6	3	2	2	6	2	2	2	6	4	2	6	3	6	4	4	6	5	5	4	6	2	6
1	69	1	5	1	1	5	1	6	1	4	1	4	2	1	3	4	1	3	2	6	5	1	7	1	4	4	4	4	4	4	3	4	2	4
1	46	3	4	4	2	6	1	5	4	3	4	4	3	4	4	4	4	4	4	4	4	4	4	4	4	4	4	4	4	4	4	4	4	4
1	36	2	2	6	1	6	2	6	6	1	1	5	1	3	1	3	3	3	3	7	6	1	7	5	2	3	5	6	4	7	2	5	2	7
2	25	1	1	1	1	1	1	1	1	1	2	1	1	1	1	1	4	1	2	7	1	1	7	1	2	7	2	4	3	1	5	1	2	7
1	46	1	1	4	1	3	1	3	3	2	5	2	2	2	3	5	3	4	3	6	2	4	7	3	1	3	1	5	2	3	7	4	5	4
1	70	2	2	1	1	2	3	2	1	2	4	1	1	1	1	3	2	3	3	5	4	3	5	3	2	4	2	4	2	4	4	4	4	4
2	36	5	7	1	1	2	1	7	6	7	7	4	7	7	7	7	5	2	2	7	2	7	7	7	1	1	1	1	1	1	7	1	2	7
2	53	1	1	4	1	2	2	3	4	1	4	4	2	4	2	5	4	4	5	5	4	4	7	3	2	7	3	1	2	5	6	6	5	3
1	57	1	1	1	1	1	1	1	1	1	1	4	1	1	1	4	1	6	1	6	6	1	6	1	1	6	3	6	1	1	3	1	1	6
2	34	2	2	2	2	3	2	3	2	2	4	2	2	3	3	4	4	3	3	5	2	1	5	2	2	4	2	2	2	6	2	3	3	2
2	45	2	4	3	3	1	3	3	3	2	4	1	2	3	3	5	4	4	4	7	5	2	6	2	5	6	5	2	4	3	3	2	4	5
1	47	5	1	4	7	5	1	5	3	2	6	7	1	7	6	7	5	7	1	7	2	1	6	6	2	5	4	2	2	6	6	2	5	2
1	47	1	3	2	1	1	1	2	2	3	5	2	2	3	3	3	3	5	3	7	6	1	7	3	6	6	3	7	6	4	2	1	1	7
1	47	3	3	3	3	3	3	3	3	3	3	3	3	3	3	3	3	3	3	3	4	3	4	3	1	4	3	3	1	3	3	3	3	3
2	63	3	6	2	4	2	1	5	3	3	2	2	3	2	2	4	2	2	2	6	4	2	6	3	4	6	5	6	4	3	2	3	3	6
1	60	1	1	1	1	1	1	1	1	1	6	1	1	1	1	7	7	7	7	7	1	1	1	1	1	7	1	7	7	1	1	1	1	7
2	54	1	1	4	1	1	1	1	1	1	1	1	1	1	1	1	1	1	1	7	6	1	7	1	4	7	4	4	7	1	4	1	1	7
1	28	5	6	5	2	6	6	5	5	3	1	2	2	2	2	2	2	1	1	5	6	1	5	2	6	5	6	2	5	3	2	3	2	5
2	70	1	1	4	1	4	1	4	1	1	1	1	1	1	1	1	1	1	1	7	4	1	3	1	1	4	3	3	2	1	4	5	1	5
2	75	4	2	4	1	3	2	4	4	4	4	5	1	4	3	4	4	4	3	7	4	2	6	4	5	3	3	3	3	3	5	2	4	5
1	21	2	2	2	2	2	1	4	2	2	3	2	2	2	2	2	2	4	2	4	3	2	2	2	1	2	2	2	2	2	4	4	4	2
2	43	1	2	2	2	2	2	2	1	2	3	6	1	2	2	3	2	3	2	6	4	3	6	2	3	3	2	2	2	3	2	4	3	3
1	49	2	2	2	2	2	1	2	2	1	4	4	4	4	4	4	4	4	4	4	3	2	4	3	1	4	4	4	3	4	4	4	2	2
2	62	1	1	1	1	1	1	1	1	1	1	3	2	1	1	4	4	4	2	7	4	1	7	4	4	7	4	7	4	7	4	3	3	7
2	71	1	1	1	1	1	4	7	1	1	5	5	1	1	1	7	4	5	1	7	4	1	7	1	1	5	1	7	1	4	3	1	1	7
2	26	2	1	1	2	4	1	1	1	2	2	3	3	2	2	2	1	3	2	6	5	2	6	1	7	1	7	6	7	6	1	6	2	1
2	44	1	1	5	7	5	1	7	6	1	1	4	3	1	2	6	2	1	2	7	4	1	7	2	1	6	2	1	3	2	3	1	2	7
2	39	1	1	1	1	1	1	1	1	1	3	1	1	4	3	2	4	2	1	7	4	1	7	2	6	6	2	7	3	3	2	1	3	7
1	57	1	4	3	1	7	1	7	1	1	4	4	1	1	1	1	1	1	1	5	4	1	7	1	4	1	4	4	4	7	4	3	1	4
1	39	1	1	1	1	1	1	1	1	4	4	4	4	4	4	4	4	4	4	2	2	2	2	2	2	2	2	2	2	1	2	2	2	2
2	54	1	1	1	1	4	1	1	1	1	1	2	1	1	2	1	1	1	1	7	4	1	7	1	4	7	4	6	4	1	6	1	4	7
2	66	7	2	2	1	2	1	5	1	1	2	4	1	2	1	2	1	1	1	7	3	1	5	4	3	6	3	4	2	3	4	2	4	5
2	60	2	2	2	2	2	2	3	2	1	2	1	2	1	2	2	2	3	1	7	4	2	6	3	4	4	4	6	4	3	3	4	1	7
1	49	5	3	3	3	5	4	4	5	4	4	5	4	4	4	4	6	4	3	5	2	4	4	5	4	4	2	3	2	6	6	4	5	4
2	36	1	1	3	1	3	1	4	1	1	1	4	2	3	2	5	3	3	2	7	4	1	7	4	3	7	4	7	4	3	3	3	3	6
1	69	1	1	1	1	7	1	3	1	1	2	2	1	1	1	2	1	3	4	7	5	1	7	1	4	6	2	6	2	5	2	2	1	5
2	71	1	1	1	1	4	1	1	1	1	2	3	1	1	1	4	4	2	2	7	4	1	7	2	3	7	4	6	4	3	4	3	1	6
1	35	4	3	5	1	6	2	5	4	2	5	1	1	1	2	6	5	2	1	7	5	2	7	5	2	6	3	5	5	2	7	2	2	6
2	35	5	2	2	2	2	2	2	3	3	3	3	3	3	3	3	4	5	3	7	5	3	6	3	3	5	3	3	5	2	3	4	3	4
1	56	1	1	1	1	1	1	5	1	1	1	1	1	1	1	2	1	1	1	7	4	1	7	1	4	7	5	4	5	3	2	1	1	5
2	58	1	1	1	1	1	1	5	3	2	5	3	2	2	4	3	3	3	3	5	4	2	6	3	3	5	3	5	3	3	3	2	2	4
2	40	1	1	1	1	1	1	1	1	1	2	1	1	1	1	2	2	3	1	7	4	4	7	2	2	7	4	7	4	1	4	1	1	7
1	51	1	1	3	1	2	1	3	1	1	2	1	1	1	1	1	2	2	1	2	4	3	3	4	4	4	4	2	4	4	4	3	4	3
2	31	1	1	1	1	1	1	1	1	1	1	1	1	1	1	1	1	1	1	7	4	1	7	7	3	7	3	7	1	1	3	1	1	7
1	50	1	1	1	1	5	1	1	1	1	1	1	1	1	1	4	1	2	4	5	4	3	7	4	5	5	4	4	5	3	4	3	4	5
1	60	5	2	2	6	5	1	6	5	4	3	4	3	2	4	4	4	4	4	5	3	4	6	4	5	4	2	3	2	5	2	5	4	4
1	46	1	1	1	1	1	1	1	1	1	1	3	2	1	1	2	5	5	3	7	3	3	7	1	1	6	2	4	1	2	5	1	2	3
2	61	1	1	1	1	1	2	1	1	1	2	4	1	4	1	1	2	2	1	7	3	1	3	2	1	6	1	1	2	4	2	4	4	4
2	52	1	1	1	1	1	1	1	1	2	5	7	4	4	5	4	5	4	4	4	4	4	4	1	6	1	4	4	4	5	4	4	4	1
2	56	3	1	1	1	2	3	5	2	4	5	5	4	4	4	5	6	4	3	6	3	2	4	3	5	3	3	5	4	3	4	4	4	3
1	72	6	4	6	4	4	2	5	5	2	2	3	1	2	1	4	1	2	1	3	4	2	5	4	3	6	3	5	2	4	4	5	3	5
1	54	2	3	3	2	3	3	4	3	2	3	3	4	3	3	6	2	3	2	5	4	2	5	3	4	3	4	5	4	5	3	5	3	3
1	46	1	1	7	1	5	1	1	1	1	4	1	1	1	1	1	7	1	1	6	1	1	6	6	1	1	1	7	1	7	6	5	5	4
2	75	3	2	1	1	2	1	4	1	2	4	5	1	4	3	4	4	4	3	5	3	1	7	3	2	7	2	5	2	5	4	3	4	7
2	33	1	1	3	1	1	2	3	2	1	3	1	1	1	1	3	1	1	1	7	5	4	7	1	4	7	3	7	3	1	3	1	1	7
2	73	1	3	2	1	2	2	3	3	2	3	2	1	2	2	2	3	3	2	6	4	2	7	3	4	5	4	7	4	3	3	5	2	6
1	43	2	2	2	6	4	1	2	4	4	5	3	2	1	4	4	4	4	3	7	4	2	7	2	3	4	2	6	2	6	2	3	2	4
1	23	4	5	5	6	2	3	5	4	4	5	6	2	4	6	2	4	4	4	4	4	2	6	2	4	4	2	4	4	4	6	2	5	4
2	48	2	3	5	1	5	2	4	5	3	5	5	3	3	4	5	3	4	3	6	5	3	5	3	4	5	3	5	4	2	3	4	3	5
2	43	3	3	3	3	5	3	3	3	3	5	5	3	2	5	5	5	3	2	5	5	3	5	3	3	5	5	5	5	3	3	3	3	3
2	69	1	1	2	1	2	1	1	1	1	4	2	1	1	1	2	2	4	4	6	4	1	2	2	5	1	2	4	1	1	2	4	4	1
1	60	3	3	2	1	4	1	5	2	3	4	4	3	4	3	2	3	2	4	5	4	3	5	3	4	3	4	4	4	6	3	3	3	3
1	53	4	2	2	1	2	1	7	2	1	1	2	2	1	2	2	2	2	1	5	5	2	6	2	3	6	4	6	5	3	2	2	4	2
2	37	1	2	2	1	2	1	4	4	1	5	6	3	1	1	4	4	3	5	5	2	1	7	1	7	5	2	3	5	5	3	3	3	6
1	49	1	1	1	1	4	1	4	1	1	1	1	1	1	1	4	1	2	1	7	1	1	7	7	1	7	1	7	1	1	4	4	4	7
1	31	1	1	3	1	1	1	1	1	2	2	4	2	2	3	4	2	2	4	5	2	2	4	2	3	4	4	5	4	2	2	3	3	4
2	58	1	1	1	1	1	1	1	1	1	1	1	1	1	1	2	1	1	1	7	4	2	7	1	4	4	5	7	4	4	3	4	2	6
1	75	1	1	1	1	4	1	5	1	1	3	3	1	1	1	5	5	2	2	4	4	3	5	3	3	3	3	3	4	5	4	3	3	4
1	49	1	1	1	1	1	1	1	1	1	4	1	1	1	1	1	1	2	2	7	7	1	7	1	4	7	4	1	4	2	1	1	1	7
1	55	4	4	5	4	3	4	5	4	3	4	2	2	4	3	5	5	4	3	4	3	4	5	4	5	3	2	6	2	5	3	4	4	5
2	38	1	1	2	1	2	1	4	1	1	3	4	2	1	1	2	6	4	2	5	6	1	7	2	6	6	4	7	4	1	4	5	2	7
1	29	1	1	1	1	1	1	1	1	1	1	4	1	1	1	4	4	4	1	5	4	4	7	4	5	7	4	4	4	1	4	4	4	7
1	59	1	1	7	1	7	1	7	1	1	1	1	1	1	1	4	1	4	1	7	4	1	7	4	4	4	4	7	4	1	1	1	1	7
2	55	4	1	4	4	4	2	5	6	1	4	3	1	3	1	5	2	4	3	5	4	1	6	4	4	3	2	6	4	5	5	1	2	3
1	26	1	1	4	1	2	1	2	1	1	2	4	1	1	2	4	4	3	3	7	4	1	7	2	4	6	3	2	4	3	4	3	3	4
2	47	1	1	3	1	3	1	2	1	1	5	3	1	1	1	2	1	1	1	4	5	1	7	1	2	6	3	6	2	2	5	5	3	6
1	62	7	4	5	1	5	1	7	5	5	1	4	5	3	3	6	1	2	1	7	4	1	7	3	1	5	1	1	1	6	3	3	3	1
1	49	4	4	4	2	4	4	4	4	4	4	4	4	4	4	4	4	3	4	5	4	3	5	4	3	3	4	4	4	4	3	4	4	4
1	79	1	1	1	1	1	1	1	1	1	2	2	1	1	1	2	1	2	2	7	4	1	7	2	5	6	4	7	4	3	2	1	1	7
1	25	4	4	4	4	2	1	5	4	1	3	3	1	1	1	6	7	1	5	3	2	1	7	4	3	6	4	5	1	3	6	1	1	5
1	63	2	1	5	1	5	3	6	2	3	5	2	4	3	2	1	2	3	2	6	4	1	7	2	3	6	5	7	4	2	2	2	1	6
1	60	1	1	1	1	2	1	2	1	1	3	2	1	1	1	5	3	4	2	6	4	1	7	4	2	5	2	5	2	3	3	1	3	6
2	38	1	1	4	1	5	3	6	4	1	1	5	4	1	2	3	1	3	4	7	4	2	7	1	4	5	1	7	3	1	6	2	1	7
2	49	1	1	1	1	1	6	5	1	4	5	5	1	4	5	4	4	4	4	5	4	1	7	3	4	3	1	5	2	7	5	4	4	1
1	76	1	2	1	1	5	1	6	1	2	5	4	1	3	1	4	5	4	5	7	4	1	6	4	4	6	4	4	4	5	3	2	4	4
1	58	4	5	2	1	5	1	7	4	4	2	4	4	2	2	6	2	3	2	7	4	2	7	4	4	4	2	7	4	7	5	2	4	4
1	37	5	3	5	4	5	5	5	5	3	3	5	3	4	4	4	3	3	3	3	3	3	3	3	3	3	3	3	3	3	3	3	3	3
1	55	2	2	2	1	1	1	1	1	2	2	2	2	2	1	2	2	3	2	6	3	1	4	2	3	4	6	5	6	3	4	4	5	2
2	63	1	1	1	1	1	1	1	1	1	3	2	1	1	1	5	5	5	4	7	4	2	7	4	4	7	4	5	4	1	4	1	4	7
2	50	1	1	1	1	2	1	5	1	1	6	3	1	1	2	5	2	4	1	7	4	1	7	1	3	6	4	7	4	2	2	1	1	7
2	33	1	1	1	1	1	1	1	1	1	2	2	1	1	2	2	4	1	1	7	5	1	7	1	2	6	2	7	2	1	1	1	1	7
2	74	1	1	1	1	1	1	1	1	1	1	2	1	1	1	1	1	1	1	7	4	1	7	4	3	6	4	5	4	2	1	3	2	6
1	67	1	1	5	1	3	1	3	3	4	4	4	4	4	4	3	4	4	3	4	4	2	5	2	4	5	3	5	5	3	4	5	4	4
1	74	1	1	1	1	4	4	1	1	1	4	3	4	4	2	6	4	4	2	4	4	2	4	4	2	2	3	4	3	5	4	4	2	2
1	64	4	1	1	1	5	1	4	3	4	5	3	3	3	2	6	6	3	2	6	3	2	7	5	6	6	1	3	2	5	4	4	5	5
2	69	1	1	1	1	2	1	2	1	1	3	2	1	1	1	1	1	5	2	1	4	1	7	1	4	6	4	6	5	1	2	2	1	6
1	35	1	1	2	1	1	2	6	1	1	7	7	1	1	2	1	2	6	1	6	5	1	7	2	3	6	5	6	5	2	3	1	2	6
2	51	4	3	6	1	5	1	5	3	4	4	4	4	4	4	4	4	4	4	1	4	7	5	4	6	1	4	3	3	7	4	4	4	1
2	48	1	1	1	1	1	1	1	1	1	1	1	1	1	1	1	1	1	1	7	7	1	7	1	1	7	1	7	1	1	1	1	1	7
2	50	2	1	1	1	1	3	3	1	2	5	7	1	4	5	4	4	2	3	7	4	1	7	4	3	7	3	7	3	2	4	4	4	5
1	29	1	1	4	1	5	1	1	1	1	1	5	1	1	1	1	1	1	1	7	4	1	7	1	5	4	4	7	4	4	4	1	1	7
1	63	1	1	1	1	4	1	4	1	1	1	1	1	1	1	4	4	1	1	7	4	1	7	1	4	7	3	2	3	4	4	4	4	4
2	48	1	1	4	1	1	1	5	1	1	1	1	1	1	1	4	2	1	1	1	2	4	2	2	5	4	2	4	3	4	3	1	1	5
2	42	2	2	5	2	2	2	2	5	3	2	3	2	2	3	2	5	3	3	5	6	2	7	3	5	7	3	5	3	6	3	3	2	3
2	66	1	1	1	1	3	5	5	1	1	1	2	1	4	1	1	2	2	1	7	5	2	7	2	3	6	4	7	4	1	4	2	1	7
1	37	1	1	6	1	1	1	1	1	1	2	1	1	2	1	3	2	2	2	7	4	1	7	1	3	7	5	6	5	1	3	4	2	7
2	53	1	1	1	1	3	2	2	2	1	1	1	1	1	1	1	1	1	1	5	3	1	6	2	2	3	2	3	3	3	2	5	3	2
1	71	1	2	1	1	1	1	6	1	1	1	1	1	1	1	1	1	3	2	7	4	1	7	4	4	4	4	7	4	5	5	1	1	4
1	57	5	2	7	4	7	2	6	4	5	4	6	6	4	5	3	4	3	3	4	4	4	6	3	4	4	4	4	5	4	4	4	4	3
2	70	1	1	1	1	7	1	7	4	1	6	2	1	1	2	6	1	3	2	5	5	2	6	2	2	4	3	6	3	4	6	2	2	6
2	24	3	1	3	1	3	1	3	3	1	1	1	1	1	1	1	1	1	1	7	7	1	7	1	1	7	1	7	1	1	1	1	1	7
1	37	2	2	2	2	3	1	5	2	2	5	4	3	2	3	4	2	4	3	5	4	3	6	3	4	4	3	4	3	5	4	4	4	4
2	71	2	2	3	1	1	1	6	1	1	2	1	1	1	1	2	7	2	2	1	4	1	1	3	7	1	4	1	4	3	3	1	4	3
1	62	2	2	2	2	2	2	2	2	3	3	3	3	3	3	3	3	3	3	1	1	1	5	5	1	5	1	1	1	3	5	1	5	6
1	43	1	1	1	4	5	1	6	1	1	1	6	4	1	5	4	7	4	4	6	4	1	7	4	4	6	2	6	2	5	6	3	4	4
1	71	1	1	1	1	5	1	3	1	1	5	4	2	1	1	5	2	5	5	3	3	1	6	4	2	1	4	3	4	6	3	5	2	2
2	45	1	1	1	1	1	1	1	1	1	2	1	1	2	3	4	1	2	3	7	5	1	6	1	4	7	5	7	5	1	1	1	1	7
2	72	2	4	1	1	1	4	1	4	4	4	3	4	4	4	4	4	4	4	2	4	4	3	4	4	1	2	3	4	2	5	3	2	1
1	36	1	1	1	1	1	1	1	1	1	3	3	1	1	1	1	6	1	1	7	2	1	7	1	1	6	2	1	2	2	2	5	1	3
2	55	3	4	2	3	5	2	5	4	2	3	4	2	2	3	5	4	2	2	5	4	2	5	3	4	4	2	7	4	3	4	2	3	5
1	72	4	1	1	1	4	5	4	2	2	4	3	2	4	4	6	2	4	3	6	3	4	7	5	1	4	2	7	2	6	6	4	4	4
1	63	1	1	2	1	2	2	1	1	1	3	5	2	2	3	7	4	3	4	4	4	2	5	4	4	2	3	4	4	5	4	4	1	3
1	18	5	5	5	5	5	5	5	5	3	5	5	3	3	3	5	3	3	3	5	5	5	5	5	5	5	3	5	5	5	5	5	5	5
1	71	1	1	1	1	1	1	2	1	1	4	4	3	1	1	5	3	4	1	7	4	1	7	3	4	5	2	4	4	4	2	4	2	4
2	69	1	2	2	1	2	2	1	2	3	4	4	3	3	1	3	2	2	2	7	4	1	6	4	5	7	2	1	1	5	4	4	3	6
2	70	1	1	1	1	1	1	5	1	1	1	1	1	1	1	1	1	1	1	7	6	1	7	1	5	7	5	7	5	1	1	1	1	7
2	44	2	1	1	1	2	3	4	2	2	4	5	2	3	3	5	5	4	3	5	3	3	6	3	5	4	4	4	2	5	3	3	5	5
2	32	1	1	1	1	1	1	1	1	1	7	1	1	1	1	1	1	1	1	7	3	1	7	1	7	7	5	3	4	7	3	1	4	7
1	45	1	1	1	1	5	2	1	2	1	1	1	1	1	2	1	1	1	1	7	1	1	7	1	2	5	2	7	3	1	1	2	1	1
1	45	1	1	1	1	1	1	1	1	1	5	5	2	1	1	1	1	2	3	5	2	1	7	3	2	4	2	2	5	6	2	4	2	6
1	42	1	1	2	1	5	1	5	1	3	4	4	4	4	3	5	4	4	4	6	4	1	7	4	1	4	1	3	2	5	6	2	5	4
1	55	1	1	1	1	1	1	1	1	1	1	3	1	1	1	5	1	4	1	5	4	1	7	3	4	6	4	6	4	2	4	2	2	5
2	42	1	1	1	1	1	1	1	1	1	1	1	1	1	1	1	1	1	1	2	2	2	2	2	2	2	2	2	2	2	2	2	2	2
1	68	1	1	1	1	2	2	5	1	1	1	1	1	1	1	1	1	1	1	6	4	2	7	1	2	5	4	4	4	4	2	4	1	6
2	62	1	1	1	1	2	1	2	1	1	1	1	1	1	1	4	1	2	1	7	4	1	7	3	4	4	4	5	2	5	4	2	4	7
1	78	4	3	4	5	4	4	4	3	3	4	4	3	3	3	4	4	4	4	4	4	4	5	4	3	4	3	4	3	4	4	4	4	4
2	51	3	3	3	2	3	2	3	3	4	4	4	4	4	4	4	4	4	4	6	4	2	6	4	2	6	3	6	2	2	4	3	4	6
1	44	1	1	2	1	3	1	2	1	1	4	4	1	1	2	3	1	4	1	7	3	2	7	3	4	4	3	7	6	6	4	5	3	5
2	51	1	1	2	2	1	1	4	1	1	3	3	1	1	1	1	4	2	1	7	5	3	7	1	5	6	4	5	5	2	4	5	1	5
2	66	2	2	1	2	3	2	5	2	1	4	4	2	3	2	4	2	4	4	6	4	2	6	2	4	5	4	6	4	4	4	4	3	5
1	33	1	1	7	1	1	1	1	1	1	1	1	1	1	1	1	1	1	1	7	7	1	7	1	7	7	7	1	7	1	1	1	1	7
2	41	1	1	1	1	1	1	1	1	1	1	3	1	3	1	3	1	3	1	5	7	1	7	1	3	6	6	7	2	7	1	4	2	7
2	34	1	1	2	1	2	1	6	1	1	1	2	2	1	2	7	2	6	4	6	6	1	6	2	2	5	4	5	4	5	2	2	2	5
1	36	1	1	4	1	1	1	1	1	1	3	4	4	1	1	5	5	6	3	3	3	1	7	4	1	6	1	4	1	3	7	4	4	6
2	50	2	1	3	4	6	5	5	3	1	1	6	1	1	1	1	3	1	1	7	5	1	3	1	5	7	3	4	7	4	3	3	5	7
1	59	3	3	3	3	3	3	3	3	3	3	3	3	3	3	3	3	3	4	3	4	3	5	3	3	4	3	3	4	3	4	3	3	4
1	50	1	1	4	1	2	3	5	1	1	1	1	1	1	1	1	1	3	3	7	4	1	7	1	6	1	5	1	5	4	1	1	1	7
1	26	7	7	6	7	5	7	6	6	7	6	6	7	7	5	6	5	6	6	4	1	6	4	6	4	4	4	2	4	6	6	4	4	3
2	64	4	7	1	4	4	4	4	4	2	4	4	3	4	2	4	4	4	2	4	4	2	5	4	4	4	4	6	4	4	4	2	5	4
2	68	1	2	1	1	2	1	2	1	1	1	3	1	1	2	4	2	2	1	5	6	1	7	2	5	6	5	1	6	2	2	2	2	6
1	62	3	1	1	1	1	1	6	1	1	3	1	1	1	1	1	3	2	1	7	3	1	7	1	7	7	4	2	3	3	3	1	1	7
1	45	1	1	1	1	1	1	1	1	1	4	6	2	1	1	4	2	2	2	7	5	1	7	2	4	7	3	2	4	1	2	2	1	7
2	29	5	4	4	4	5	2	6	4	1	3	4	1	1	3	3	2	4	3	6	5	2	7	2	4	3	3	3	4	5	5	2	3	3
2	28	2	2	2	2	2	2	2	2	1	1	1	1	1	1	7	1	1	1	4	4	4	4	4	4	4	4	4	4	4	4	4	4	4
2	40	3	2	2	1	3	3	3	4	4	6	4	3	6	5	3	6	5	4	7	4	2	7	5	4	7	3	7	3	2	6	2	5	7
2	76	1	2	2	2	1	1	1	2	2	2	2	2	2	2	2	2	2	2	6	6	2	6	2	6	6	6	2	6	2	2	2	2	6
2	50	2	1	1	7	3	1	2	1	3	1	3	1	2	1	6	3	3	3	5	4	3	7	4	3	3	3	6	2	6	5	2	3	4
1	50	4	1	2	2	2	1	4	2	2	4	3	3	1	3	1	2	3	2	4	5	4	6	2	4	3	4	4	4	4	3	3	2	4
1	70	2	2	2	2	2	2	6	2	2	3	2	4	5	2	6	3	5	4	4	4	2	6	4	2	4	5	6	5	6	3	4	3	2
1	60	5	4	3	1	3	3	6	4	4	4	7	5	4	4	4	4	2	1	6	4	4	5	4	4	1	3	4	3	6	4	4	4	4
2	33	2	2	3	2	3	2	6	4	3	2	4	2	2	2	4	2	2	2	7	4	1	5	2	4	5	2	4	4	1	5	1	1	1
2	56	1	1	1	1	2	1	1	1	1	4	2	1	1	4	6	4	4	1	7	4	1	7	2	2	7	2	7	4	3	7	2	1	7
1	52	1	2	1	1	2	1	2	1	2	2	2	2	2	2	2	2	2	2	5	3	1	7	2	3	6	4	7	4	2	2	2	2	6
1	35	1	1	1	1	1	1	5	2	4	5	4	1	4	4	4	4	4	4	6	4	4	7	4	2	5	2	5	4	4	4	2	4	6
1	51	1	1	1	1	1	1	1	1	1	2	1	2	1	2	2	1	2	2	3	4	4	7	2	4	1	1	1	1	6	6	6	1	4
2	34	1	1	1	1	4	1	1	1	1	1	1	1	2	1	1	1	1	1	7	4	1	7	6	2	7	3	7	3	1	5	1	1	7
1	61	2	3	2	2	2	2	2	3	2	5	4	2	2	2	4	3	2	2	6	2	2	6	2	2	5	2	6	2	5	2	2	2	2
2	27	2	2	2	2	2	2	2	2	2	4	5	7	3	4	2	2	3	2	7	5	1	6	2	3	6	3	7	3	4	5	2	3	6
2	29	1	1	1	1	6	1	6	3	1	4	4	2	1	5	4	3	1	2	7	4	6	7	4	1	4	4	1	2	4	3	4	4	4
2	35	1	2	1	1	1	1	4	1	1	1	4	1	1	2	4	2	2	1	7	4	4	7	3	7	7	4	4	4	1	4	4	4	4
1	53	2	2	4	2	3	2	2	2	3	3	3	3	2	3	6	5	4	5	5	4	3	5	4	3	5	3	5	3	5	4	4	4	5
2	50	1	1	3	1	2	2	2	2	1	3	2	2	2	2	3	2	3	2	6	4	2	7	3	5	6	4	6	5	5	2	2	4	7
2	37	4	5	4	4	2	2	5	5	4	4	4	1	2	2	1	2	1	1	4	4	4	6	3	1	4	3	5	1	3	6	2	1	5
2	57	1	1	2	1	2	2	2	1	1	2	4	1	1	1	4	3	3	1	5	5	3	5	1	5	4	3	3	4	4	4	5	1	3
1	51	1	1	4	1	1	1	1	1	1	1	3	1	1	1	1	1	4	1	7	4	1	7	1	4	4	3	7	4	4	1	4	1	7
2	44	1	1	1	1	1	1	1	1	1	1	1	1	1	1	1	1	4	1	7	1	1	4	1	4	3	1	7	4	1	3	1	4	1
1	39	1	4	1	4	5	1	5	2	1	7	4	4	1	4	6	1	4	3	5	2	4	4	5	1	5	1	4	2	3	6	5	4	4
1	49	1	1	6	1	2	1	2	1	1	1	1	1	1	1	1	2	5	1	6	4	3	7	4	5	3	3	6	3	5	4	4	4	2
2	61	1	1	3	1	2	1	1	1	1	1	3	1	1	1	4	2	1	1	5	5	2	6	1	5	5	5	7	5	1	3	1	2	7
1	34	3	4	4	4	3	3	5	4	3	4	4	3	3	3	5	5	3	4	5	4	4	5	3	3	4	4	5	4	4	3	3	3	4
1	69	7	1	7	7	1	7	7	1	1	1	1	1	1	1	1	1	1	1	7	7	1	7	1	7	7	7	7	7	7	1	1	1	7
1	39	1	1	3	7	1	1	7	1	1	5	5	1	2	5	5	5	3	3	3	2	4	5	5	1	3	2	3	1	4	5	3	4	5
1	57	4	2	6	1	2	3	6	4	4	4	4	2	3	4	5	2	5	3	5	3	3	7	3	6	5	4	6	5	5	3	3	3	6
1	72	1	2	4	1	3	2	6	1	1	1	2	1	1	1	1	1	2	2	5	4	2	6	2	3	6	4	5	3	5	4	4	1	5
1	38	1	1	2	1	5	1	4	1	1	1	3	1	1	1	1	1	1	1	3	1	1	1	1	1	5	1	4	1	2	5	1	1	7
2	25	1	1	3	1	1	1	1	1	2	5	5	1	1	1	1	1	1	1	5	5	3	6	5	1	6	3	2	5	4	1	2	1	1
1	70	4	5	4	5	6	2	5	3	2	4	1	2	2	2	2	1	3	2	5	2	1	5	2	4	5	5	4	5	2	2	2	2	4
2	70	1	2	2	1	2	1	1	1	1	3	1	1	1	2	4	1	3	3	6	5	2	6	2	4	5	4	5	4	4	4	4	3	5
2	41	1	1	2	1	2	1	2	1	1	5	2	1	1	1	2	2	2	2	6	4	1	6	5	5	6	2	7	3	2	5	3	5	6
1	63	2	2	2	2	2	2	2	2	2	2	2	2	2	2	2	2	2	2	2	2	2	2	2	2	2	2	2	2	2	2	2	2	2
1	57	2	1	2	1	5	1	2	1	1	6	2	1	1	1	1	1	2	1	6	5	1	7	1	4	5	5	5	3	4	2	3	1	6
2	48	4	4	4	4	4	4	4	4	4	4	4	4	4	4	4	4	4	4	4	4	4	4	4	4	4	4	4	4	4	4	4	4	4
2	61	1	1	1	1	1	1	1	1	1	1	1	1	1	1	1	1	3	1	6	4	1	7	2	1	7	4	7	4	1	1	2	2	7
1	53	2	3	1	1	2	1	6	4	1	4	4	2	1	5	4	3	4	1	4	3	5	3	2	1	2	3	3	3	5	5	5	3	3
1	58	1	1	4	1	1	1	4	1	1	1	4	1	1	2	5	3	4	2	7	4	1	7	4	4	7	4	6	4	4	2	3	1	5
2	48	5	1	7	1	1	1	6	5	2	4	4	4	2	3	4	4	4	2	7	3	3	7	2	2	7	1	7	2	1	6	4	4	7
2	60	1	1	1	1	2	1	5	1	2	3	4	2	2	2	2	5	4	2	3	4	4	4	3	5	4	2	4	2	4	6	4	5	4
2	28	1	1	3	1	4	1	1	1	1	1	1	1	1	1	1	1	1	1	6	5	1	7	1	1	2	2	7	4	6	5	3	1	4
1	30	3	6	5	4	5	1	3	2	2	7	6	5	4	2	4	4	2	1	1	1	4	4	2	1	3	1	2	1	7	7	5	7	1
2	21	7	1	6	7	1	4	7	7	4	7	4	1	1	1	1	1	1	2	7	2	1	7	1	3	7	3	7	3	1	5	1	1	7
2	56	1	1	1	1	4	1	1	1	1	2	3	1	1	1	5	6	4	4	6	2	1	7	4	3	5	2	5	2	4	6	3	5	6
1	36	2	2	2	2	2	2	4	2	4	5	6	3	4	2	3	2	2	2	6	2	2	6	4	2	3	2	5	2	4	5	4	3	2
2	27	3	2	4	6	6	6	5	4	2	4	3	1	4	3	2	2	3	2	7	3	1	7	4	2	5	2	6	2	3	3	4	4	5
2	22	3	1	1	6	1	1	6	7	2	7	4	1	1	1	3	1	6	5	7	4	7	7	2	1	2	3	7	4	1	3	2	4	7
1	33	4	4	4	4	4	5	6	5	6	7	6	2	6	7	6	4	5	5	7	4	1	7	4	1	5	2	7	4	4	6	4	7	7
2	40	2	2	2	2	2	1	4	2	2	2	2	4	4	4	4	4	4	4	5	4	3	5	3	5	5	4	5	5	3	3	4	2	5
2	65	1	1	1	1	1	1	1	1	1	3	2	1	2	2	5	2	5	4	6	4	1	7	3	4	7	4	6	4	3	2	2	2	6
1	35	3	3	3	4	3	3	4	5	4	4	4	4	4	4	4	4	4	4	2	6	4	4	4	2	3	4	2	3	2	4	3	3	4
1	30	4	4	4	4	4	4	4	4	4	4	4	4	4	4	4	4	4	4	4	4	1	4	4	4	4	4	4	4	4	4	4	4	4
2	25	1	1	5	1	1	2	5	1	1	6	1	1	3	5	5	5	4	3	6	3	3	5	3	4	3	5	3	5	3	2	2	3	4
1	38	1	1	1	1	1	1	1	1	1	1	1	1	1	1	1	1	1	1	4	4	4	4	4	4	4	4	4	4	4	4	4	4	4
2	63	1	1	1	1	1	1	1	1	1	1	7	1	1	1	1	1	1	1	1	4	1	7	1	2	3	2	7	2	1	4	4	4	7
1	46	1	1	1	1	6	1	6	1	2	6	6	2	2	2	4	2	2	2	6	4	2	6	2	4	5	2	5	2	5	6	3	2	3
2	50	1	1	1	1	3	5	5	1	1	2	4	2	2	2	2	2	2	2	7	5	5	7	2	2	2	3	2	5	6	2	4	2	4
1	38	1	1	4	1	1	1	4	1	1	4	7	1	1	1	7	1	4	1	7	4	1	7	4	7	7	4	7	4	1	4	1	4	7
2	48	1	1	1	1	2	1	5	1	1	2	2	1	1	4	3	5	4	2	7	5	1	6	3	3	7	2	5	3	1	5	1	5	6
2	65	3	2	1	1	2	1	5	2	2	5	2	2	2	2	2	2	2	2	6	6	1	7	2	4	6	4	4	4	5	4	1	2	6
2	48	1	3	2	2	4	1	5	2	1	4	4	1	1	1	1	2	1	1	4	4	1	7	3	5	3	4	5	4	3	2	2	2	4
1	52	4	3	4	4	3	4	4	4	4	4	4	4	3	4	4	4	4	4	4	4	2	4	4	4	4	3	5	4	4	4	4	4	4
1	73	1	2	3	1	2	1	4	3	1	2	4	1	1	1	5	1	2	2	7	4	2	7	2	4	5	4	4	4	2	4	4	2	6
2	23	4	5	5	2	1	4	5	4	5	5	4	5	5	4	4	5	5	5	6	6	5	5	1	5	2	1	6	1	2	1	1	2	1
2	39	1	1	1	1	1	1	4	1	1	2	4	1	1	1	1	1	1	1	7	2	1	7	1	2	6	1	5	2	2	6	4	1	4
1	54	4	4	4	4	5	4	5	4	4	5	5	4	5	4	5	4	4	4	6	4	2	7	4	4	2	2	2	2	5	3	3	4	3
2	50	2	2	2	2	2	2	3	4	1	5	4	2	2	2	2	2	2	2	6	4	3	6	2	2	5	4	3	4	3	2	3	4	5
2	28	4	2	1	4	2	2	5	5	2	4	4	1	2	3	4	2	4	4	5	4	4	6	1	1	5	1	2	1	2	1	4	4	6
1	47	1	1	6	1	1	1	1	1	1	1	4	1	1	1	1	1	1	1	7	6	1	6	1	6	4	4	5	5	3	1	1	3	4
1	64	1	1	1	1	3	1	1	1	1	2	5	1	1	2	7	2	3	3	7	5	1	6	2	3	6	4	7	4	3	2	1	2	6
1	32	4	4	3	4	7	4	4	4	1	2	3	1	1	3	3	6	2	2	5	4	2	6	2	4	3	4	3	4	2	3	4	1	4
1	60	1	1	1	1	1	3	1	1	1	1	3	1	1	1	1	1	1	1	6	4	1	7	3	4	6	2	4	3	5	3	1	3	3
2	50	4	4	4	4	4	4	4	4	3	3	2	2	2	2	3	4	3	3	5	4	4	6	4	5	4	4	4	4	3	4	4	3	4
2	46	1	4	2	1	1	1	5	1	1	2	2	1	1	2	2	2	2	1	7	2	1	4	2	1	5	1	7	1	2	7	2	2	7
1	35	2	1	5	1	3	2	7	5	1	1	2	3	1	1	5	3	1	2	7	2	1	7	2	2	7	2	2	2	1	1	3	3	5
1	23	1	1	1	1	1	1	1	1	1	1	2	1	1	1	5	2	6	2	5	5	2	5	1	6	5	5	7	5	4	2	2	1	7
1	26	6	4	5	4	4	3	5	5	4	4	4	4	4	4	4	4	4	4	4	4	4	4	4	4	4	4	7	5	4	4	5	4	4
2	30	2	1	1	1	1	1	2	3	3	5	5	1	2	5	4	5	2	3	7	4	1	7	4	1	7	1	1	1	3	7	4	4	6
2	73	1	1	1	1	1	1	1	1	1	2	4	1	4	1	4	5	4	2	7	5	1	7	4	5	7	3	4	4	7	4	1	2	6
1	28	5	3	2	3	4	6	6	6	4	6	7	4	4	4	4	4	6	5	6	4	1	7	4	7	6	4	4	5	4	4	4	4	6
2	31	1	1	1	1	1	3	4	2	2	6	4	2	1	1	2	2	2	1	6	5	6	7	1	2	2	4	4	4	3	4	4	3	6
2	63	2	2	1	6	1	1	5	5	2	3	2	1	2	3	4	2	4	3	6	4	1	6	2	1	4	2	4	2	4	2	3	4	5
2	38	1	1	1	1	2	1	2	1	1	5	3	1	1	1	2	2	4	1	5	4	1	6	3	4	5	4	7	4	1	4	4	4	4
2	63	2	2	6	1	5	6	4	3	1	6	4	1	4	2	6	3	3	2	7	3	1	6	5	1	6	2	6	1	3	6	3	5	6
1	65	1	1	2	1	1	1	1	1	1	1	1	1	1	1	1	1	1	1	7	1	1	7	2	3	7	5	6	2	1	5	1	1	7
2	62	1	1	1	1	3	1	5	1	1	4	2	1	1	1	1	2	3	3	4	4	2	1	3	3	6	4	5	3	2	1	3	3	1
1	29	1	1	1	1	1	3	3	1	2	5	4	1	2	4	4	2	2	2	4	4	4	4	4	2	4	4	4	4	4	4	4	4	4
2	28	3	1	2	1	1	3	6	3	3	5	4	2	3	3	2	3	2	4	7	3	4	7	3	5	5	4	4	5	5	3	5	6	6
1	67	1	1	1	1	1	1	1	1	1	1	1	1	1	1	1	1	1	1	7	6	1	7	1	1	7	1	1	1	2	1	1	1	7
2	64	1	1	2	1	2	1	4	1	1	5	3	1	4	2	4	2	4	4	5	4	2	7	4	4	5	3	7	4	3	3	3	3	4
1	61	1	4	4	4	1	1	4	1	1	4	4	1	1	1	3	4	4	1	4	4	1	7	2	6	5	4	4	4	1	4	2	1	4
1	71	1	1	1	1	6	1	1	1	3	1	2	1	1	1	6	3	5	1	7	6	1	7	2	6	6	3	7	4	2	5	4	3	7
1	30	1	1	1	1	1	1	1	1	1	4	5	1	4	4	4	2	5	3	6	5	2	7	3	5	1	4	7	5	1	3	2	1	2
1	43	1	4	1	1	1	2	7	1	1	4	1	1	2	1	4	4	2	1	7	1	1	7	1	1	1	1	7	1	1	1	4	1	1
1	38	1	1	1	1	1	1	7	1	2	7	7	5	4	1	2	1	1	1	5	7	2	7	1	1	4	1	4	1	6	1	7	1	4
2	70	1	1	1	1	2	1	6	1	1	2	5	1	1	1	3	2	2	1	6	5	1	6	2	3	6	3	6	4	5	2	6	2	6
2	27	1	1	2	1	1	1	1	1	1	3	2	2	2	3	4	3	4	2	7	4	3	6	3	5	4	3	4	4	4	4	4	4	3
2	65	2	2	1	1	3	1	6	1	1	5	3	3	2	3	4	2	5	2	7	5	1	7	2	4	7	4	7	3	1	5	1	2	6
2	37	5	1	5	1	1	5	4	4	1	2	2	4	2	3	3	4	3	2	3	2	1	5	3	2	2	2	3	3	5	3	3	3	4
1	61	1	1	1	1	1	1	1	1	1	1	1	1	1	1	1	1	1	1	7	4	1	7	1	4	7	5	7	5	1	1	1	1	7
1	28	1	1	1	1	1	1	1	1	1	1	5	1	1	1	1	1	1	1	5	5	1	5	1	6	7	5	5	5	1	1	1	1	5
1	52	1	1	1	1	6	1	1	1	1	1	2	1	1	1	1	1	1	1	5	4	3	6	3	2	2	2	2	2	5	6	3	3	2
1	65	3	4	1	4	5	2	5	4	2	2	3	3	1	2	5	3	2	3	3	2	6	3	5	3	2	3	6	2	6	4	5	5	3
2	54	1	1	2	1	1	5	3	1	1	5	5	1	4	3	1	1	4	1	6	4	1	7	1	5	7	5	7	5	5	3	4	1	6
1	70	1	1	1	1	1	2	3	1	1	2	3	1	1	1	2	1	1	1	4	4	1	4	4	4	4	3	5	4	3	3	4	4	4
2	36	1	1	2	1	1	1	1	2	1	1	4	1	1	3	2	3	3	4	7	4	1	7	2	4	6	5	6	4	4	2	1	3	6
1	32	6	2	3	1	3	1	5	5	4	6	4	1	1	3	4	5	3	1	5	4	1	7	2	5	5	2	6	3	3	4	2	2	7
2	21	1	1	2	1	5	1	1	1	1	1	1	1	1	1	1	1	1	1	4	6	1	7	1	6	4	7	7	6	2	1	1	1	6
2	52	1	1	1	1	1	1	1	1	1	2	4	1	1	2	2	1	2	1	7	4	1	7	1	4	6	4	7	4	1	5	5	1	7
2	31	1	1	1	1	4	4	1	1	1	4	2	1	4	3	4	4	4	4	7	6	3	6	2	4	5	3	7	3	4	4	4	3	4
1	32	3	1	1	1	1	1	1	2	1	6	5	1	1	1	2	2	4	4	1	4	1	6	4	4	7	4	1	4	2	4	2	4	7
2	62	1	1	1	1	1	1	1	1	2	3	2	2	2	2	2	2	2	2	6	4	2	6	2	3	4	2	6	3	3	6	3	2	6
1	44	1	1	3	4	1	2	4	4	1	3	4	2	2	3	4	4	1	3	4	4	3	4	3	2	4	4	4	4	4	4	4	4	4
1	62	3	3	5	1	1	3	5	3	4	4	3	3	3	3	5	4	4	4	5	4	2	3	3	3	4	3	2	4	3	4	3	3	3
2	32	2	4	2	1	5	2	6	3	1	6	5	3	4	5	5	4	3	4	6	3	3	7	4	1	5	1	3	3	4	5	2	2	4
1	23	2	2	2	2	2	3	4	2	2	2	2	2	2	2	2	2	3	2	5	5	2	6	2	2	5	2	5	2	2	2	3	2	5
2	25	5	1	5	5	2	5	1	5	1	1	1	1	1	1	1	1	1	1	5	5	2	5	5	6	5	5	2	5	2	2	1	4	5
2	65	1	1	1	1	1	1	1	1	1	7	5	1	3	1	3	1	2	3	7	3	1	6	2	5	6	1	7	4	2	4	2	1	6
2	34	2	7	5	1	6	2	7	5	1	5	7	2	4	3	5	5	2	2	6	5	1	7	4	6	2	6	5	5	5	3	5	3	2
2	53	2	2	4	1	3	1	5	1	2	5	4	4	2	2	5	2	3	4	7	4	2	7	3	3	2	3	5	4	2	4	4	3	5
1	24	1	3	1	3	3	2	3	3	4	6	6	2	5	5	6	5	5	5	6	4	2	7	4	6	4	3	5	1	5	2	2	4	5
2	29	7	2	7	7	5	2	5	2	2	1	1	2	2	2	2	1	1	1	5	3	5	7	1	5	2	5	7	3	1	4	5	1	1
2	44	2	5	2	1	3	1	6	2	2	5	4	1	1	3	4	2	3	3	7	4	3	7	4	5	6	4	6	4	2	4	3	4	6
2	34	2	1	2	1	3	1	4	4	1	3	4	1	1	2	3	3	4	1	7	4	1	7	4	3	6	4	6	4	6	3	4	4	4
1	72	1	1	1	1	1	1	2	1	3	5	3	2	2	5	5	2	3	2	6	4	2	6	5	3	5	3	5	4	2	5	4	2	5
1	49	3	1	3	1	2	3	3	2	1	2	7	1	2	5	3	6	2	1	7	4	1	5	4	1	7	1	1	2	3	7	3	4	5
2	59	1	1	4	1	2	1	5	1	1	1	1	1	1	1	5	3	3	1	6	4	1	6	2	3	6	3	4	3	2	4	4	2	5
1	64	1	1	2	1	3	1	1	1	1	1	2	1	1	3	4	1	4	1	7	4	1	6	4	5	4	5	1	4	4	2	4	1	5
1	56	1	1	1	1	1	1	1	1	1	1	1	1	1	1	1	1	1	1	4	4	1	1	1	1	1	1	1	1	4	1	2	1	5
1	54	2	2	5	1	2	2	5	2	5	4	5	5	4	5	5	5	5	5	4	5	4	4	4	4	5	4	4	4	5	4	4	5	4
1	23	5	1	1	6	6	5	6	7	5	3	4	4	2	4	5	3	5	2	7	5	3	7	3	5	5	5	6	6	4	3	2	2	5
2	42	4	3	3	4	3	3	4	4	3	5	4	3	4	3	4	3	4	4	5	4	3	5	4	4	5	4	5	5	4	3	4	4	5
1	44	1	4	4	4	4	4	4	1	2	2	6	2	2	2	2	2	2	2	4	4	4	4	4	4	5	4	4	4	4	4	4	4	4
1	71	2	1	1	1	1	1	1	1	1	5	5	1	3	1	4	1	4	4	5	4	1	1	4	4	4	2	7	4	3	2	3	2	4
1	73	1	1	1	1	1	1	1	1	1	2	1	1	2	2	2	1	6	1	7	4	2	6	2	3	4	4	6	4	5	3	3	2	6
1	56	2	1	1	1	2	1	3	1	1	2	2	1	1	1	1	1	3	2	7	5	1	7	2	4	6	5	6	4	3	2	2	2	6
1	28	1	1	1	1	1	1	1	1	1	4	4	1	1	4	4	6	1	1	4	4	1	7	4	4	4	4	6	4	1	4	1	4	4
1	60	1	1	1	1	1	1	1	1	1	1	1	1	1	1	4	4	4	1	7	4	1	6	4	1	7	1	6	1	2	4	1	1	6
1	53	1	1	7	1	2	1	5	1	1	4	4	1	1	2	4	1	4	3	7	5	1	7	1	5	5	5	4	5	4	1	4	1	7
2	53	2	1	5	1	1	2	5	5	4	4	5	2	4	4	4	4	4	6	5	4	5	4	4	4	4	1	1	4	5	7	4	5	4
1	55	2	2	4	2	2	1	4	1	1	3	6	4	2	2	4	5	3	2	6	4	4	7	2	4	3	4	5	4	5	5	5	2	5
2	47	3	3	3	3	3	5	4	3	4	4	4	4	4	4	4	4	4	4	5	5	3	4	4	4	5	4	4	4	3	3	4	4	5
1	46	2	2	1	1	6	4	3	1	2	7	4	2	5	5	4	5	2	4	5	3	1	7	2	2	4	2	7	2	4	5	4	3	5
2	52	1	4	2	1	1	1	4	4	1	4	4	2	3	4	7	2	3	4	6	4	2	7	4	4	7	5	7	4	3	3	3	4	5
1	57	1	1	1	1	1	1	1	1	1	2	3	1	1	2	1	1	1	2	7	7	1	7	1	4	7	4	7	7	1	1	1	1	7
2	21	4	4	6	7	5	2	4	4	2	6	2	1	3	1	4	5	2	3	3	5	1	7	7	2	6	1	1	1	2	5	5	5	5
1	74	1	3	3	1	4	1	4	1	1	2	2	1	1	1	2	1	2	2	5	5	1	5	2	5	4	3	3	4	4	2	6	2	4
2	57	3	3	3	3	3	2	3	3	2	2	2	2	4	2	4	2	2	4	7	4	2	5	4	4	5	5	6	4	2	4	2	2	2
1	48	3	2	5	1	1	1	4	2	4	5	6	2	4	2	4	5	4	5	7	5	2	4	3	4	3	5	3	4	2	3	5	4	5
2	46	2	1	1	1	2	2	5	1	2	2	4	4	2	1	5	4	3	3	6	4	4	7	3	5	5	5	6	4	5	3	4	1	6
2	56	1	2	1	1	3	1	5	1	3	3	3	3	3	3	3	3	3	3	6	5	2	6	3	3	5	3	5	4	4	4	3	3	5
2	43	2	2	2	1	1	1	2	1	2	2	2	2	2	2	2	2	2	2	5	4	3	5	3	3	4	4	4	3	3	4	4	3	4
1	44	3	2	7	6	5	1	6	2	1	6	6	1	2	4	4	5	4	5	2	2	2	4	3	5	3	2	2	3	3	5	6	4	3
2	34	1	1	3	1	2	1	6	5	2	4	4	4	3	6	4	2	4	3	7	5	3	7	4	5	4	4	4	4	2	4	1	2	4
2	70	6	2	2	2	4	2	3	2	2	6	5	2	2	4	6	6	4	4	7	4	1	6	4	6	6	3	6	3	1	4	2	4	6
2	70	6	1	5	1	2	3	6	5	2	4	2	2	2	2	3	1	2	3	2	3	2	7	6	6	6	2	2	2	1	5	3	2	2
1	29	1	1	1	1	1	1	1	1	1	1	4	1	1	1	4	4	3	5	7	7	1	7	2	4	7	5	7	5	1	4	1	2	5
2	70	1	1	1	1	1	1	1	1	1	4	4	1	1	1	4	4	5	4	7	4	1	1	4	4	7	4	7	4	2	4	1	4	6
1	55	2	2	3	1	3	1	5	5	2	2	2	2	2	2	2	3	2	1	5	4	2	6	2	5	2	5	4	5	2	2	3	4	2
2	62	3	1	4	3	3	1	4	3	1	5	3	1	2	1	3	1	3	1	6	4	1	7	3	6	5	5	7	6	2	2	3	1	7
2	72	1	1	1	1	1	1	1	1	1	1	1	1	1	1	1	1	4	1	7	4	1	7	1	4	7	4	7	4	1	1	1	3	4
2	44	4	1	1	1	1	4	3	2	4	4	4	4	4	4	4	6	4	3	5	4	4	6	5	4	4	1	4	1	2	4	4	4	3
1	52	5	7	7	1	1	1	7	5	1	4	4	1	1	1	1	4	4	1	6	1	1	7	5	1	1	1	7	1	7	7	6	4	5
1	76	1	1	1	1	2	1	2	1	4	4	4	4	1	4	7	4	4	4	4	4	4	4	4	4	4	4	4	4	4	4	4	4	4
2	73	1	1	1	1	1	1	1	1	1	1	4	1	1	1	4	1	4	1	6	4	1	2	2	4	6	4	2	4	6	4	6	2	6
2	29	2	2	5	4	4	2	6	3	2	4	4	2	2	2	2	6	2	2	4	6	4	7	2	4	3	3	7	4	6	4	4	2	4
2	45	1	1	1	7	2	1	4	1	1	2	5	1	1	4	4	4	1	1	7	6	1	7	4	5	7	5	1	5	1	5	1	1	7
2	23	4	5	2	1	1	1	5	3	1	4	4	1	1	4	5	4	5	4	7	1	4	7	3	1	7	1	7	1	1	7	2	7	5
1	72	6	4	7	6	5	2	7	6	4	5	5	3	1	2	5	1	3	3	4	4	1	5	1	3	5	4	4	4	6	1	4	1	6
2	59	1	1	4	1	4	1	5	1	1	1	1	1	1	1	1	1	1	1	6	4	1	6	4	4	4	4	5	4	4	4	3	3	4
1	70	5	4	4	5	5	3	6	4	4	5	4	4	4	4	3	4	4	3	6	4	3	3	4	5	4	4	4	4	4	4	3	4	5
2	53	1	2	1	1	1	1	1	1	1	1	1	1	1	1	1	4	1	1	7	4	1	7	1	2	6	4	4	4	1	2	1	1	7
1	54	1	2	1	1	3	2	2	1	1	2	6	2	1	2	1	1	2	1	7	6	3	7	4	4	1	4	7	5	3	4	4	4	3
1	24	1	1	1	1	1	1	1	1	1	1	1	1	1	1	1	1	3	4	7	1	1	7	7	1	7	1	7	1	1	7	1	6	7
2	37	4	5	4	5	2	2	5	4	5	4	4	2	2	4	2	3	2	2	5	4	4	4	3	5	6	4	6	5	3	3	3	2	6
2	36	1	1	1	1	1	1	2	1	1	1	7	1	1	5	7	7	5	1	6	4	1	7	4	4	4	4	1	4	1	4	7	7	4
2	43	1	1	1	1	1	1	1	1	1	4	4	1	1	2	2	2	5	1	7	4	1	7	2	1	5	1	6	2	5	6	2	4	5
2	48	1	2	4	1	2	1	5	2	1	1	1	2	1	1	1	1	1	1	6	6	2	7	2	5	4	4	2	5	5	3	4	1	5
2	44	4	3	4	4	3	3	2	2	2	4	4	3	4	4	4	4	4	4	5	4	4	4	4	4	4	4	4	4	3	4	3	4	5
1	39	3	3	3	2	5	2	5	3	3	5	4	4	4	4	4	6	4	4	4	4	3	5	4	4	5	4	5	4	4	4	4	4	4
1	65	1	1	1	1	4	1	4	1	2	3	3	3	2	3	5	5	4	3	5	4	3	5	4	4	4	4	5	4	3	4	3	2	5
1	44	1	1	2	1	4	1	1	1	2	4	5	2	2	2	4	4	2	2	5	4	1	6	3	2	6	2	4	2	5	5	2	3	2
2	46	1	2	1	1	6	7	6	1	2	2	6	7	2	2	4	1	2	5	7	7	3	7	6	2	4	6	7	3	1	6	1	4	7
2	72	4	4	4	4	4	4	4	4	3	4	4	4	4	4	4	3	4	4	4	4	4	4	4	4	4	4	4	4	4	4	4	3	4
2	44	2	1	4	1	4	3	5	4	3	5	6	4	2	3	4	3	5	3	7	6	4	5	3	3	4	2	6	4	3	7	3	3	4
2	57	1	1	3	1	3	1	4	1	1	4	4	2	2	2	4	4	2	4	7	4	1	7	2	5	7	4	7	5	2	3	2	2	6
2	25	3	2	2	4	2	2	3	6	3	1	4	3	3	1	4	5	4	2	7	6	3	6	2	2	2	2	5	2	3	2	3	2	3
1	39	2	4	5	1	5	1	5	2	2	4	2	2	2	2	3	4	3	5	7	4	3	7	3	5	6	5	6	4	5	4	3	4	5
2	58	2	3	2	1	2	3	5	3	1	2	4	1	3	1	1	3	4	2	7	3	7	7	4	3	5	1	7	4	4	4	3	3	6
2	67	1	1	1	1	1	1	1	1	2	2	2	2	2	2	4	4	4	2	6	4	1	6	4	2	4	2	5	2	2	5	4	4	7
2	40	1	3	6	1	6	6	6	1	1	5	5	1	5	5	4	3	2	1	7	1	1	1	6	2	4	1	1	2	5	7	3	4	1
1	48	2	2	2	2	2	2	2	2	4	4	4	4	4	4	4	4	4	4	4	4	4	4	4	4	4	4	4	4	4	4	4	4	4
2	64	1	1	1	1	1	1	1	1	1	1	1	1	1	1	1	1	1	1	7	7	1	7	1	5	7	7	6	5	1	1	1	1	7
1	28	6	1	5	7	1	1	6	6	2	3	1	3	1	1	1	1	4	1	7	4	5	7	1	1	4	1	3	1	1	6	1	5	7
1	37	2	1	4	2	5	1	3	1	2	2	4	3	4	4	4	5	4	3	6	4	2	6	4	5	5	4	4	4	3	4	4	3	4
1	55	1	4	1	1	7	1	7	7	1	1	4	1	4	4	4	4	1	1	7	4	1	7	4	1	1	4	7	1	1	4	4	4	1
2	56	1	1	1	1	1	1	1	1	1	1	1	1	1	1	3	1	2	1	6	4	1	7	7	4	7	3	6	5	1	3	1	1	7
2	42	3	3	4	1	3	3	3	3	2	4	4	4	2	3	4	3	4	2	6	4	5	5	2	3	3	3	1	3	5	7	5	4	3
2	37	1	2	2	1	2	2	2	2	2	2	4	2	3	5	3	2	3	2	5	2	1	4	2	5	2	2	7	2	1	4	4	4	4
2	72	1	1	1	1	2	1	1	1	1	5	1	1	1	2	6	6	4	3	7	4	1	7	2	4	5	4	4	4	3	3	2	2	6
1	37	1	1	1	1	5	1	1	1	1	1	1	1	1	1	1	1	1	1	1	5	1	7	1	5	1	1	7	4	1	1	1	1	1
2	54	1	7	1	1	4	1	7	7	4	5	4	4	1	3	3	3	4	4	6	5	3	1	3	4	4	4	7	4	6	3	4	3	5
2	50	2	2	2	1	1	3	3	3	2	4	4	1	4	2	4	2	5	3	6	5	1	5	3	3	4	3	5	3	2	3	6	3	4
1	24	5	5	1	5	5	3	6	5	1	4	6	1	1	1	1	2	3	1	5	6	3	7	1	7	1	5	1	6	3	2	5	1	1
2	48	1	1	1	1	1	1	1	1	1	2	4	1	4	2	4	2	5	1	7	4	1	7	4	2	6	2	6	4	1	6	1	4	6
2	70	1	1	1	1	2	2	1	1	1	6	3	1	2	1	6	2	3	1	7	4	1	6	3	1	1	3	7	1	7	4	5	4	1
1	69	1	1	1	1	1	1	1	1	1	1	1	1	1	1	1	1	6	1	7	1	1	7	2	1	7	1	7	1	1	1	1	1	7
2	70	1	1	2	1	2	1	2	1	1	1	1	1	1	1	3	1	1	3	1	6	1	7	1	7	7	2	6	6	1	6	1	1	7
2	23	1	4	1	4	5	1	6	4	1	1	3	1	1	1	4	2	6	2	7	2	3	7	4	5	6	2	4	1	4	6	5	3	4
1	44	4	4	4	4	4	4	4	4	4	4	4	4	4	4	4	4	4	4	7	3	6	7	2	5	1	2	1	1	6	5	6	5	2
1	37	1	4	4	4	5	1	5	3	1	1	1	3	1	1	1	1	1	1	5	4	5	5	1	4	4	4	6	4	3	4	2	1	4
1	27	1	1	1	1	1	1	1	1	1	2	3	1	2	2	2	5	2	2	6	4	1	7	4	6	6	3	6	4	3	4	1	3	5
2	28	1	1	1	1	2	1	5	1	1	2	2	1	1	1	4	3	4	1	7	6	2	7	1	6	6	5	7	6	1	4	4	1	6
2	56	1	3	1	1	3	1	5	2	2	5	4	3	3	3	5	4	3	3	5	2	3	5	6	2	3	2	5	2	6	6	4	6	3
1	67	2	1	1	1	5	2	7	4	2	5	5	4	4	3	6	4	4	2	7	4	1	7	4	1	2	1	4	2	4	6	4	4	6
1	35	4	3	4	4	3	3	4	4	3	4	6	4	4	4	4	5	4	3	7	4	3	5	4	4	5	4	6	4	3	4	2	4	5
2	46	2	1	4	1	3	4	4	2	3	3	3	2	3	4	3	4	3	3	5	4	2	5	3	6	4	4	6	4	5	4	4	4	4
2	48	1	2	4	1	2	1	1	1	1	1	5	1	1	1	2	1	2	1	5	4	3	7	1	3	7	3	2	4	1	5	4	3	3
1	28	2	2	2	2	2	2	2	2	2	3	3	2	2	3	6	3	3	3	6	3	2	6	3	2	3	3	6	3	3	3	3	3	3
2	40	1	1	1	1	1	1	1	1	1	1	5	1	1	2	1	1	1	1	7	6	1	7	2	4	3	4	7	4	2	1	1	2	7
2	36	4	1	1	1	1	4	1	2	2	1	1	1	4	2	2	4	2	2	7	4	1	7	4	2	7	4	7	4	1	4	1	1	7
2	50	1	6	5	1	2	1	6	1	1	4	2	1	1	1	7	4	1	1	2	3	2	1	1	1	5	7	2	4	5	1	1	1	7
2	46	1	1	1	1	1	1	2	1	1	1	1	1	1	1	4	1	1	1	7	1	1	6	1	2	6	5	6	2	4	1	1	4	5
1	68	6	2	3	1	3	2	5	4	2	5	4	2	2	2	2	2	3	2	6	4	2	6	2	2	5	3	5	5	2	2	2	2	5
2	48	1	1	1	1	1	1	1	1	1	1	7	1	1	1	7	1	1	5	7	2	5	7	7	1	7	1	2	1	2	6	3	5	2
1	53	1	1	1	1	1	1	1	1	1	2	1	1	1	1	4	2	5	2	6	4	1	1	1	4	6	4	6	4	6	1	5	1	3
1	52	2	2	2	1	6	5	2	2	2	1	4	1	6	2	6	1	6	1	7	3	1	7	3	2	4	5	6	6	5	2	4	3	4
1	66	1	1	1	1	1	1	1	1	1	1	1	1	1	1	4	1	1	1	7	4	1	7	1	6	7	6	7	7	2	1	1	1	7
2	21	1	1	4	1	5	6	3	1	1	4	3	1	3	2	4	4	4	2	7	4	4	7	5	6	5	3	6	3	2	5	4	4	5
1	46	1	4	2	4	5	2	5	1	1	5	2	4	4	2	4	4	2	3	6	4	6	7	4	4	2	3	7	4	5	3	4	2	6
2	62	2	2	2	1	2	4	2	2	2	2	2	2	2	2	2	2	2	2	1	2	2	2	2	2	2	6	4	4	2	2	2	2	2
1	60	1	1	1	1	5	5	1	1	1	5	5	1	2	3	2	2	3	2	6	4	2	6	2	2	5	2	6	2	5	6	3	2	5
2	36	1	1	4	1	1	4	1	1	1	5	3	2	3	5	6	4	5	2	7	3	6	7	2	7	2	2	7	3	1	6	4	3	7
2	49	1	1	2	1	2	1	2	1	1	1	1	1	1	1	1	1	1	1	7	5	1	7	1	4	7	4	7	4	1	4	3	1	7
1	30	4	4	4	2	5	2	4	4	6	4	4	5	4	4	4	4	5	4	4	4	4	3	4	5	5	3	4	5	3	2	5	2	5
2	20	4	4	4	4	4	4	4	4	2	4	4	1	4	4	4	4	4	4	4	4	4	4	4	5	4	3	4	4	4	4	4	4	4
1	60	2	1	4	1	2	1	5	1	1	2	3	1	1	1	2	2	3	1	6	5	1	7	3	4	4	4	7	4	2	3	3	3	4
2	59	3	6	5	1	3	1	7	5	4	5	4	1	1	2	5	4	4	1	7	3	1	7	4	4	7	2	7	4	4	4	1	1	7
2	27	7	7	1	1	2	7	7	6	3	6	6	1	6	6	6	6	6	4	4	2	1	7	6	1	5	1	4	1	1	7	3	5	3
2	29	1	1	4	1	1	1	3	1	1	4	4	1	1	1	4	5	4	1	4	5	1	7	2	4	6	4	7	4	2	4	5	3	4
2	74	1	4	1	4	1	1	2	4	2	4	3	2	3	3	4	4	2	4	4	4	1	4	4	1	4	2	3	2	5	6	5	3	4
2	21	5	1	2	7	1	1	7	4	1	2	1	1	1	1	1	4	4	1	7	4	6	7	1	2	4	4	2	4	3	4	2	2	6
1	61	6	6	1	4	5	2	6	5	5	6	6	4	3	4	4	3	3	2	6	3	2	7	3	5	5	2	5	1	5	6	1	5	4
1	51	1	1	1	1	2	1	2	1	1	1	4	1	1	1	4	1	1	1	7	4	2	7	1	7	7	7	7	7	4	1	4	1	5
2	63	1	1	1	1	1	1	1	1	1	2	1	1	1	1	1	1	2	1	1	4	1	1	1	6	1	1	6	3	1	3	4	1	7
1	70	1	2	1	1	1	1	1	1	1	2	2	1	1	1	5	1	6	2	7	7	1	7	1	6	7	7	7	7	1	1	1	1	6
1	55	2	1	1	1	1	2	4	1	1	2	6	1	1	1	6	2	1	1	6	4	1	7	1	2	6	3	6	3	2	2	4	1	6
1	40	1	1	2	1	4	1	2	1	1	2	2	1	4	2	4	1	4	3	4	5	4	5	3	5	5	4	4	5	4	3	4	4	4
2	38	1	4	1	1	1	2	6	1	1	5	2	1	1	2	4	1	3	1	4	4	2	7	1	4	6	4	7	6	3	4	1	2	7
2	61	1	3	2	2	4	2	4	2	2	4	2	2	2	2	2	1	2	2	6	5	2	6	4	6	6	2	6	2	5	3	3	4	5
2	74	1	1	1	1	2	1	2	1	1	4	3	1	2	1	4	1	5	2	6	4	2	7	3	3	5	4	5	4	3	4	3	3	5
1	51	1	1	1	1	1	1	1	1	1	1	4	1	1	1	1	1	1	1	7	7	1	7	1	7	7	7	7	7	1	1	1	1	7
2	53	4	1	4	4	6	4	7	4	4	4	4	4	4	4	4	4	1	1	5	6	6	7	2	5	4	5	4	2	2	1	4	1	4
2	54	1	1	2	1	4	1	3	4	2	5	4	4	3	4	4	4	4	2	4	4	2	7	4	5	5	3	4	3	5	5	4	4	3
2	44	1	1	1	1	1	1	4	1	1	1	1	1	1	1	1	1	1	1	7	4	1	7	3	4	5	4	6	3	2	1	1	4	7
2	68	2	4	4	4	4	2	2	4	2	1	2	2	3	2	4	2	2	2	6	4	2	6	4	1	4	1	6	2	2	4	3	4	4
1	54	4	3	3	1	3	2	3	2	3	3	5	2	2	2	3	3	3	3	6	4	4	3	2	4	2	3	3	3	6	3	6	3	4
2	41	1	1	1	1	1	4	4	1	2	2	4	1	1	1	4	4	4	2	7	6	1	7	1	6	7	4	7	3	1	2	1	1	7
2	31	1	2	4	2	4	1	6	2	2	3	4	3	2	2	4	4	4	4	5	3	5	7	3	1	4	2	1	4	6	4	5	4	5
1	40	3	3	3	3	3	3	3	3	3	3	3	3	3	3	3	3	3	3	3	3	3	3	3	3	3	3	3	3	3	3	3	3	3
2	64	1	1	2	6	1	1	5	1	1	1	1	1	1	1	7	2	2	1	7	3	1	6	1	3	4	3	4	3	1	2	4	1	6
2	69	1	1	1	1	1	3	1	1	4	4	4	4	4	4	4	4	4	4	2	5	5	5	5	2	5	5	5	2	5	5	5	5	2
2	24	5	1	3	1	1	4	1	5	4	5	3	3	2	2	3	2	2	2	7	2	3	5	2	2	4	5	2	2	3	3	3	2	5
2	50	2	1	1	1	5	3	6	5	2	5	3	1	2	2	4	3	4	2	4	4	4	6	3	3	5	5	7	4	5	2	4	3	3
2	20	1	1	5	1	1	5	1	2	1	1	1	1	1	1	1	1	2	1	7	6	7	1	1	6	7	6	7	6	1	1	1	6	7
1	30	1	1	1	1	3	1	1	1	1	4	7	1	1	1	1	7	1	4	7	7	1	7	1	4	3	4	7	4	7	1	4	1	7
2	43	1	1	1	1	1	1	1	1	1	1	1	1	1	1	2	1	1	1	7	2	1	1	1	4	7	5	1	5	1	3	1	2	1
1	59	3	2	2	4	1	1	5	2	2	5	3	1	1	4	4	2	4	3	5	4	1	7	4	1	2	2	7	2	5	4	2	4	6
1	57	5	5	3	3	3	2	3	2	3	3	4	3	3	2	3	3	4	5	4	5	3	5	3	4	5	5	4	5	5	3	3	3	5
1	48	6	1	1	1	3	6	4	6	6	6	5	2	5	4	3	6	4	4	7	5	1	7	2	1	1	2	1	2	3	5	3	5	2
1	41	1	1	1	1	1	1	1	1	1	1	1	1	1	1	1	1	1	1	7	4	1	7	7	1	3	1	4	1	5	7	1	1	1
2	26	1	1	1	1	3	1	1	1	1	1	1	1	1	1	1	1	1	1	6	4	2	5	3	4	4	6	3	5	3	1	3	2	4
2	56	1	1	1	1	4	1	4	1	1	3	3	1	1	1	5	1	1	1	6	4	4	7	2	2	4	2	5	2	3	4	4	1	4
1	26	4	2	4	4	4	4	5	5	2	4	3	4	4	1	3	4	4	1	3	4	4	6	4	4	2	4	4	4	4	5	6	4	4
2	46	1	1	1	1	1	1	1	1	1	1	1	1	1	1	1	1	1	1	7	7	1	7	4	7	7	5	7	7	7	4	2	4	7
2	55	1	1	1	1	1	1	1	1	1	4	1	1	1	1	1	4	1	1	7	4	4	6	1	4	4	5	7	5	6	4	5	1	1
1	33	1	1	2	1	2	1	4	1	1	4	4	1	1	1	4	4	2	2	7	5	1	7	1	5	7	5	6	4	1	2	2	1	7
2	34	5	7	1	1	7	6	7	7	6	7	4	4	5	5	3	4	3	3	7	5	1	7	6	6	5	4	4	4	6	4	1	7	5
1	58	1	2	1	1	3	1	3	6	1	2	2	2	1	1	4	2	4	2	5	5	4	2	2	2	5	3	3	3	4	4	3	3	4
2	52	1	1	2	1	1	2	3	2	1	4	4	1	1	1	1	1	1	1	7	4	1	7	1	2	6	4	6	4	2	1	2	1	7
2	40	4	3	4	1	6	1	7	6	3	4	2	3	2	2	2	1	1	2	3	6	6	7	4	3	4	3	6	3	1	4	1	1	4
1	42	4	4	4	4	4	4	4	4	3	3	4	4	4	3	3	4	3	3	4	4	4	5	5	5	3	4	4	3	5	5	5	4	4
2	31	1	1	1	1	1	1	1	1	1	1	1	1	1	1	1	1	1	1	1	4	1	1	1	1	7	1	1	1	1	1	4	1	7
2	73	1	1	4	1	2	1	2	2	1	1	3	1	1	1	2	1	2	2	6	5	2	6	3	3	4	3	5	4	4	3	4	3	5
2	73	3	2	2	1	1	2	2	3	1	4	4	1	1	3	4	1	4	2	7	4	3	4	2	5	5	2	6	2	1	5	2	4	5
2	35	4	4	4	4	4	4	4	4	4	4	4	4	4	4	4	4	4	4	4	4	4	4	4	4	4	4	4	4	4	4	4	4	4
2	56	4	1	4	4	5	2	5	1	1	6	5	2	4	4	3	4	4	3	5	4	1	7	4	6	5	2	3	2	5	3	5	2	7
1	64	1	1	1	1	2	3	5	2	1	4	3	3	2	2	2	3	2	3	5	4	3	4	3	5	4	4	4	5	3	4	2	3	6
1	57	2	1	2	1	4	3	4	2	2	3	3	2	3	4	2	2	3	3	5	4	1	4	3	4	5	4	4	4	4	4	2	3	5
2	33	1	2	2	1	1	2	4	4	1	4	3	1	2	2	2	4	3	2	6	4	3	5	4	2	2	3	3	3	3	5	3	3	5
2	62	1	2	1	1	2	2	2	3	1	1	4	2	2	2	4	2	4	2	7	4	1	6	2	2	6	3	6	2	2	4	4	2	6
1	34	2	2	2	4	4	2	4	4	1	6	5	5	3	3	6	3	3	3	5	2	5	6	3	2	2	1	3	2	5	7	5	5	3
2	35	5	2	1	4	1	1	5	2	1	1	1	1	1	1	1	1	1	1	5	1	2	7	1	1	1	1	4	1	4	1	4	1	1
1	40	1	1	1	1	3	4	3	1	1	1	7	1	5	5	2	3	3	1	3	2	2	7	2	3	4	3	2	4	2	4	3	2	6
2	58	2	3	4	1	2	1	2	2	2	3	4	2	2	2	2	2	4	2	5	4	2	6	2	3	5	4	6	4	2	4	2	3	5
1	76	1	1	2	1	1	1	5	1	1	1	2	1	1	1	4	1	3	2	6	3	1	6	3	6	7	4	6	5	4	5	2	3	6
1	69	1	1	4	1	2	1	4	1	1	1	4	2	1	1	6	1	4	2	6	5	2	6	2	5	5	4	3	4	2	3	4	2	5
1	45	2	4	2	1	3	1	2	2	2	2	2	2	2	2	2	4	1	2	5	5	5	5	4	5	5	4	5	3	2	5	2	3	5
2	72	1	1	3	1	5	1	1	1	1	1	1	1	1	1	2	1	1	1	6	4	6	6	2	2	6	2	2	2	2	6	2	2	6
1	36	4	4	5	1	4	1	4	4	3	5	4	4	3	4	5	3	2	3	4	5	2	7	2	5	4	5	5	6	4	2	3	1	5
1	35	5	3	3	3	3	3	5	5	5	5	4	1	4	5	3	4	5	5	7	5	4	7	4	3	4	2	6	4	3	3	1	4	6
1	73	1	1	2	1	3	1	3	1	1	4	3	2	2	4	6	2	4	3	5	4	1	6	4	3	4	3	4	3	5	3	4	4	4
1	52	5	1	1	1	3	1	6	1	4	4	5	4	4	4	4	2	4	4	6	4	1	7	4	2	1	2	1	4	1	4	4	4	1
2	54	2	1	2	1	3	2	2	3	1	3	3	2	2	2	4	3	4	3	5	4	3	4	3	2	4	3	2	3	5	5	5	4	4
1	76	1	1	1	1	4	2	1	1	1	2	1	1	1	2	2	2	4	2	7	4	1	6	2	2	6	2	4	3	6	4	5	2	6
1	73	1	1	2	1	3	2	2	1	1	1	2	1	3	1	6	2	4	3	7	6	1	6	2	1	7	3	7	4	1	2	2	2	6
1	43	1	1	1	1	1	1	1	1	1	1	1	1	1	1	1	1	1	1	7	5	1	7	1	1	6	1	7	3	1	1	7	1	7
2	58	1	1	1	1	1	1	5	1	2	3	6	1	1	1	1	3	2	1	6	4	1	7	1	2	6	2	7	2	6	6	2	4	7
2	49	5	1	2	1	1	6	4	1	2	2	4	2	4	3	1	2	4	1	4	1	4	6	2	5	4	4	7	4	1	2	5	2	6
1	49	5	1	4	1	3	3	5	4	3	6	4	2	4	3	3	6	4	3	6	5	2	7	4	6	5	4	5	4	6	4	5	5	4
1	28	4	2	4	1	5	4	5	4	4	2	4	2	1	2	3	5	3	3	4	2	5	6	2	5	2	5	5	5	4	2	4	2	4
1	38	5	5	2	1	5	2	6	5	5	6	5	2	2	5	2	2	2	1	5	2	1	5	2	4	2	3	5	3	2	2	1	2	2
2	71	1	1	1	1	2	1	5	1	1	4	4	1	3	1	4	5	5	3	7	4	1	7	3	3	7	3	5	4	1	3	1	5	7
1	65	4	3	4	5	5	3	5	2	4	3	4	4	3	3	4	5	4	3	5	3	4	3	4	3	3	2	3	2	5	5	5	4	3
1	56	2	1	6	1	1	2	4	2	1	1	6	1	1	1	1	1	1	1	7	1	1	7	1	2	6	2	7	1	1	2	2	3	7
2	67	1	2	1	1	2	1	4	1	2	1	1	1	1	1	1	1	4	1	6	2	2	6	3	6	4	3	3	3	3	5	6	2	2
2	45	1	1	1	1	1	1	1	1	1	1	1	1	1	1	1	1	1	1	1	1	1	1	1	1	1	1	1	1	1	1	1	1	1
2	29	1	1	1	1	1	1	1	1	1	1	4	1	2	1	1	1	1	1	7	7	6	7	1	7	3	7	7	7	1	1	4	1	6
2	61	1	1	1	1	1	1	3	1	2	4	4	1	1	2	4	1	3	1	6	4	1	7	3	5	6	5	7	4	2	3	3	2	6
1	47	1	1	5	1	4	1	1	1	1	1	1	1	1	2	2	2	1	2	4	4	4	5	4	5	4	3	3	5	3	4	4	3	4
1	60	1	1	1	1	1	1	1	1	1	1	4	1	1	1	4	1	4	1	6	4	7	7	4	4	6	3	3	4	2	4	5	4	6
2	63	1	1	3	7	2	1	6	1	1	2	4	4	2	1	6	2	3	4	7	5	4	5	5	3	4	5	2	3	4	3	4	3	5
1	70	1	2	4	4	2	1	2	1	1	2	2	3	1	1	1	1	3	1	7	4	1	7	2	3	6	4	4	4	5	1	2	2	5
1	68	1	1	1	1	1	1	1	1	1	1	3	2	1	2	6	1	6	4	6	5	1	6	4	4	6	2	1	4	4	6	2	4	6
2	39	1	1	1	1	4	1	1	1	1	2	2	1	2	1	1	1	1	1	7	5	1	7	2	3	7	2	4	4	1	4	1	1	7
1	58	1	1	1	1	1	1	1	1	1	4	4	1	2	1	4	6	4	1	6	4	2	4	4	4	5	4	4	4	1	2	4	4	5
1	39	2	2	2	2	2	2	5	4	2	4	4	1	3	2	5	5	4	4	6	4	2	6	4	4	5	2	6	3	2	5	4	4	5
2	50	1	1	3	1	4	1	2	2	1	4	4	2	2	2	2	2	2	2	6	4	2	6	2	3	5	3	7	3	4	4	3	2	5
1	55	2	3	2	4	4	3	4	3	2	2	4	2	2	2	4	4	2	2	6	4	3	5	2	5	5	5	5	4	2	3	3	2	5
1	25	1	1	2	1	1	1	4	1	1	2	3	1	1	2	3	5	3	2	5	4	2	5	4	5	5	5	5	4	4	5	4	4	4
1	43	1	1	1	1	2	3	1	1	1	2	4	2	2	1	4	4	4	4	6	1	4	7	4	1	5	1	6	1	3	5	4	4	5
1	64	1	1	4	1	4	1	4	1	1	2	2	1	1	1	2	3	3	1	5	4	1	7	2	2	6	3	6	3	1	3	3	2	6
1	63	1	1	1	1	1	1	1	1	1	1	1	1	1	1	1	1	1	2	7	6	1	6	2	7	7	6	6	6	2	2	2	2	6
1	61	1	1	1	1	6	1	2	1	1	1	1	1	1	1	6	1	1	1	7	7	2	7	1	7	7	4	7	6	5	2	3	1	7
2	22	1	3	2	1	3	1	3	2	1	3	3	3	1	2	3	4	2	2	6	3	5	6	2	3	5	1	5	2	5	6	4	5	5
1	72	4	3	4	5	3	2	4	3	4	4	3	3	3	4	6	4	3	3	5	4	2	7	4	4	5	3	6	2	4	5	3	6	6
1	45	3	3	4	3	3	3	3	4	2	2	2	2	2	2	2	2	2	2	2	2	1	5	2	2	2	2	2	2	2	2	2	2	2
1	46	1	1	4	1	4	1	1	1	1	5	4	4	4	5	5	4	4	4	6	4	1	7	4	4	7	2	4	4	5	5	2	4	6
1	56	1	4	4	1	4	1	4	2	1	4	4	1	1	3	5	4	4	2	7	4	1	7	4	4	6	1	7	4	5	7	4	1	1
2	44	1	2	4	1	2	1	2	2	1	1	1	1	1	1	1	1	1	1	5	4	1	4	2	7	3	3	7	4	4	2	4	2	6
1	40	5	4	2	1	3	3	5	3	5	4	2	4	4	3	4	6	4	3	5	4	4	5	4	5	4	5	4	4	4	3	3	4	4
1	33	1	1	6	1	5	1	1	1	1	4	6	3	1	4	1	1	1	1	2	4	2	6	3	2	6	4	2	2	6	4	6	2	2
1	56	1	1	4	1	4	1	1	1	1	4	4	1	1	1	1	4	1	1	5	4	1	6	1	1	1	1	4	1	4	4	1	1	1
2	29	4	1	5	1	5	4	5	4	4	4	1	1	4	4	4	1	4	4	7	4	1	7	4	1	7	4	2	1	1	1	1	4	7
2	64	1	1	1	1	3	1	3	1	1	2	1	1	1	2	1	2	2	2	7	4	2	7	1	1	6	2	6	2	1	4	2	2	6
1	62	4	3	2	1	1	4	1	1	1	1	1	2	1	1	1	1	1	1	7	7	1	7	1	4	1	7	7	7	7	1	1	1	7
2	35	1	1	6	1	2	1	1	1	1	1	4	1	1	1	1	1	1	1	7	4	1	7	1	4	7	4	7	4	7	1	1	1	7
1	48	1	1	1	1	1	1	1	1	1	1	1	1	1	1	1	1	7	1	7	4	1	7	1	1	7	4	7	4	1	4	1	1	4
2	45	4	1	4	1	2	1	2	4	4	1	4	1	1	4	1	4	1	6	7	4	4	6	1	4	2	4	1	4	7	3	4	2	4
1	25	1	1	1	1	1	1	1	1	3	5	2	5	3	5	1	2	4	3	5	4	3	6	3	5	2	3	3	3	2	3	4	3	4
2	64	1	1	1	1	2	1	2	1	1	3	4	1	1	3	4	2	4	3	6	5	1	7	2	6	6	4	6	5	3	3	6	3	6
1	70	1	1	1	1	2	1	3	1	1	1	1	1	1	1	1	1	1	1	5	4	1	4	1	4	5	5	7	4	4	4	5	1	3
1	32	3	2	1	2	2	1	5	2	2	5	5	2	2	2	2	4	4	2	5	3	4	7	2	4	3	4	6	2	5	4	4	4	5
2	47	1	1	4	2	1	1	5	3	1	4	4	1	1	3	2	4	4	2	7	4	6	6	4	1	2	2	7	2	6	5	5	4	2
1	62	1	1	1	2	5	1	1	1	1	3	1	1	1	1	4	1	1	1	6	5	1	5	1	5	5	4	5	4	2	2	3	1	5
1	53	2	1	1	1	1	1	1	2	4	3	4	1	3	3	3	4	3	4	6	5	1	5	1	4	6	4	7	3	3	3	4	1	6
1	40	4	4	2	4	4	4	1	4	1	4	4	4	2	4	4	4	4	4	7	4	4	4	4	4	4	4	6	4	4	4	4	4	4
2	72	1	6	2	4	4	1	6	5	1	2	2	1	1	2	2	1	5	1	5	6	1	5	1	5	3	4	4	4	5	2	4	2	3
2	71	1	1	2	1	1	1	5	1	1	6	4	2	1	2	2	2	2	3	7	2	1	7	4	4	7	6	7	4	5	5	3	4	7
1	42	2	2	2	1	2	2	2	2	1	1	1	1	1	1	2	1	1	1	1	1	2	1	2	1	1	1	2	1	1	2	2	1	1
1	51	1	1	1	1	1	1	1	1	1	1	2	1	1	1	1	1	1	1	7	2	1	7	2	4	6	2	6	2	2	4	3	1	7
1	69	1	1	2	1	1	1	5	1	1	2	2	1	1	1	6	1	2	1	6	6	1	7	2	5	6	4	6	5	1	6	4	2	7
2	54	4	4	5	1	1	4	6	4	4	6	6	4	4	4	4	4	4	4	4	4	4	6	4	5	5	5	4	4	3	4	4	4	3
1	55	2	2	2	1	3	1	3	2	2	2	2	2	2	2	2	3	3	3	5	4	2	6	2	4	5	4	5	4	3	3	2	3	4
1	46	1	4	4	4	5	1	4	1	2	3	2	1	1	1	4	6	4	4	6	4	1	6	2	6	4	2	4	2	4	2	1	4	6
2	42	1	1	4	5	3	5	3	1	2	5	6	1	3	3	3	3	2	3	5	3	1	5	3	4	3	2	5	3	2	5	3	5	3
1	73	3	6	2	1	5	2	5	2	2	5	2	2	2	1	5	6	5	4	5	3	1	6	5	4	3	2	5	3	5	4	2	4	5
1	26	2	3	2	2	4	2	5	2	2	5	2	1	2	2	4	3	4	1	6	5	1	6	2	2	5	2	6	2	2	5	4	4	5
1	25	1	1	1	1	1	1	1	1	1	3	5	1	1	1	1	3	3	1	7	4	1	7	2	5	7	2	7	4	1	4	1	2	7
1	65	1	1	3	1	2	1	3	1	1	5	4	2	1	2	3	3	5	2	6	4	2	5	2	5	6	4	5	4	4	3	3	3	5
2	72	1	1	1	1	3	1	4	1	1	1	1	1	1	1	1	1	1	1	7	4	1	7	1	1	7	1	7	3	2	1	1	3	7
2	58	1	5	2	1	5	1	5	5	1	5	3	2	1	2	2	2	2	2	3	4	3	6	3	2	3	2	4	3	5	4	4	3	4
2	51	1	1	1	1	1	1	1	1	1	1	4	1	1	1	1	1	2	1	5	4	3	4	4	4	4	3	4	3	4	5	4	3	4
1	47	1	1	1	1	1	1	1	1	1	3	3	1	1	1	1	6	2	1	6	4	1	7	2	1	6	2	5	1	1	1	2	2	7
2	54	1	1	1	1	7	1	7	1	4	1	4	1	1	1	1	1	1	1	7	4	1	7	1	5	6	3	7	4	7	6	6	1	7
1	73	1	1	1	1	1	1	1	1	1	1	1	1	1	1	1	1	1	1	7	4	1	7	1	4	7	6	6	7	1	2	4	1	5
2	60	1	1	1	1	1	1	1	1	1	5	5	1	2	2	4	3	3	2	7	4	1	5	2	1	5	1	6	1	1	6	4	2	6
2	39	1	1	1	1	1	1	5	1	1	1	5	1	1	1	1	5	1	2	7	4	1	7	1	1	6	1	3	1	3	7	3	1	7
2	21	4	3	3	4	4	4	6	3	4	3	4	3	4	4	4	3	3	3	5	4	3	6	3	6	3	4	4	4	2	3	4	3	4
2	54	1	1	1	1	1	1	6	1	1	2	2	1	1	1	2	1	2	2	1	3	1	1	1	2	6	1	5	1	1	1	1	1	1
1	37	1	1	4	4	1	1	4	2	2	3	4	1	2	1	5	6	5	2	7	1	4	7	6	2	6	1	7	1	2	7	2	6	6
1	34	1	2	4	7	3	2	3	2	3	6	5	4	5	4	3	4	3	4	7	4	4	4	2	6	7	3	2	2	2	2	2	3	4
1	47	1	1	1	1	1	1	1	1	1	1	3	1	1	1	4	2	7	1	7	5	1	7	1	1	7	3	4	4	1	1	4	1	7
2	71	1	1	1	1	1	1	1	1	1	1	1	1	1	1	1	1	1	1	5	5	1	5	2	1	5	1	6	4	2	4	4	2	5
2	21	1	1	3	1	3	3	5	3	1	4	3	3	3	3	3	5	4	1	7	3	2	7	4	1	4	1	7	1	4	7	2	2	5
1	67	2	3	3	2	3	2	5	3	2	3	3	2	2	2	3	3	2	2	5	5	2	6	3	3	5	3	6	3	3	3	3	3	5
2	41	1	1	2	1	6	2	5	1	1	1	2	1	1	1	3	1	1	1	7	6	1	7	3	4	4	2	5	2	6	2	4	2	4
2	58	1	1	1	1	1	1	1	1	1	1	1	1	1	1	1	1	1	1	7	4	1	7	3	5	5	1	4	3	4	3	4	4	4
2	47	1	1	1	1	1	1	1	1	1	1	2	2	1	1	1	1	1	1	6	6	1	7	1	7	3	3	7	4	2	2	6	1	1
1	32	1	1	1	1	2	1	7	1	1	4	4	2	1	4	4	2	2	3	4	6	1	7	1	4	2	2	2	3	6	4	4	3	1
2	70	1	1	1	1	1	1	1	1	3	1	2	2	2	2	5	1	4	2	6	4	1	7	2	4	7	4	6	4	2	4	2	2	7
1	42	2	1	4	4	4	5	5	3	2	5	7	2	4	6	4	4	4	5	4	4	1	4	4	4	2	4	2	4	6	4	5	4	2
2	66	6	2	2	1	3	5	3	2	5	5	5	2	4	3	5	3	3	3	5	3	3	5	5	3	5	3	7	3	2	5	5	5	5
2	42	4	4	5	1	4	4	4	5	4	4	3	3	3	3	4	4	4	4	4	4	1	6	2	4	4	3	3	3	1	2	1	4	4
2	71	1	1	1	1	2	1	1	1	1	5	1	1	1	1	1	1	1	1	7	6	1	7	2	4	6	5	2	4	3	2	1	1	5
2	64	1	1	1	1	1	1	1	1	1	1	4	1	1	1	5	1	6	1	6	5	1	6	4	4	7	6	6	6	2	2	1	1	6
1	36	4	4	3	4	4	4	4	1	1	6	6	2	4	5	6	3	4	4	4	4	1	7	4	5	6	4	7	3	3	4	1	4	4
2	62	1	1	1	1	1	1	5	1	1	1	1	1	1	1	1	1	3	1	7	6	1	7	1	1	6	3	7	7	7	3	7	1	7
1	72	1	1	1	1	2	1	1	1	1	4	2	1	2	1	7	1	3	2	7	3	1	7	2	2	4	1	4	1	5	2	3	1	5
1	34	4	1	4	4	4	1	4	5	3	4	4	4	4	4	4	3	4	3	7	4	4	7	4	3	4	3	4	3	3	4	4	4	4
1	70	1	1	1	1	3	1	4	2	1	2	2	2	4	4	4	4	4	4	4	4	1	6	2	5	4	4	6	4	4	4	4	4	5
2	61	2	1	2	1	2	1	4	2	3	3	4	2	3	2	4	3	4	3	7	4	1	7	4	5	4	3	7	3	4	5	4	3	4
1	58	1	1	5	1	2	1	6	1	1	5	2	2	1	2	6	4	4	5	4	2	2	4	5	1	1	2	6	1	6	5	6	4	2
2	60	2	2	2	2	2	2	2	2	2	2	2	2	2	2	2	2	2	2	2	4	2	6	2	4	1	4	6	4	6	2	4	2	4
2	58	1	1	1	1	1	1	2	1	1	1	4	1	1	1	1	1	1	1	4	4	2	7	3	3	4	3	7	3	2	5	4	3	5
2	72	1	1	1	1	2	7	3	1	1	5	4	1	4	3	4	3	4	3	7	5	1	7	2	7	7	4	4	4	3	4	1	2	5
2	68	1	1	1	3	1	1	4	1	1	5	3	1	3	2	5	3	4	4	7	4	1	7	2	4	5	4	7	4	1	4	2	3	5
2	60	1	1	1	1	5	1	2	1	1	1	2	1	1	1	4	4	1	1	2	6	1	6	2	4	2	2	7	4	3	6	1	4	5
1	67	2	1	2	6	2	2	3	1	2	5	4	1	1	1	6	4	4	4	6	4	1	7	4	6	7	3	1	3	4	4	4	3	7
2	52	1	1	1	1	2	1	1	1	1	6	1	1	1	2	2	2	2	4	5	2	1	5	2	2	2	2	5	2	4	1	2	1	4
1	35	3	3	1	1	3	2	4	3	2	3	3	3	2	3	3	3	3	3	3	1	4	2	2	4	3	3	2	2	3	4	2	3	4
2	47	1	1	1	1	1	1	1	1	1	1	2	1	1	1	1	1	1	1	7	7	1	7	1	1	7	1	7	1	1	1	1	1	7
2	50	1	1	1	1	1	1	1	1	1	4	2	1	2	2	5	2	1	2	6	4	2	6	2	3	6	3	6	2	6	5	2	3	6
2	71	1	1	1	1	1	1	1	1	1	1	1	1	1	1	1	1	1	1	7	5	1	7	2	3	7	4	7	4	1	3	1	1	7
2	27	2	1	1	1	1	1	2	1	1	2	2	1	1	1	1	2	2	2	6	5	1	7	1	1	3	1	3	1	1	1	1	1	6
1	28	3	2	3	2	3	3	2	6	4	4	3	3	2	4	4	3	4	3	5	4	3	6	4	2	4	3	4	2	4	4	4	4	4
1	49	4	4	4	4	4	4	4	4	4	4	4	4	4	4	4	4	4	4	4	4	4	4	4	4	4	4	4	4	4	4	4	4	4
1	27	2	2	2	2	2	2	2	2	2	1	2	1	2	2	2	2	2	2	5	2	2	5	2	5	5	3	7	5	2	3	2	3	5
2	73	2	1	2	1	5	2	3	3	2	6	3	1	2	3	5	2	5	2	3	2	1	7	2	2	7	2	6	2	2	7	2	2	6
1	72	1	1	1	1	2	1	2	1	1	5	2	2	1	5	5	3	5	5	7	3	1	6	3	3	5	3	6	3	3	3	2	3	6
2	71	1	4	1	2	2	1	6	1	1	5	6	1	1	4	5	5	6	4	7	4	1	7	4	2	7	2	6	2	1	6	2	4	7
2	55	1	3	5	5	2	1	6	4	2	3	4	1	4	3	1	2	2	3	5	4	1	6	2	4	5	4	6	4	2	4	3	3	6
2	50	1	1	4	2	4	1	4	4	6	6	6	6	6	6	6	6	6	6	5	6	6	6	6	7	3	3	5	3	2	5	3	5	3
1	32	2	4	3	1	3	3	2	2	3	2	1	2	1	3	2	1	2	2	3	1	4	3	2	2	2	4	2	5	3	1	3	2	2
2	50	1	1	2	1	1	1	5	1	1	2	3	1	1	2	4	4	4	2	7	4	2	7	2	4	6	4	7	4	1	4	3	1	5
2	50	6	6	6	6	6	6	6	6	6	6	6	4	6	6	6	6	4	6	6	3	1	6	6	1	7	1	4	1	1	7	4	6	4
1	65	2	1	7	4	4	1	4	4	2	1	2	1	2	1	3	1	2	3	1	4	1	7	4	4	6	3	5	4	5	4	3	3	6
1	43	1	4	1	1	4	1	2	1	1	5	7	1	1	2	6	5	5	2	6	4	2	6	3	4	5	2	3	3	5	4	2	2	4
2	42	1	1	1	1	5	1	4	1	2	1	1	2	2	1	2	1	5	2	5	5	5	4	1	5	1	7	4	5	5	1	4	1	4
1	39	1	1	1	1	1	1	1	1	1	1	1	1	1	1	4	1	4	1	4	6	1	7	1	6	7	4	7	5	1	1	4	1	6
2	45	1	1	1	1	1	1	6	5	1	5	5	1	1	2	4	4	4	3	5	4	4	6	4	3	3	3	5	3	2	6	4	4	5
2	22	1	1	6	1	1	1	1	1	1	5	2	1	1	1	3	4	1	1	7	4	1	7	1	7	7	7	7	7	2	5	1	1	7
2	78	1	2	4	1	2	1	4	1	1	7	2	1	2	2	2	1	2	2	6	6	2	5	1	5	4	6	5	5	3	1	2	1	5
2	29	1	1	5	1	2	1	5	3	1	3	3	1	2	2	3	3	2	2	7	4	1	7	4	5	5	3	3	3	3	4	1	4	5
1	70	1	1	5	5	4	5	1	5	4	2	5	3	2	2	6	5	2	3	3	4	2	5	3	3	4	3	3	4	4	1	4	1	5
2	33	4	1	4	1	5	1	6	3	1	4	3	1	4	1	4	4	4	4	6	4	2	2	4	4	4	4	4	4	4	4	2	4	6
1	30	2	1	1	1	1	1	1	1	1	1	2	1	1	1	1	3	3	2	7	5	1	7	2	4	6	3	4	3	1	3	4	2	5
1	28	6	6	2	2	6	4	7	7	7	6	7	6	5	6	3	5	3	2	6	3	3	7	5	5	2	1	6	2	5	5	4	4	3
2	30	1	2	1	1	3	2	4	4	1	3	3	1	1	3	3	3	3	2	5	2	3	5	2	4	6	2	5	2	2	4	2	3	5
2	35	2	4	3	1	3	1	5	3	1	1	1	1	1	1	1	1	1	1	7	4	1	7	4	2	5	3	6	3	3	6	2	1	7
2	48	1	1	1	1	1	1	4	1	1	5	4	1	2	2	3	1	1	3	7	4	2	7	3	3	6	2	5	5	4	5	4	4	6
2	61	2	1	1	1	2	1	3	1	1	2	3	2	1	1	2	1	1	1	4	3	3	6	2	4	5	2	4	3	4	4	4	3	5
2	47	1	1	2	1	2	1	6	1	1	3	2	1	1	1	2	2	2	2	6	4	2	7	2	6	6	1	2	2	6	6	4	2	3
2	36	1	1	3	1	1	2	1	2	2	5	3	3	4	4	4	4	5	2	6	4	2	7	4	4	4	4	6	4	3	4	4	3	4
1	52	1	3	2	1	2	1	5	5	1	1	3	1	1	1	1	1	1	1	4	5	4	6	1	4	3	4	4	4	1	1	4	2	3
1	52	4	1	4	4	4	1	4	1	4	4	4	2	4	2	4	4	2	2	5	4	3	6	4	2	3	4	5	4	4	4	4	4	4
1	61	1	1	1	1	1	1	1	1	1	2	2	2	2	2	2	2	4	2	5	4	2	6	5	5	6	3	6	3	3	5	3	5	4
2	48	1	1	1	1	1	1	1	1	1	2	4	1	2	2	4	2	2	2	7	4	1	7	4	1	6	2	7	4	1	4	1	4	7
1	77	2	2	2	7	2	1	4	1	2	3	4	1	2	4	4	6	4	4	5	4	2	6	4	3	6	4	5	4	3	4	4	4	5
1	33	1	1	1	6	1	1	5	2	1	5	4	1	1	2	3	4	4	1	5	4	1	7	4	1	4	2	7	2	6	6	2	3	5
2	50	1	1	1	1	4	1	4	1	1	4	2	4	2	2	3	6	3	3	6	3	2	4	4	3	4	3	3	2	5	4	2	3	4
2	74	1	1	1	1	1	1	1	1	2	2	6	2	2	2	4	2	2	2	4	4	1	7	2	1	6	1	7	1	4	4	4	4	4
2	70	1	1	4	1	1	1	5	1	1	1	3	1	1	1	4	2	2	2	7	4	1	7	1	1	7	3	7	3	1	3	2	2	7
1	53	2	2	4	2	3	2	3	2	2	5	4	4	4	3	6	2	3	2	6	4	3	5	3	5	4	3	4	4	5	4	5	3	4
1	76	1	1	1	1	1	1	2	1	1	1	2	1	1	2	1	1	3	3	7	4	1	7	4	5	6	3	7	4	1	4	4	3	7
1	72	1	1	1	1	2	1	4	1	1	1	2	1	1	2	1	1	1	1	7	5	7	7	2	5	4	4	6	5	4	4	1	3	6
1	29	4	1	1	4	6	1	4	4	4	4	4	4	4	4	4	4	4	2	3	3	4	4	4	3	3	3	3	3	3	4	4	4	3
2	57	1	1	1	1	1	1	1	1	1	4	4	1	1	1	4	1	4	1	7	4	1	6	4	6	7	4	4	4	3	4	1	1	4
1	44	1	2	2	1	5	2	2	2	2	3	3	1	2	2	5	6	4	4	6	4	1	6	3	3	3	3	3	3	4	5	4	2	5
1	60	2	2	3	1	2	1	2	3	1	2	3	2	2	3	2	2	4	2	6	4	3	6	2	4	6	4	6	3	2	3	6	3	6
1	39	1	3	3	3	1	1	3	7	6	6	4	1	1	1	4	4	1	1	6	1	1	6	4	1	4	4	7	1	3	4	3	1	1
2	57	3	1	4	1	1	1	3	1	1	4	1	3	1	3	3	1	3	1	7	6	3	5	2	4	4	6	6	6	2	1	3	1	3
1	42	1	1	1	1	1	2	1	1	1	3	1	3	1	1	3	3	4	1	3	4	4	4	3	4	1	4	4	4	5	2	5	2	2
1	66	1	3	1	1	1	1	1	1	1	2	1	1	1	1	4	1	2	4	7	6	1	6	2	6	7	6	6	6	2	1	2	1	6
1	73	2	2	2	2	2	2	5	3	2	5	2	2	3	3	5	4	4	4	6	3	4	6	5	4	4	3	5	3	3	4	4	5	3
1	34	1	1	1	1	2	2	1	1	1	1	6	1	2	1	7	4	4	4	7	2	1	7	5	5	7	1	7	1	3	4	2	4	7
1	32	6	2	1	6	4	6	6	5	5	2	6	5	5	5	5	6	4	5	6	4	2	6	3	2	3	4	6	4	6	3	2	2	6
2	37	5	5	5	1	5	5	5	5	5	1	5	1	3	1	1	1	1	5	7	3	1	7	5	5	5	1	1	1	3	7	5	5	5
2	66	1	4	3	1	5	1	5	1	2	3	4	2	2	2	3	1	3	3	7	4	1	6	3	3	4	1	5	3	1	4	4	4	5
1	22	1	1	4	1	5	1	1	1	1	7	7	1	2	3	1	6	6	1	2	2	1	7	4	5	7	2	7	2	6	6	1	4	6
1	60	2	3	3	2	3	2	5	4	2	3	2	2	3	3	2	3	4	2	5	4	3	6	3	3	5	3	5	3	3	3	3	2	5
1	69	3	4	4	2	3	3	4	2	3	3	4	2	3	3	4	3	3	2	5	5	4	3	3	3	5	4	3	3	4	3	3	3	3
2	39	1	1	2	1	1	1	6	1	1	6	4	1	1	1	4	2	2	1	6	4	1	7	4	1	5	1	5	1	3	4	4	1	7
1	46	1	1	1	1	1	1	1	1	1	1	1	1	1	1	2	1	1	2	2	4	1	7	1	1	6	1	7	5	3	4	5	4	2
2	39	1	3	3	4	2	2	3	4	4	5	4	2	4	5	5	4	5	5	7	4	1	7	4	4	7	4	7	4	4	4	3	4	7
1	42	1	1	1	4	3	4	7	4	1	3	4	1	4	1	4	4	4	1	4	3	3	5	2	5	4	3	1	4	5	5	4	3	4
1	34	1	1	1	1	3	1	4	1	1	3	6	1	1	1	4	1	2	1	7	4	2	6	2	5	4	4	5	5	4	4	4	2	6
2	58	1	1	4	1	2	1	5	1	1	2	2	1	1	1	2	1	2	1	7	4	1	5	1	2	7	4	5	4	2	1	4	1	7
1	48	1	1	1	1	1	1	3	1	1	1	2	1	1	1	4	1	1	1	7	6	1	2	1	6	7	6	1	6	4	1	4	1	5
2	54	1	1	1	1	1	1	1	1	1	5	4	1	1	2	3	2	1	2	7	4	1	7	1	4	7	4	6	4	3	4	2	2	6
2	46	1	1	5	1	1	3	5	1	1	4	4	1	1	1	4	4	3	2	7	4	1	7	1	2	4	5	4	3	2	2	1	1	5
2	73	2	2	2	2	3	2	3	4	2	3	4	2	2	3	4	3	3	3	5	4	2	6	4	4	5	4	4	4	4	4	4	4	4
2	48	1	1	1	1	1	1	1	1	1	2	1	1	3	1	2	2	3	3	7	3	2	7	4	1	7	1	7	2	1	7	7	5	7
2	48	1	1	1	1	1	1	1	1	1	7	4	1	1	1	1	1	1	1	1	4	1	7	1	4	1	4	4	5	1	6	4	1	7
1	55	1	1	7	1	1	1	1	1	1	7	2	1	1	1	4	2	1	2	7	4	4	7	1	4	6	5	4	5	2	3	3	1	7
1	48	1	1	1	1	1	1	4	1	1	1	4	1	1	4	4	4	4	4	5	2	2	2	4	2	3	1	7	1	2	7	6	4	4
2	54	1	1	1	1	1	1	1	1	1	1	4	1	1	1	1	1	1	1	7	2	4	7	1	7	6	5	7	6	2	2	1	1	7
1	72	1	1	1	1	4	1	4	1	1	1	1	1	1	2	4	1	1	1	7	6	1	7	1	6	7	4	7	6	2	1	1	1	6
1	39	1	1	4	1	5	1	5	1	1	1	1	3	1	1	1	1	1	1	5	6	4	5	2	5	5	4	3	4	4	3	4	1	5
1	66	1	1	1	1	1	1	1	1	1	3	1	1	1	1	4	3	1	1	7	4	1	7	4	4	6	4	7	4	3	4	1	1	6
1	43	1	1	1	4	2	1	5	1	1	5	6	5	2	4	5	3	4	2	6	4	2	7	3	6	7	5	5	6	2	2	2	2	6
1	62	1	2	4	1	2	2	2	2	2	2	2	2	2	2	2	2	2	3	4	3	2	6	5	4	5	3	4	3	5	5	3	4	4
2	64	2	1	1	1	1	1	3	1	1	1	1	1	2	1	1	1	1	1	1	5	1	7	1	5	7	3	7	4	1	1	1	1	7
2	58	1	1	1	1	2	2	2	2	2	4	2	1	2	2	2	2	2	3	5	4	2	2	2	3	3	3	2	4	3	3	4	4	4
2	49	1	1	1	1	3	3	1	1	1	3	2	1	2	2	5	3	4	5	7	6	1	7	1	1	4	4	7	2	3	3	2	3	3
1	48	1	4	1	1	4	4	4	1	1	4	4	1	4	1	4	4	4	4	7	4	1	7	1	4	4	4	7	4	7	4	1	1	4
2	48	3	4	1	1	1	1	6	1	1	1	3	1	1	4	5	1	5	4	7	4	2	7	6	2	5	1	7	1	1	7	4	1	7
2	73	1	6	1	1	2	1	6	1	1	6	1	1	1	1	2	1	4	1	7	5	1	7	1	5	7	6	7	5	1	4	1	1	7
2	45	1	1	1	1	1	1	1	1	1	4	4	1	1	1	4	1	1	1	7	4	1	7	1	1	7	4	7	1	1	4	1	4	4
2	27	1	1	1	1	1	1	1	1	1	4	4	4	4	4	4	4	4	4	7	4	4	7	4	4	4	4	4	4	4	4	4	4	7
2	47	1	1	7	7	1	1	7	1	1	2	2	1	2	1	1	2	1	1	7	7	1	7	1	3	7	7	7	7	4	1	6	1	7
1	53	1	1	6	1	1	1	2	1	1	3	4	2	2	2	4	1	2	4	6	5	1	7	2	6	5	4	1	6	3	2	5	1	4
1	68	1	1	4	1	6	2	6	1	1	4	2	1	1	1	1	2	3	1	7	4	3	7	1	3	4	3	6	3	2	1	4	1	7
1	55	1	1	2	1	3	1	2	1	1	3	3	1	1	1	4	5	2	3	6	4	1	7	1	3	7	3	6	4	2	3	2	3	4
2	37	1	1	1	1	4	4	5	1	1	4	4	2	3	2	4	5	4	2	6	3	3	7	3	4	3	2	6	3	3	2	3	2	3
1	53	1	4	4	1	5	7	4	1	1	1	4	4	4	1	4	1	4	1	4	4	3	7	4	2	4	3	6	4	4	4	3	1	4
1	37	4	4	4	4	4	4	4	4	4	4	4	4	4	4	4	4	4	4	4	4	4	4	4	4	4	4	4	4	4	4	4	4	4
1	39	1	1	2	1	2	1	4	1	1	5	4	2	1	1	4	2	3	1	6	5	2	6	1	4	4	4	5	4	5	2	4	2	4
2	55	1	1	1	1	3	1	1	1	1	2	4	1	2	1	2	2	2	2	7	4	1	7	2	1	6	3	4	3	2	5	4	2	5
1	35	2	3	4	2	3	5	3	3	2	3	3	4	3	3	2	3	3	3	4	4	4	3	4	4	3	5	4	4	2	4	3	3	5
2	34	1	1	1	1	1	1	1	1	1	2	4	1	1	1	5	3	4	2	5	1	3	6	3	1	2	1	2	1	5	5	2	4	6
1	44	1	1	1	1	7	1	1	1	1	1	1	1	1	1	1	1	1	1	5	4	1	6	2	6	4	1	3	4	1	1	1	2	2
2	54	5	2	3	4	2	4	5	3	3	3	3	2	3	2	4	2	4	2	6	5	4	6	3	3	2	4	2	4	5	4	6	2	3
1	50	1	1	3	1	5	1	1	1	1	3	3	4	1	2	2	3	1	4	4	4	1	5	4	3	4	2	4	4	5	5	4	4	4
1	38	2	2	5	3	2	2	2	2	2	2	5	2	2	2	2	2	2	2	5	5	1	6	2	4	3	3	5	3	2	2	2	2	3
1	49	1	1	1	1	3	1	2	1	1	2	4	1	1	3	4	2	3	3	7	6	2	7	3	3	6	4	5	4	3	4	3	2	5
2	32	1	1	1	1	6	1	1	1	1	7	6	7	4	4	7	1	1	2	7	4	7	7	3	1	2	1	6	1	7	7	7	4	1
1	21	3	2	4	3	2	4	4	3	3	3	4	2	4	3	4	3	3	4	4	4	3	5	4	4	4	4	4	4	4	4	3	4	4
1	42	1	1	5	1	4	1	1	1	2	5	3	1	1	1	5	3	4	5	7	4	1	7	3	4	7	3	7	4	4	5	2	2	6
2	65	1	1	1	1	1	1	1	1	1	1	1	1	1	1	1	1	4	1	7	4	1	7	5	1	7	4	5	1	3	7	1	3	7
1	72	1	1	1	1	1	1	1	1	1	3	1	1	1	2	5	1	1	5	6	4	2	4	4	5	4	4	4	3	4	4	4	3	4
1	52	4	2	4	4	5	2	5	4	5	4	4	3	3	3	4	3	4	4	5	3	4	5	4	3	3	3	6	3	5	4	5	4	3
1	67	1	1	2	1	5	5	4	1	2	4	5	1	2	2	6	6	4	6	6	2	1	7	4	2	4	3	3	2	5	6	2	3	5
2	47	6	4	1	1	1	3	6	5	3	4	1	1	4	2	4	6	3	2	7	4	4	7	4	3	3	3	7	4	3	3	2	4	5
1	55	1	5	2	1	6	2	3	6	1	5	1	1	2	1	5	1	6	1	7	1	1	7	1	1	5	4	1	7	1	1	1	1	4
2	67	1	1	4	1	4	1	2	1	1	4	4	2	2	3	4	2	4	4	7	4	1	7	4	1	5	2	7	1	5	5	3	4	5
1	27	1	1	1	1	3	2	5	4	3	4	2	3	3	3	2	2	4	2	5	3	2	7	2	5	5	3	6	4	2	3	2	2	5
2	59	1	4	4	1	2	3	5	3	2	2	2	2	2	2	2	2	2	2	4	4	4	5	4	4	4	4	4	4	2	4	3	3	3
1	39	5	5	4	5	4	5	5	5	4	3	4	2	2	3	5	1	3	2	5	5	4	5	2	6	2	2	2	6	3	2	6	2	5
1	50	1	1	1	1	2	1	5	1	1	2	2	2	2	4	5	2	3	4	2	3	3	5	3	5	4	6	2	5	5	4	3	2	2
1	46	2	2	3	1	2	2	2	5	3	1	2	2	1	1	4	2	2	1	6	4	2	6	2	2	3	2	7	2	6	6	2	3	6
2	73	1	2	1	1	2	1	1	1	1	1	3	1	1	1	2	3	3	2	7	4	1	7	3	2	6	2	6	2	1	5	3	4	6
2	74	2	2	2	1	3	1	2	2	1	3	3	2	1	2	3	2	3	3	5	4	4	5	3	4	5	4	3	4	5	3	5	3	4
2	41	3	3	3	3	5	3	3	3	3	4	4	3	3	3	4	4	3	4	5	4	3	5	3	3	4	3	5	3	4	4	4	3	4
2	47	1	1	4	1	1	1	1	1	1	1	1	1	1	1	1	1	1	1	6	3	1	7	4	4	4	4	7	4	4	4	4	1	4
1	32	4	2	2	1	2	3	4	2	4	5	6	2	5	3	3	2	4	3	4	4	1	6	4	4	6	4	4	4	4	4	4	4	4
2	65	1	1	1	1	1	1	1	1	1	2	3	1	2	3	3	1	3	3	7	3	1	7	3	5	6	4	7	5	2	2	1	2	5
2	48	1	2	2	1	2	2	5	1	1	2	2	1	2	2	2	4	2	2	5	5	2	6	3	6	5	6	6	5	6	3	2	3	6
1	37	4	3	3	2	4	2	4	3	4	3	4	1	2	3	3	3	4	3	6	5	2	5	3	4	5	3	5	4	5	4	4	3	5
2	50	1	1	1	1	1	1	1	1	1	2	4	1	1	1	3	2	2	3	7	4	2	6	4	2	6	2	6	2	6	6	3	3	6
1	73	1	1	1	1	5	1	5	1	1	1	1	2	1	1	3	1	2	2	7	6	1	6	1	6	6	7	6	7	6	1	2	1	7
1	47	3	1	1	1	5	1	5	1	3	5	7	3	4	3	4	4	4	3	5	1	1	7	5	1	3	1	5	1	6	7	3	4	5
1	48	1	1	1	1	1	1	1	1	1	1	1	1	1	1	1	1	5	1	6	1	1	5	1	1	4	1	1	1	2	1	1	1	5
1	61	1	1	1	1	1	1	1	1	1	4	4	1	3	3	4	3	3	1	5	4	1	5	1	5	4	4	5	4	4	2	3	1	4
2	51	1	1	4	1	1	1	1	1	1	4	4	1	1	1	4	1	4	1	4	7	7	7	1	5	4	6	4	7	4	1	4	1	4
2	67	1	2	2	1	4	1	2	1	1	1	2	1	1	1	2	2	1	1	7	4	1	7	4	2	6	3	6	3	4	4	4	2	6
2	46	1	1	1	1	1	1	1	1	4	4	4	4	4	4	4	4	4	4	4	4	4	4	4	4	4	3	4	1	4	6	7	1	4
2	26	1	1	2	2	1	1	6	2	1	2	2	1	2	2	2	2	2	2	5	6	2	6	2	2	5	2	6	2	2	2	2	2	3
1	20	1	1	1	1	4	1	1	1	1	3	2	2	2	3	5	2	4	4	5	4	4	4	4	5	3	3	3	2	4	5	5	4	4
2	60	1	5	6	1	5	3	5	3	1	3	4	5	3	6	4	5	4	3	4	3	3	6	4	3	4	4	4	4	4	3	4	4	6
1	69	1	1	1	1	5	1	2	1	1	1	2	1	1	1	4	1	1	2	7	4	1	7	1	4	7	4	6	4	3	4	1	2	6
2	69	1	1	1	1	1	1	1	1	1	4	4	1	1	4	4	4	4	2	7	4	1	7	2	2	5	4	6	3	2	4	3	2	5
1	65	3	4	2	2	3	2	6	2	5	3	5	5	3	5	4	2	4	3	4	4	2	4	2	3	5	3	5	3	5	3	3	3	5
1	56	1	4	3	1	4	1	4	3	1	3	4	2	2	3	3	4	4	2	4	4	1	6	4	3	4	4	6	4	4	4	3	3	4
2	35	1	1	1	1	2	1	7	1	1	6	4	1	5	1	1	1	4	4	7	5	5	7	4	4	7	6	7	4	1	1	6	2	5
1	50	1	1	1	1	1	1	1	1	1	1	1	1	1	1	4	1	2	1	6	5	2	7	2	4	6	4	4	4	1	3	1	2	5
1	46	1	1	3	1	5	4	1	4	5	7	5	1	5	7	7	2	5	5	7	4	4	7	4	3	7	2	4	3	3	5	2	1	5
2	50	1	1	2	1	1	1	4	3	1	1	1	2	1	3	2	2	2	3	6	5	2	6	4	6	5	6	4	5	1	4	2	4	5
2	35	1	1	6	1	6	4	1	1	1	4	4	1	4	1	1	1	5	1	4	4	1	7	1	4	5	4	4	4	1	4	1	1	5
1	60	3	5	3	1	3	5	5	3	3	5	2	2	3	3	3	2	4	2	7	5	1	5	1	3	7	5	5	5	1	1	1	2	7
2	37	1	1	1	1	1	1	4	1	1	2	4	1	1	3	6	6	4	2	7	4	1	6	3	4	5	4	4	4	1	4	2	2	4
2	69	2	2	1	1	2	1	5	3	1	2	2	2	1	2	2	3	2	2	7	4	3	6	3	2	3	3	4	4	5	4	4	3	2
1	39	1	1	7	1	1	1	7	1	1	1	1	1	1	1	1	1	2	1	7	4	7	7	1	1	1	1	7	1	1	1	1	1	7
1	38	4	4	4	4	4	4	4	4	6	2	6	6	2	6	6	6	2	2	4	6	4	6	2	2	2	2	6	2	2	2	4	2	2
1	29	4	4	4	4	4	4	4	4	4	4	4	4	4	4	4	4	4	4	3	4	4	3	4	3	3	3	4	4	3	3	3	3	3
2	71	1	1	5	1	1	1	6	1	1	5	2	1	1	1	1	1	3	2	7	2	1	7	1	4	7	2	3	3	1	4	5	4	7
2	50	1	1	1	1	5	1	1	1	1	5	5	6	1	1	6	6	6	1	7	1	1	7	2	6	6	2	7	5	5	5	5	1	7
2	63	1	1	1	1	1	1	1	1	1	1	2	1	1	1	4	1	1	1	7	4	1	6	1	2	5	3	7	2	5	4	1	1	7
2	34	1	1	5	1	1	1	1	1	1	1	1	1	1	1	1	1	1	1	7	4	1	7	1	7	7	5	2	5	1	1	1	1	7
1	58	1	1	3	1	5	3	2	2	2	4	5	3	4	3	4	4	3	2	6	2	2	6	4	2	5	2	3	2	3	5	3	4	4
2	56	1	1	1	4	1	1	2	1	1	1	2	1	1	1	2	2	1	2	6	6	2	7	4	2	6	4	6	2	2	4	4	4	6
1	73	5	4	1	4	5	1	3	4	5	2	1	2	1	1	6	2	4	3	4	4	2	4	4	2	6	2	7	5	5	6	2	2	4
1	27	3	1	3	1	4	1	3	1	1	1	3	1	1	5	1	7	4	1	4	4	1	4	4	3	5	3	3	4	1	2	4	4	4
2	37	1	1	3	1	1	1	1	1	3	2	3	2	2	3	2	2	2	2	7	5	1	6	5	2	6	5	5	1	1	2	2	2	4
2	56	4	3	2	2	3	2	5	4	2	6	4	4	2	2	2	2	2	2	6	6	4	6	2	5	6	6	6	5	2	2	3	2	5
1	43	1	1	1	1	5	1	1	1	1	1	2	1	2	1	5	2	2	1	7	4	2	5	1	3	5	3	5	4	2	1	4	1	5
2	58	1	1	1	1	1	1	7	1	1	1	1	3	1	1	7	3	1	1	5	4	4	7	1	4	4	2	3	4	5	5	4	4	4
1	49	1	1	1	1	1	1	1	1	1	1	5	1	1	1	1	1	1	1	3	3	3	2	1	1	1	3	3	1	3	1	3	1	2
2	64	1	4	1	1	4	1	5	1	2	2	2	2	2	2	2	2	2	2	7	4	2	6	2	3	6	4	4	4	2	4	2	2	5
2	45	7	7	4	6	3	2	7	7	5	6	4	2	4	3	2	2	4	4	6	4	4	7	4	6	6	6	6	6	1	2	4	2	7
2	35	4	1	4	4	1	1	5	4	2	2	4	3	1	1	4	5	4	4	7	4	2	5	4	1	4	1	2	1	4	5	4	4	4
2	52	2	3	4	1	3	2	5	4	4	3	4	1	2	4	4	4	4	4	5	4	2	5	4	4	4	4	5	4	4	4	4	4	4
1	70	5	1	1	6	2	1	6	4	2	2	1	4	1	2	1	4	4	1	6	5	1	6	1	7	3	2	4	4	4	1	4	1	4
2	35	1	1	4	1	1	1	1	1	1	6	4	1	1	1	1	1	1	1	6	6	4	7	1	2	7	2	4	2	2	5	4	1	4
1	45	1	1	2	1	2	1	6	1	2	4	4	2	4	2	6	2	4	2	4	4	2	6	4	4	4	4	4	4	4	4	2	4	6
1	48	1	1	1	1	2	1	1	1	1	1	1	1	1	1	2	5	2	1	7	4	3	6	3	2	2	2	3	2	3	3	3	2	5
2	52	1	1	1	1	1	1	1	1	1	1	1	1	1	1	1	1	1	1	7	4	6	7	1	7	7	4	7	4	1	4	5	2	7
2	51	1	1	2	1	2	1	3	1	1	1	3	1	1	1	4	2	4	2	7	5	5	7	2	3	4	3	5	3	1	3	3	4	6
1	50	5	1	7	4	5	1	5	1	4	5	5	1	2	1	6	2	4	1	7	3	2	7	5	1	6	1	6	1	5	7	2	5	5
2	38	1	1	1	1	1	1	1	1	1	1	1	1	1	1	4	4	4	1	7	4	1	7	1	4	7	3	7	5	1	2	1	1	7
1	43	1	1	1	1	1	1	1	1	1	1	1	1	1	1	1	1	1	1	7	3	1	7	3	5	4	2	7	4	6	6	1	1	7
1	48	1	1	2	1	2	1	2	1	1	2	3	2	1	1	1	1	1	1	7	4	3	4	2	4	5	2	4	4	4	2	4	2	5
2	40	1	1	7	1	1	1	7	4	1	1	2	1	1	1	4	1	4	1	4	6	1	7	2	1	6	2	7	3	2	2	2	1	7
1	43	4	1	5	5	3	4	3	4	4	5	4	3	3	3	4	2	4	4	4	3	2	4	4	3	4	3	4	3	4	4	3	4	5
2	65	7	1	1	1	1	1	1	1	1	1	1	1	1	1	4	1	7	1	7	5	1	7	3	5	7	4	3	5	3	2	3	1	7
2	60	2	3	6	1	3	5	6	5	2	5	4	5	6	6	2	3	3	4	7	4	1	7	1	5	5	6	7	6	1	1	2	1	6
1	44	4	4	2	2	6	4	2	2	4	4	4	4	4	4	4	4	4	4	4	4	4	4	4	5	4	5	4	4	3	4	4	4	3
1	56	1	1	5	1	2	1	1	1	1	2	1	4	1	1	4	4	4	6	6	4	2	5	4	3	4	3	6	4	3	4	4	2	5
2	44	2	2	4	2	2	2	2	2	2	4	2	2	2	2	2	2	2	2	6	4	4	6	2	3	6	3	4	4	3	4	3	2	6
2	20	1	1	1	1	1	1	5	1	1	5	2	2	1	1	2	3	5	1	7	4	2	7	4	2	3	3	7	2	4	4	5	3	3
2	49	5	2	3	5	2	2	6	5	2	2	4	2	2	2	2	2	2	2	7	5	1	7	2	6	6	5	6	5	2	2	2	2	7
1	33	7	7	4	1	7	1	7	1	7	7	7	1	7	7	4	7	1	1	7	1	7	7	7	1	1	1	7	1	7	7	1	7	7
2	38	3	1	6	1	1	1	5	1	1	5	4	1	1	1	4	4	4	1	7	4	1	7	4	4	7	4	7	4	1	4	1	4	4
1	49	1	1	1	1	3	5	5	1	1	6	7	1	1	7	3	4	4	3	6	5	6	6	2	4	5	7	5	3	6	4	5	4	1
2	53	1	6	1	4	4	1	7	4	1	1	1	1	1	1	1	1	1	1	6	2	5	7	1	2	2	1	7	1	6	7	2	1	3
1	37	1	1	1	1	1	1	1	1	1	1	1	1	1	1	1	1	1	1	7	7	1	7	1	7	7	7	7	7	1	1	1	1	7
2	49	1	1	5	1	1	2	1	1	1	1	1	1	1	1	1	1	1	1	7	4	1	7	1	7	4	4	7	5	5	4	1	1	5
2	70	1	1	1	1	4	1	1	1	1	1	4	4	1	1	7	1	1	1	7	4	6	7	4	4	2	1	1	5	4	6	1	1	4
2	34	1	1	1	1	1	1	1	1	1	2	2	2	2	2	2	2	2	2	5	4	2	6	2	5	6	3	5	5	5	4	4	5	5
1	71	5	1	2	1	4	1	1	1	1	2	1	1	1	1	1	1	2	2	1	3	1	1	1	4	6	4	2	4	2	1	2	1	6
1	54	1	1	2	1	1	1	5	1	1	2	4	1	1	1	1	1	1	2	7	5	1	7	1	1	7	3	3	4	1	3	1	1	7
1	57	5	1	1	1	2	6	5	4	5	6	4	1	4	6	1	2	4	1	7	5	1	7	6	2	5	1	1	1	1	6	1	3	7
2	71	1	1	1	1	4	1	6	1	1	1	4	1	1	1	4	1	4	4	7	4	1	7	4	1	7	1	7	3	2	5	1	4	7
2	50	1	1	1	1	1	1	1	1	1	1	1	1	1	1	1	1	1	1	7	6	1	7	1	4	7	4	7	4	1	1	1	1	7
2	73	5	4	4	1	3	4	4	5	3	1	1	1	1	1	1	1	1	1	7	1	4	7	2	2	1	4	3	1	5	1	2	1	2
1	58	1	1	1	1	1	1	1	1	1	1	1	1	1	1	4	1	4	3	7	5	1	7	1	5	7	5	7	5	2	1	1	1	7
2	51	1	4	2	4	7	4	6	4	4	4	4	2	4	3	2	1	3	2	5	4	4	5	4	2	2	3	2	4	4	5	5	2	4
1	65	3	2	5	1	5	2	4	5	2	5	4	4	2	2	4	3	3	4	6	4	2	6	4	2	6	4	4	3	4	5	3	4	5
2	68	2	2	2	2	2	2	2	2	2	3	4	2	2	2	4	1	2	2	4	6	1	6	2	4	6	5	6	4	3	2	4	2	6
2	34	1	1	1	1	1	1	1	1	1	1	1	1	1	1	1	1	1	1	6	6	1	3	2	3	6	4	4	4	2	3	4	2	2
2	50	1	1	1	1	1	1	1	1	1	1	1	1	1	1	1	1	1	1	7	7	1	6	1	5	1	1	7	1	7	1	1	4	7
1	52	1	1	1	1	1	4	4	1	1	1	1	1	1	1	1	1	1	7	6	3	1	7	4	6	5	4	7	4	5	4	4	1	4
2	52	1	1	1	1	2	1	1	1	1	1	3	1	1	1	4	2	4	4	7	4	1	7	4	7	7	6	7	6	2	4	2	4	6
1	59	2	4	2	4	5	2	5	4	2	5	2	2	2	2	2	3	3	3	5	5	3	6	2	5	5	5	5	5	5	2	5	2	5
2	52	1	1	1	1	1	1	1	1	1	1	6	1	1	1	1	1	4	1	7	6	1	7	1	5	7	4	7	4	1	5	1	3	7
1	36	5	1	1	1	1	1	1	5	5	2	5	3	2	2	1	6	5	2	7	4	2	7	2	1	5	3	1	3	6	2	2	3	2
1	63	1	1	1	1	5	1	1	1	1	1	1	1	1	1	1	1	3	3	7	5	1	7	2	4	6	3	6	4	2	5	3	2	7
2	59	1	1	4	1	2	1	1	1	1	1	4	1	1	1	1	1	1	1	7	6	1	4	1	4	7	5	5	5	2	1	1	1	7
1	53	1	1	1	1	1	1	1	1	7	1	1	7	1	3	4	1	4	1	1	7	1	7	1	7	7	4	7	7	4	1	3	1	7
1	62	1	2	2	1	4	2	3	2	1	4	3	2	2	2	3	2	4	4	6	4	1	6	3	3	6	3	6	4	2	5	2	2	7
2	29	3	1	4	4	1	2	3	4	1	3	4	1	1	3	3	3	2	2	5	3	2	5	3	5	3	5	4	4	5	2	5	2	4
1	73	4	4	4	4	4	4	4	4	1	2	2	2	2	1	1	2	2	1	4	3	1	6	2	1	4	2	4	3	3	4	3	2	4
2	39	1	1	1	1	1	1	1	1	1	1	1	1	1	1	1	1	1	1	7	4	1	7	1	4	7	4	7	4	1	4	1	4	7
2	48	2	2	2	1	2	2	2	4	4	4	5	4	4	4	4	5	4	4	7	3	2	7	3	5	5	1	5	5	5	5	1	5	5
1	51	1	1	1	1	1	1	1	1	1	4	4	7	4	1	1	1	1	1	7	4	7	7	4	1	1	1	4	1	7	7	7	4	1
1	61	1	1	1	1	1	1	1	1	1	1	6	1	1	1	1	1	7	1	7	7	1	7	1	7	1	7	7	7	1	1	1	1	7
2	26	3	1	5	4	7	1	6	5	4	4	5	2	4	4	2	1	2	2	7	4	4	7	3	3	2	2	7	3	6	4	3	2	4
1	77	1	2	2	6	4	7	6	3	1	7	5	1	2	1	2	2	4	1	6	6	4	5	4	3	4	4	6	3	4	4	3	4	2
2	42	1	1	1	1	1	1	1	1	1	1	1	1	1	1	1	1	1	1	7	1	1	7	1	3	5	1	7	1	1	1	1	1	7
2	22	2	2	3	2	2	3	4	5	2	2	4	1	2	2	4	4	5	2	5	3	3	5	4	3	4	3	4	3	3	4	3	4	4
2	71	1	1	1	1	1	1	1	1	1	1	3	1	4	1	6	2	4	1	6	4	1	7	3	3	6	1	4	1	1	7	4	4	6
1	38	1	1	1	1	1	1	2	1	1	1	1	1	1	1	4	5	5	1	6	5	1	5	1	5	5	5	6	5	1	1	1	1	5
1	63	1	1	4	1	2	1	2	1	2	5	4	2	2	2	4	2	4	2	6	4	1	6	2	4	5	5	6	4	2	2	4	2	6
1	70	1	1	4	1	4	1	1	1	1	4	2	2	1	1	4	4	4	2	5	2	2	6	4	1	5	2	4	2	4	6	4	4	6
2	44	1	1	1	1	1	1	1	1	1	2	1	1	1	1	4	2	5	2	7	4	1	7	4	7	5	4	5	4	3	5	5	5	5
2	34	1	1	3	1	3	4	4	2	2	4	4	3	3	4	4	4	4	3	7	4	4	7	3	4	5	3	6	5	3	4	3	3	5
1	39	3	3	4	1	5	3	3	3	4	4	4	4	4	4	4	4	4	4	5	4	4	4	4	4	3	3	4	4	6	7	2	4	4
2	64	4	1	4	1	3	3	5	1	3	3	3	4	3	3	3	3	3	3	5	4	2	6	3	5	5	5	6	4	4	3	3	3	4
1	44	1	1	4	1	1	1	1	1	1	6	4	1	4	4	4	4	4	4	4	4	2	6	4	3	4	4	3	4	4	4	4	4	4
2	20	1	1	5	1	4	1	1	1	1	1	2	1	1	1	3	1	1	2	4	5	1	6	3	5	4	3	5	3	1	4	4	4	4
2	31	2	1	2	2	3	6	5	2	4	4	6	1	4	2	2	5	3	2	7	4	1	7	3	6	6	4	6	5	3	2	2	3	3
1	37	1	1	1	1	1	1	4	1	1	5	1	1	1	1	7	1	1	1	7	1	1	7	3	1	1	1	1	1	2	6	1	1	7
2	66	1	1	1	1	1	4	2	1	4	2	4	1	4	1	1	1	1	1	7	7	1	7	1	4	7	4	7	4	4	7	7	1	7
2	63	1	1	1	1	1	2	2	2	1	5	5	1	1	2	2	6	2	1	4	4	2	4	3	2	5	3	3	3	4	3	3	2	4
2	61	2	4	3	2	2	2	3	3	2	3	2	2	2	2	3	2	2	2	5	2	2	5	2	4	5	2	7	2	2	4	3	2	3
2	36	4	3	1	3	2	2	4	3	3	5	4	1	2	3	4	4	3	3	6	4	1	6	3	3	6	4	7	4	5	3	1	2	5
1	49	1	1	4	1	5	1	7	1	1	6	3	1	1	2	2	5	3	2	7	4	1	6	5	2	5	2	4	3	5	4	3	2	6
2	56	1	1	7	1	1	1	7	1	1	1	4	1	1	1	1	1	1	1	7	1	1	7	4	1	7	1	7	1	1	4	1	1	7
1	44	1	1	1	1	1	1	1	1	1	3	4	1	1	1	1	1	1	1	4	4	1	7	4	3	3	2	6	1	4	2	4	4	4
1	55	1	2	2	2	1	1	2	2	1	1	3	1	1	1	4	4	5	1	7	5	1	7	2	1	7	2	7	2	2	5	3	4	7
2	40	1	1	1	1	1	1	5	3	1	7	1	1	1	3	1	1	1	1	7	7	1	7	1	7	7	7	2	7	6	1	1	1	4
1	41	1	1	1	1	1	1	1	1	1	4	5	1	1	1	1	4	1	3	7	4	4	5	1	1	4	1	7	1	1	4	4	1	4
1	33	1	1	1	1	1	1	1	1	1	1	1	1	1	1	1	1	1	1	6	6	1	6	1	2	5	3	5	2	5	2	2	1	6
2	37	1	1	1	1	1	1	1	1	1	1	4	1	1	1	1	1	1	1	7	7	1	1	2	1	7	4	2	1	1	3	1	1	7
1	70	1	1	1	1	3	1	6	1	1	2	2	1	2	1	4	1	1	2	4	3	4	6	2	2	2	2	2	2	5	5	5	2	2
2	70	1	1	1	1	1	1	5	1	1	1	1	1	1	1	1	1	4	1	4	5	1	7	1	3	4	5	6	4	5	1	1	1	7
1	47	1	1	1	1	1	1	5	1	3	3	1	3	4	5	4	2	4	4	6	4	3	6	4	3	4	4	5	3	5	4	2	4	4
2	50	1	1	3	4	3	1	5	3	1	1	4	1	1	2	4	2	3	3	4	5	1	7	3	3	7	3	5	4	2	5	3	2	6
1	37	4	4	6	1	1	4	4	3	5	7	5	1	2	2	1	1	2	2	7	3	2	7	4	5	2	4	7	1	6	6	6	5	5
2	61	2	2	3	2	2	2	2	2	2	2	3	2	2	2	4	2	4	2	6	3	4	6	4	5	4	5	4	4	4	2	3	4	6
2	71	1	1	1	1	1	1	1	1	1	1	1	1	1	1	4	3	4	1	7	4	1	7	1	1	4	3	7	4	2	3	4	1	7
2	33	1	1	1	1	1	1	3	1	2	1	1	1	2	1	4	1	2	1	7	6	1	7	1	4	7	4	1	6	1	4	3	2	7
1	60	1	1	4	1	3	1	2	1	1	5	6	1	4	3	4	4	4	4	7	4	1	7	4	3	4	4	5	4	5	4	3	4	5
2	56	1	1	1	1	1	1	1	1	1	1	1	1	1	1	1	1	1	1	7	4	1	7	2	4	7	3	7	2	1	2	2	1	7
1	71	1	2	2	1	1	1	4	2	1	2	3	1	2	2	4	2	6	2	6	5	1	6	4	1	6	1	4	2	2	5	4	2	6
2	63	1	3	1	1	1	1	5	3	1	5	1	4	1	3	4	4	4	4	7	5	5	7	2	1	3	1	3	1	1	5	2	2	4
2	42	1	1	1	1	2	1	7	1	1	1	1	1	1	1	1	4	4	1	7	4	1	7	1	1	6	1	4	2	1	6	1	1	7
1	64	1	2	4	1	3	2	3	1	2	4	2	2	2	2	2	4	4	4	6	4	2	4	4	5	4	4	4	4	4	4	4	4	4
2	53	2	3	5	1	1	1	4	3	1	5	1	1	1	4	5	1	4	5	7	3	1	6	5	5	7	3	6	4	7	3	3	4	6
1	26	1	1	1	1	2	1	1	1	2	6	6	1	2	4	4	4	4	1	7	5	1	7	2	5	5	2	7	2	4	4	4	4	4
1	62	2	3	3	1	2	1	4	2	2	2	2	2	3	2	4	4	4	4	5	4	3	5	4	4	5	4	5	4	4	4	3	2	4
1	37	4	3	3	4	4	3	3	4	4	4	3	4	4	3	4	3	3	3	4	3	4	4	3	3	4	3	4	3	3	3	4	3	3
1	66	1	1	1	1	5	1	6	2	1	3	2	1	1	1	1	1	2	1	7	7	1	7	1	1	6	3	7	4	2	1	6	1	7
1	57	3	2	6	2	5	5	6	2	4	5	4	5	5	5	6	5	5	4	4	2	4	6	5	4	2	2	3	2	2	5	4	4	2
1	69	1	2	2	1	1	2	5	2	2	2	2	2	2	2	6	2	3	2	5	5	1	6	3	2	2	3	6	4	5	5	5	4	2
2	72	1	1	1	1	3	1	4	1	1	1	2	1	1	1	1	1	1	2	7	5	1	5	4	6	7	6	4	4	1	2	7	4	5
1	48	2	2	2	2	2	2	2	2	3	4	2	3	4	4	3	3	5	4	7	5	1	7	3	4	6	5	6	4	3	2	3	3	6
1	60	5	3	3	4	3	4	4	4	3	4	4	3	4	4	4	4	3	3	5	4	3	5	3	4	4	4	4	3	4	4	4	3	3
1	21	1	1	2	4	1	1	4	1	1	5	5	1	1	1	5	4	2	2	4	4	1	6	4	1	6	1	1	1	1	6	6	2	6
2	60	1	1	1	1	2	1	1	1	1	5	2	1	1	1	2	2	6	1	7	4	1	7	4	5	6	3	7	4	1	4	2	2	7
1	38	5	6	6	5	5	1	5	6	4	6	1	1	1	5	6	2	4	5	6	4	1	7	4	1	7	1	7	1	6	5	1	4	6
2	23	1	1	1	1	1	1	5	1	1	4	4	1	3	4	5	4	1	1	6	4	1	7	3	3	6	3	4	4	4	4	3	4	5
1	61	1	2	1	1	3	1	3	1	1	2	4	1	2	2	2	1	1	1	7	6	1	7	1	5	6	2	6	2	6	4	2	1	5
2	45	1	1	1	1	1	1	1	1	1	4	1	1	1	1	4	4	5	1	7	4	1	7	1	1	5	4	7	4	1	4	1	4	7
2	78	1	2	3	2	4	1	5	6	3	4	4	3	3	4	4	3	4	3	7	4	7	7	6	6	7	2	7	4	6	6	4	4	7
1	48	3	2	2	2	4	3	3	2	4	2	2	4	2	3	4	1	2	3	6	4	4	2	2	4	4	1	4	4	5	2	3	3	3
2	29	1	1	1	1	1	1	1	1	1	5	2	1	1	2	4	5	3	1	4	4	1	7	4	3	5	3	5	6	2	4	3	2	7
2	50	2	2	2	1	2	1	1	1	1	2	4	1	2	2	2	2	2	2	7	5	1	7	4	2	7	3	7	3	1	5	2	4	7
1	54	2	4	4	4	2	2	6	4	2	4	3	4	4	2	4	4	4	2	6	2	2	5	4	2	2	2	3	2	6	6	2	4	2
2	41	1	1	4	1	7	1	7	1	1	1	2	2	1	1	6	1	1	1	7	6	4	7	1	6	5	5	7	4	1	1	4	1	5
1	38	1	1	1	1	1	1	1	1	1	2	2	1	1	4	5	2	4	1	7	5	1	6	1	1	6	1	7	2	6	7	2	1	2
2	57	1	1	1	1	4	5	3	1	1	2	5	2	5	5	4	2	3	2	7	3	1	7	4	7	6	3	7	4	2	6	1	6	7
2	31	3	1	2	4	1	1	6	5	2	2	4	1	1	2	2	5	3	2	6	4	4	6	3	6	5	5	5	5	4	3	3	2	4
2	39	1	1	1	1	1	1	1	1	1	1	1	1	1	1	1	1	1	1	7	4	1	7	3	4	6	4	7	4	2	3	4	3	6
2	50	1	2	1	1	1	1	1	2	1	5	4	4	2	2	4	5	2	2	5	4	3	4	2	3	2	1	3	2	4	4	4	4	4
2	56	1	1	7	4	4	1	4	1	1	2	1	1	1	2	5	4	1	1	7	4	2	4	1	7	4	4	4	7	2	5	4	1	4
2	61	1	1	1	1	2	1	1	1	1	1	4	1	1	1	1	1	3	1	5	5	2	3	1	4	4	4	2	4	1	1	5	2	4
1	34	7	1	5	7	3	4	7	7	5	2	4	3	3	4	2	5	2	1	5	5	5	7	1	5	3	5	7	5	3	2	4	3	4
1	68	1	1	1	1	4	1	1	1	1	2	3	1	1	1	6	2	4	2	6	4	1	7	1	4	6	4	7	5	4	1	5	1	6
2	64	1	1	1	1	1	1	1	1	1	4	1	1	1	1	4	4	4	2	7	4	1	1	4	4	5	1	7	1	4	1	1	4	6
2	26	1	1	1	1	2	1	1	1	1	3	3	1	1	1	3	2	2	2	6	4	1	6	4	5	7	4	7	4	3	4	4	4	6
1	64	3	3	2	3	3	3	3	3	3	3	3	2	3	3	5	3	4	3	5	4	3	4	4	3	5	4	5	4	3	5	3	3	5
1	72	1	1	1	1	1	1	1	1	1	5	1	1	4	1	7	2	4	4	7	4	1	6	2	6	6	6	7	6	4	4	1	1	7
1	37	3	1	1	1	1	1	7	7	1	7	7	1	1	1	1	1	1	1	7	1	1	7	1	1	7	1	7	1	7	1	5	1	7
1	45	4	3	5	1	2	1	7	1	1	5	4	1	1	1	3	2	1	1	7	6	1	7	5	6	6	6	7	6	5	1	1	2	6
1	28	3	2	2	2	3	2	3	2	3	3	3	3	4	3	3	4	3	4	4	4	4	4	4	4	4	4	4	4	4	4	4	4	4
2	44	3	2	1	1	1	1	7	7	4	5	4	4	1	5	7	1	4	3	7	2	2	7	2	1	7	1	7	1	4	2	1	4	3
1	49	1	1	1	1	2	1	1	1	1	1	1	1	1	1	3	1	2	3	7	4	1	6	3	1	6	4	5	3	3	1	2	1	2
1	27	1	1	1	1	1	1	1	1	1	2	3	1	1	1	1	1	2	3	6	5	1	6	1	3	6	1	7	4	3	4	2	1	4
1	23	4	1	1	1	1	1	2	3	1	3	4	1	1	4	3	4	4	3	5	4	2	7	2	2	3	3	5	2	2	4	4	2	4
2	55	2	2	2	1	2	4	3	3	1	4	4	1	4	3	3	1	6	4	6	4	2	6	3	2	5	2	4	3	4	3	3	3	6
2	57	1	1	1	1	2	2	5	1	1	5	5	4	1	2	5	1	1	3	4	5	3	6	3	3	4	4	4	4	4	3	5	2	3
1	47	2	4	1	1	2	1	6	2	2	5	5	2	4	2	6	3	5	1	6	2	2	7	1	1	1	2	2	2	3	3	2	2	3
1	71	2	1	1	1	2	1	4	1	2	2	4	1	2	1	4	1	1	1	1	4	1	7	4	7	7	5	3	4	4	4	4	4	7
2	76	2	2	5	1	3	4	5	3	1	2	3	1	1	1	3	1	1	1	7	6	1	7	1	4	6	4	4	4	1	1	1	1	7
2	33	1	1	1	1	1	1	4	1	1	3	1	1	1	1	5	5	4	1	7	4	1	7	4	2	7	3	7	4	1	4	2	1	4
1	72	1	1	1	1	1	1	1	1	1	7	7	1	1	1	7	1	1	6	7	7	1	1	1	1	7	1	7	4	1	1	1	1	6
1	67	7	7	7	7	7	1	7	1	7	7	1	7	7	7	1	1	1	1	7	4	1	7	1	7	4	4	7	1	7	4	1	1	7
2	72	1	1	1	1	1	1	1	1	1	4	3	1	1	1	5	7	4	1	7	4	1	7	3	1	7	3	2	4	2	5	4	1	5
1	39	1	4	1	1	5	1	1	3	1	1	2	1	1	1	6	2	4	1	6	1	2	7	4	1	4	1	3	1	7	6	4	2	5
1	57	2	2	3	1	2	1	2	2	2	5	3	2	2	2	6	3	4	2	6	4	2	7	4	3	3	3	6	2	4	4	2	4	5
2	58	1	1	1	1	3	1	1	2	1	1	1	1	1	1	1	3	1	1	7	3	1	6	2	4	6	5	1	4	2	1	1	3	6
1	64	1	1	1	1	1	1	1	1	1	1	1	1	1	1	1	1	1	1	7	7	1	7	1	4	7	4	7	4	1	1	1	1	7
1	52	4	4	5	7	5	1	5	3	1	6	2	4	3	2	2	4	1	1	4	3	2	7	2	5	6	6	6	6	2	2	1	1	6
1	48	1	1	1	1	1	1	1	1	1	1	1	1	1	1	1	1	1	1	1	1	1	1	1	1	1	1	1	1	1	1	1	1	1
1	56	4	6	6	4	6	2	6	4	4	3	1	4	4	3	4	4	4	3	5	4	4	4	3	3	4	3	5	3	6	5	4	4	4
2	65	1	1	1	1	3	1	7	1	2	5	4	2	1	2	4	4	4	2	5	2	5	4	4	1	2	2	4	2	6	4	6	4	3
1	64	1	1	1	1	1	1	1	1	1	1	1	1	1	1	1	1	1	1	3	3	3	3	3	3	3	3	3	3	3	3	3	3	3
1	45	3	1	3	1	3	1	3	1	1	1	1	1	1	1	1	1	1	2	7	5	2	7	3	3	7	3	3	2	1	4	1	3	7
2	29	1	1	3	1	2	1	1	1	2	2	3	2	2	2	3	4	4	3	5	3	3	3	3	5	3	3	3	2	3	4	3	4	3
1	33	1	1	1	1	1	1	1	1	1	5	3	1	1	1	1	1	1	1	7	6	1	7	1	3	7	4	4	5	1	2	3	1	5
1	59	3	2	2	2	2	2	2	2	2	3	2	2	2	5	4	4	4	2	4	4	3	5	3	4	5	4	4	4	3	3	3	3	5
1	51	1	4	2	4	4	5	4	2	1	2	6	1	5	5	5	3	4	4	3	3	3	5	4	2	3	2	2	2	4	6	3	4	2
1	39	1	3	6	1	1	1	1	1	1	6	4	1	1	1	2	2	1	1	5	4	1	7	1	4	1	1	7	4	1	6	4	1	7
2	54	1	1	1	1	1	1	1	1	1	1	1	1	1	1	1	1	1	1	7	7	1	7	1	4	7	7	7	4	1	3	1	1	7
1	70	1	1	1	1	1	1	3	1	1	2	2	1	1	1	6	1	4	4	7	6	1	7	1	1	7	4	7	4	4	1	1	1	7
2	55	1	1	6	4	5	1	5	1	1	5	4	1	1	1	6	1	4	1	7	6	2	7	1	7	7	4	5	7	1	4	2	1	7
1	56	1	1	1	1	4	1	6	1	1	1	3	1	1	1	7	1	1	2	6	2	1	6	2	1	6	2	6	2	5	4	3	2	4
1	44	1	2	1	1	4	1	6	1	2	6	6	1	1	1	3	6	6	2	4	3	1	6	3	4	6	6	6	6	2	6	3	6	6
1	72	1	2	1	1	3	1	4	1	1	4	2	1	2	2	6	4	4	2	6	2	2	4	4	3	4	2	7	2	4	6	3	5	4
1	45	3	1	2	2	1	1	6	5	4	4	4	1	3	4	6	3	5	5	7	4	1	7	3	5	7	3	7	3	1	3	4	3	7
1	66	1	1	2	1	5	1	6	1	1	5	7	1	1	5	1	2	2	3	7	4	1	7	4	2	6	1	7	2	5	2	1	1	6
1	72	6	1	2	1	2	1	7	4	2	6	1	1	2	2	2	2	1	2	6	3	1	6	2	4	3	3	2	3	6	4	2	1	4
2	71	1	4	1	1	3	1	4	1	1	1	2	1	1	1	1	1	1	1	6	4	1	6	2	2	4	2	6	4	3	4	3	2	5
2	45	1	1	1	1	5	1	6	1	1	1	1	1	1	1	1	1	1	1	6	7	2	2	7	7	7	7	7	7	2	7	7	1	7
1	72	1	1	1	1	1	1	1	1	2	2	2	2	2	2	2	2	2	2	4	4	3	6	4	3	4	3	5	3	4	4	5	4	4
1	53	4	1	2	1	2	2	5	3	4	6	5	3	2	4	4	4	4	4	7	4	1	7	4	5	3	5	7	5	2	3	3	2	4
1	69	2	2	2	2	2	1	5	2	2	2	3	2	2	2	2	3	3	3	5	4	1	3	2	4	4	5	7	4	3	3	3	4	3
1	55	5	4	3	1	5	3	5	5	5	6	3	4	4	2	2	1	4	2	5	5	2	2	5	5	3	5	6	4	5	3	4	2	2
1	73	1	1	1	1	2	1	4	1	1	2	2	1	1	1	2	1	1	1	6	6	1	7	1	2	4	4	6	4	2	2	2	1	7
2	77	1	4	3	1	4	1	6	5	3	3	6	4	3	5	4	3	4	3	5	5	2	5	4	5	4	5	5	4	5	5	3	5	5
2	61	1	1	4	1	3	1	4	1	1	1	4	1	2	1	6	3	4	2	7	4	1	7	4	2	6	1	7	1	7	5	2	2	7
1	75	1	1	7	1	1	1	1	1	1	3	1	1	5	1	5	3	5	4	7	4	1	7	4	3	6	1	7	3	1	4	2	5	3
2	63	1	1	1	1	1	1	1	1	1	1	1	1	1	1	1	1	1	1	7	7	1	7	1	7	7	7	7	7	1	1	1	1	7
1	58	4	5	4	1	5	5	5	4	5	5	5	5	5	5	5	5	5	5	4	4	5	5	3	3	3	3	3	5	5	5	3	5	3
2	60	3	3	3	2	5	3	3	3	3	3	4	3	3	3	4	3	4	5	5	5	2	5	3	4	5	4	5	5	5	4	3	3	5
1	33	1	1	7	1	2	1	1	1	1	1	5	1	1	1	2	1	1	3	6	7	1	7	2	7	2	1	7	2	7	6	1	5	4
1	58	1	1	1	1	1	1	1	1	1	1	1	1	1	1	1	1	1	1	7	7	1	7	1	4	7	5	6	4	1	1	1	4	5
1	56	1	4	2	1	3	3	3	3	3	4	4	4	4	4	4	4	4	4	4	4	1	4	4	4	4	4	4	4	4	4	4	4	4
1	70	1	2	2	2	1	1	5	2	2	3	1	1	2	2	3	1	3	1	1	5	1	6	2	2	5	1	5	2	5	5	2	2	5
1	72	1	2	4	1	6	1	6	1	1	3	2	1	1	1	4	2	4	2	6	4	2	6	4	4	4	3	4	3	5	5	4	4	4
1	69	4	2	1	1	5	2	5	1	3	4	3	4	4	4	6	4	4	4	4	4	2	4	6	2	2	2	4	2	6	6	4	4	4
2	46	1	1	1	1	7	2	6	1	1	7	2	1	1	1	1	1	1	1	7	5	5	5	1	1	3	1	1	2	2	6	3	5	1
1	54	1	1	4	1	5	1	6	1	1	2	7	4	2	1	4	4	5	6	7	2	1	7	4	6	4	4	7	4	4	4	1	5	5
2	70	1	1	1	1	1	4	1	1	2	5	4	1	5	4	6	1	4	5	5	4	1	7	4	5	5	4	7	3	3	2	2	4	5
2	45	5	5	5	1	5	5	6	5	1	5	5	4	3	5	7	2	3	3	3	2	5	1	1	6	2	6	7	6	5	1	3	1	2
1	63	1	1	4	1	2	1	4	1	1	2	4	1	1	1	6	1	4	1	7	3	1	7	1	2	6	1	7	3	3	1	4	1	5
1	76	4	3	4	1	2	1	5	3	3	4	2	2	2	3	4	4	4	2	5	4	1	5	4	4	5	4	6	4	2	2	4	2	2
2	50	1	1	2	2	2	2	1	2	2	5	7	2	2	4	5	4	2	1	7	4	2	5	3	4	6	4	4	4	2	4	2	3	6
2	60	1	1	1	1	2	6	6	4	1	4	6	1	4	4	4	4	4	4	5	6	1	4	2	7	6	4	7	5	4	4	5	2	7
1	62	1	1	3	1	2	1	2	1	1	1	1	1	1	1	2	1	2	2	6	5	1	7	1	2	6	4	6	2	3	1	1	1	6
1	66	1	1	1	1	1	1	4	1	1	1	1	1	1	1	7	7	1	1	5	4	2	5	5	4	5	4	4	4	5	4	4	4	4
2	73	2	2	3	2	3	3	3	2	2	2	2	2	2	2	4	2	2	3	5	4	2	6	2	5	5	4	5	4	2	2	3	2	4
1	63	2	2	4	2	4	2	2	2	3	3	3	3	3	3	3	3	3	3	4	4	4	4	4	3	3	4	4	4	4	4	4	4	5
1	73	5	4	5	4	6	3	5	4	5	4	5	3	4	5	4	4	4	4	3	5	3	3	4	4	3	5	3	4	4	4	4	4	3
1	71	1	4	1	1	2	3	7	1	1	1	1	4	4	1	4	3	3	3	1	4	2	1	3	1	1	1	5	1	1	4	4	2	1
1	77	6	6	4	1	3	1	5	4	6	2	4	2	2	2	4	2	4	4	6	4	2	6	4	2	3	3	5	3	3	4	3	4	3
2	29	1	1	2	1	1	1	2	1	1	1	1	1	1	1	1	1	1	1	4	3	1	7	3	1	4	1	4	1	1	7	1	2	6
2	53	1	1	2	1	2	3	1	1	1	3	3	1	2	2	2	2	3	1	7	2	1	7	2	6	4	6	2	5	2	2	2	2	5
2	45	2	2	4	2	4	2	5	3	1	5	3	1	1	1	2	2	2	2	5	4	1	6	3	6	5	3	4	3	1	3	2	1	7
2	47	1	1	4	1	1	1	4	1	1	1	3	1	1	1	4	1	3	1	7	5	1	7	2	6	6	5	7	5	3	2	4	1	6
1	60	2	2	2	2	2	2	2	2	2	6	2	2	2	2	2	2	2	2	6	6	2	6	2	4	2	2	6	6	4	2	6	2	4
1	61	1	1	2	1	2	1	1	2	2	2	2	1	2	2	2	5	5	2	5	2	2	5	5	2	5	2	5	2	2	5	2	5	5
1	53	2	2	4	1	1	2	2	2	1	3	3	1	2	3	4	4	4	1	5	3	1	5	2	2	4	3	2	3	3	4	4	4	3
1	49	5	5	5	5	5	5	5	5	5	5	5	5	5	5	5	5	5	5	5	5	5	5	5	5	5	5	5	5	5	5	5	5	5
1	65	2	2	1	2	2	2	2	2	1	1	1	1	1	1	1	1	1	1	4	4	4	4	4	4	4	4	4	4	4	4	4	4	4
2	50	1	1	1	1	1	1	1	1	1	1	1	1	1	1	1	1	1	1	7	6	1	5	4	4	6	4	6	4	3	4	4	4	6
2	58	2	1	1	1	1	2	4	1	1	4	4	3	3	2	6	4	4	3	6	4	3	4	3	2	5	4	6	3	4	4	4	4	5
1	55	3	2	2	2	3	2	4	2	3	5	4	3	3	3	3	3	3	3	5	3	3	5	2	3	5	3	3	3	4	5	3	2	4
2	41	1	1	1	1	1	1	1	1	1	1	1	1	1	1	1	1	1	1	7	5	1	7	1	4	7	4	7	4	2	4	1	1	7
1	70	3	3	3	3	3	3	3	3	3	3	3	3	3	3	3	3	3	3	3	4	3	3	4	3	3	3	3	3	3	3	3	3	3
1	70	2	1	1	1	1	1	1	1	1	1	1	1	1	1	1	1	1	1	6	1	1	7	4	2	4	3	2	4	5	1	1	3	4
1	73	2	3	3	2	3	4	5	2	3	5	3	3	3	4	3	3	3	3	5	4	2	6	3	5	4	4	3	5	3	3	3	3	3
1	62	1	1	1	1	2	1	6	1	1	3	5	1	1	2	5	5	5	3	7	5	1	7	3	3	5	3	5	3	3	3	3	3	4
1	51	4	4	4	4	4	4	4	4	4	4	4	4	4	4	4	4	4	4	4	4	4	4	4	4	4	4	4	4	4	4	4	4	4
1	51	1	2	6	1	3	1	1	5	1	3	2	1	4	2	5	7	5	5	2	4	4	6	2	4	3	5	3	3	5	1	5	4	2
1	54	1	1	1	1	1	1	5	1	1	7	1	1	1	1	4	1	5	1	7	5	1	7	1	5	2	3	7	4	1	1	4	1	5
2	31	1	1	1	1	1	4	1	1	1	2	6	1	2	1	2	1	1	1	7	4	1	7	2	6	7	2	7	2	1	2	1	4	7
2	65	4	2	6	6	1	1	7	4	3	4	4	2	1	5	4	1	4	3	7	4	1	7	4	5	4	2	7	2	5	2	4	3	4
1	70	2	2	1	1	2	1	3	1	1	1	4	1	2	1	1	1	1	1	4	4	1	6	1	3	6	2	1	4	1	1	2	1	1
1	68	2	2	1	1	4	1	5	1	1	5	4	2	2	1	4	1	4	1	6	2	1	5	4	2	3	2	6	2	3	5	4	4	4
1	53	1	5	5	1	1	1	4	1	1	4	3	4	4	4	4	2	4	4	4	4	4	6	4	4	4	4	4	4	4	4	4	2	4
1	43	1	1	1	1	1	1	1	1	2	2	2	2	2	2	2	2	2	2	7	7	2	2	2	2	2	2	2	2	2	2	2	2	2
1	38	2	5	3	1	4	1	6	4	2	2	4	2	2	3	3	4	3	3	5	4	1	5	4	3	5	2	5	3	4	5	2	3	6
1	73	2	3	2	3	5	3	3	3	3	4	4	3	3	4	4	5	4	3	4	4	3	5	4	3	4	3	5	3	4	3	3	3	5
2	40	1	1	1	1	4	4	1	1	2	4	1	1	2	1	1	2	4	1	5	4	4	6	2	2	2	1	7	3	6	5	3	1	4
1	59	1	1	4	1	1	4	1	1	1	6	1	1	1	4	3	2	3	4	7	4	7	7	4	6	7	2	7	3	1	5	1	4	7
1	44	1	1	1	1	1	1	3	1	1	1	1	1	1	1	1	4	3	1	4	4	2	4	4	1	4	1	1	4	2	6	1	4	5
1	70	4	5	4	1	1	2	3	2	3	3	2	2	2	3	3	3	3	3	3	4	4	4	3	4	4	3	5	4	3	4	4	3	3
2	65	1	1	1	1	1	1	1	1	1	1	2	1	1	1	1	1	1	1	7	5	1	7	1	1	7	1	6	1	4	6	4	2	7
1	63	2	1	2	1	2	2	4	2	1	1	1	1	1	1	1	1	1	1	7	4	1	7	1	4	7	4	7	4	4	1	1	1	7
2	55	4	4	4	4	2	4	4	4	1	4	2	4	4	4	4	4	3	4	4	4	4	4	4	4	4	4	5	4	4	4	2	4	4
1	58	2	2	2	2	2	2	3	3	4	6	4	5	3	3	3	2	3	4	2	3	3	3	2	2	1	3	3	3	2	3	2	3	3
1	59	1	1	1	1	4	4	5	1	1	5	7	1	1	1	1	1	1	2	7	4	1	6	2	2	6	4	2	4	3	1	1	1	5
2	60	1	1	1	1	1	1	1	1	1	1	1	1	1	1	1	1	1	1	7	1	1	4	1	1	7	1	7	1	7	7	6	1	4
2	60	1	1	1	1	1	6	5	1	1	1	1	1	6	1	6	1	6	5	7	4	1	7	4	1	7	1	7	1	1	6	1	5	7
2	64	1	1	4	4	4	1	4	1	1	1	3	1	1	1	1	1	2	1	7	7	1	7	1	4	7	5	7	4	1	1	1	1	5
1	61	1	1	4	1	5	1	5	1	2	4	6	2	4	3	5	3	4	5	6	3	1	4	3	3	5	3	4	3	4	5	4	4	2
1	72	1	2	2	2	2	1	5	2	3	5	3	5	3	3	6	3	3	3	5	3	2	6	3	6	6	3	5	6	6	5	2	2	6
2	53	1	1	2	1	4	1	2	1	3	3	4	1	1	2	4	1	3	1	7	2	1	7	2	2	7	2	3	2	4	5	3	2	4
1	63	1	1	1	1	4	1	1	1	1	2	4	1	1	1	4	2	4	2	7	4	1	7	2	4	7	5	5	4	2	2	2	3	6
2	71	1	1	1	1	1	1	1	1	1	1	1	1	1	1	4	2	3	4	7	4	1	7	4	4	7	1	7	4	3	7	1	1	7
1	31	4	4	4	4	4	4	6	4	4	4	4	4	4	4	4	2	4	2	4	4	4	4	6	1	4	1	7	1	4	4	4	4	4
1	55	1	2	2	2	3	2	4	2	2	4	2	2	2	2	4	4	2	3	7	4	2	6	3	4	5	4	5	4	4	4	4	3	5
1	64	3	2	1	1	6	2	6	3	2	3	2	3	2	2	5	2	4	3	5	5	1	5	2	4	5	3	6	4	3	4	3	2	5
1	70	2	1	2	1	4	1	1	1	1	3	3	1	4	5	1	1	2	2	5	6	1	7	2	4	6	4	7	2	2	2	1	1	5
2	70	1	3	1	1	1	1	1	1	1	1	3	1	1	1	1	3	1	1	7	7	1	7	1	4	7	7	7	4	1	1	1	1	7
1	41	3	1	1	1	3	1	3	3	3	5	4	1	7	3	6	5	6	2	5	4	2	6	4	1	3	1	3	2	5	5	3	4	3
1	66	1	1	1	1	1	1	1	1	1	1	1	1	1	1	1	1	1	1	7	4	1	7	4	4	7	4	7	4	1	4	1	4	7
1	63	1	1	2	1	1	5	2	1	2	5	2	7	4	4	6	1	4	4	6	4	1	7	6	4	7	2	6	4	2	7	6	6	7
1	50	3	2	3	2	5	2	4	3	3	3	4	3	3	3	4	3	3	3	5	5	3	5	4	4	4	4	3	4	5	4	4	3	4
1	66	1	1	1	1	3	1	4	1	1	3	2	1	2	1	3	2	2	1	3	4	1	6	2	2	5	3	6	4	3	4	2	1	4
2	42	1	2	2	2	2	2	2	2	2	5	5	3	3	3	4	4	3	3	4	4	2	5	5	3	4	4	4	4	3	4	2	3	2
2	59	4	4	4	4	4	4	4	4	4	4	4	4	4	4	4	4	4	4	5	4	1	5	4	5	4	4	4	4	4	4	3	4	4
1	56	2	3	6	1	5	2	3	3	3	6	2	4	3	4	5	3	4	3	5	5	5	3	4	6	3	2	6	3	3	6	3	4	4
1	71	5	1	1	1	4	1	5	1	4	5	6	1	5	3	7	1	4	2	5	4	5	7	4	4	2	4	5	4	5	4	4	5	7
1	58	1	1	1	1	3	1	1	1	1	2	1	1	1	2	3	7	3	1	6	6	6	7	2	7	7	6	2	6	2	2	6	2	3
1	38	3	3	3	3	3	3	3	3	4	4	2	3	4	4	4	4	4	4	4	4	4	5	4	1	4	1	4	1	4	4	5	4	5
1	52	1	1	4	1	2	1	6	1	1	5	5	1	3	4	5	2	4	3	4	4	1	7	4	1	4	4	7	5	3	4	6	2	4
1	71	1	1	1	1	5	1	1	1	1	3	2	3	3	2	4	3	4	3	5	4	1	7	4	4	4	2	7	4	4	5	3	4	7
1	46	1	4	3	1	1	1	1	1	1	5	3	1	2	2	2	2	4	1	5	5	2	6	2	6	6	5	3	5	3	4	3	2	6
1	67	5	3	3	6	4	3	5	4	4	4	5	3	3	4	4	4	4	4	6	4	2	6	4	4	4	3	6	3	2	4	4	4	4
2	59	1	1	1	1	1	3	6	1	1	3	3	2	1	2	5	2	3	4	7	4	1	7	2	5	6	3	6	4	2	3	3	3	6
2	45	4	3	3	3	2	2	4	4	2	3	4	5	3	3	3	3	4	3	5	4	4	3	3	5	5	4	5	4	3	3	4	3	4
2	60	4	4	1	1	1	1	5	1	2	2	2	1	2	2	2	1	2	1	7	1	1	7	1	7	3	3	4	2	2	1	2	2	4
2	50	2	2	2	2	2	1	2	2	1	1	1	2	1	2	6	1	1	1	7	4	1	1	1	2	1	2	7	2	1	1	1	2	7
1	69	1	1	1	1	1	1	6	1	1	2	1	1	1	1	1	2	1	4	7	6	1	7	1	2	7	2	7	2	7	6	1	1	5
2	53	2	4	2	1	4	4	4	4	2	5	5	1	3	3	4	3	3	3	6	4	2	6	3	4	4	3	4	4	5	2	3	2	3
2	62	1	2	2	2	2	5	6	4	2	5	4	1	2	2	2	2	4	2	7	4	1	7	2	4	7	3	7	6	1	1	2	2	7
1	72	4	4	4	4	4	4	4	4	4	4	4	4	4	4	4	4	4	4	6	6	6	6	6	6	6	6	6	6	6	6	6	6	6
1	59	1	2	4	5	3	4	6	1	1	6	2	1	3	3	6	2	4	3	7	5	1	7	2	5	4	5	7	5	4	1	1	2	6
1	73	4	1	2	1	2	1	5	4	2	5	5	1	2	5	6	2	2	4	5	4	2	7	4	5	6	2	6	2	2	5	4	2	6
1	64	1	1	1	1	1	2	1	1	1	1	5	2	4	2	2	1	4	4	5	6	4	6	4	6	4	5	7	5	4	3	3	3	6
1	51	1	1	1	1	1	1	1	1	1	1	1	1	1	1	1	4	2	1	4	4	1	4	1	4	4	4	1	4	4	4	4	1	4
1	71	1	1	2	1	1	1	2	1	1	4	5	1	1	1	3	1	4	3	7	4	1	7	4	3	7	5	7	3	1	4	1	4	7
2	35	2	2	4	2	2	4	2	2	1	6	4	2	4	4	4	4	4	4	4	4	1	4	4	1	6	2	6	1	2	6	2	5	6
2	56	1	4	7	1	7	3	7	1	1	1	5	2	1	1	1	1	1	1	4	6	2	6	2	3	4	4	4	4	3	3	4	1	3
2	45	2	3	5	3	3	1	3	3	4	4	4	4	4	4	4	4	4	4	7	1	1	7	1	1	1	1	6	1	5	5	7	5	4
2	42	4	1	2	1	3	1	4	2	1	6	2	1	4	2	3	3	3	1	4	4	1	7	2	2	5	5	6	4	2	2	3	1	6
1	68	2	2	4	1	2	2	3	2	1	3	5	3	2	2	3	2	2	2	5	5	2	6	2	3	5	4	6	5	3	5	5	2	6
1	68	2	2	2	1	3	1	3	2	2	4	2	2	2	2	4	4	2	3	5	4	3	7	3	4	4	4	4	4	5	4	4	3	4
1	52	1	1	1	1	1	1	1	1	1	1	5	1	1	1	1	1	1	1	4	4	4	4	4	4	4	4	4	4	4	4	4	4	4
1	73	1	1	1	1	3	1	1	1	1	1	3	1	1	1	4	3	2	1	7	4	2	6	1	3	6	3	6	4	3	4	3	1	6
1	77	1	3	1	1	3	1	3	1	1	3	1	1	1	1	5	1	3	2	6	6	1	4	2	5	5	4	7	3	4	4	3	3	5
2	55	1	1	1	1	1	3	2	1	1	2	2	1	1	1	3	2	2	3	5	4	1	1	1	2	6	2	5	2	2	1	2	1	5
1	40	1	1	4	1	4	1	4	1	1	4	4	1	1	1	4	5	1	1	7	5	1	7	1	5	5	4	1	5	4	1	1	1	7
2	35	1	1	7	1	5	1	1	1	1	1	5	1	1	1	1	1	1	1	6	6	1	7	1	6	1	4	7	3	1	4	1	1	7
2	63	3	2	2	1	5	1	5	3	3	5	3	3	3	3	4	3	4	3	4	4	1	6	4	2	4	3	3	2	5	4	3	2	3
1	44	5	5	5	5	5	5	4	5	4	5	5	5	5	5	5	5	5	5	3	3	3	3	3	4	3	3	3	3	4	4	3	3	3
2	69	1	1	1	1	2	1	3	1	3	3	4	2	1	2	4	1	4	3	7	4	1	1	4	2	7	2	6	3	3	4	2	4	3
2	42	2	1	5	1	2	1	7	3	1	5	4	1	1	2	3	1	4	2	7	5	2	7	4	1	5	2	1	3	4	2	3	2	4
2	66	1	1	1	1	1	4	1	1	1	1	3	1	4	4	4	1	5	1	7	1	1	4	4	2	7	1	6	1	4	5	4	4	6
2	64	1	1	1	1	1	1	1	1	1	2	4	1	1	4	7	4	4	4	1	3	1	7	1	2	7	4	7	4	2	2	4	4	7
2	70	1	1	1	1	4	1	1	1	1	1	2	1	3	2	1	2	1	1	6	4	1	6	1	4	6	4	6	4	1	1	1	2	6
1	53	5	1	1	1	1	1	5	1	4	2	6	1	3	2	7	3	6	3	1	5	1	7	2	2	2	2	2	2	1	7	1	4	1
2	65	5	6	6	6	6	1	6	6	3	5	4	4	2	4	4	4	4	4	7	5	3	7	4	4	1	4	5	4	4	4	4	1	4
2	51	1	1	1	1	1	1	1	1	2	1	1	1	1	1	2	1	1	1	7	5	2	7	3	5	7	2	5	2	1	5	5	3	7
2	62	4	3	5	1	7	4	7	3	4	5	7	5	5	4	5	4	2	1	6	4	3	1	4	3	1	3	5	4	7	3	6	4	1
2	54	2	2	2	2	2	2	2	2	1	5	2	1	2	2	6	1	2	2	7	2	1	7	2	2	7	2	7	2	2	2	1	2	7
1	56	1	1	1	1	4	1	4	1	1	6	2	1	1	1	4	6	2	2	6	4	4	5	4	4	1	3	1	4	6	5	5	4	4
1	45	1	1	1	1	1	1	1	1	1	1	1	1	1	1	1	4	1	1	7	4	1	4	1	1	1	4	7	1	1	1	1	1	4
2	71	1	1	1	1	4	4	4	1	1	1	4	1	4	4	1	7	1	3	7	4	1	7	4	3	7	5	7	4	4	3	5	4	7
2	56	1	6	1	1	1	1	4	2	1	4	2	1	1	1	2	2	3	2	7	6	2	7	2	5	7	2	6	4	3	1	2	2	6
2	68	1	2	1	1	2	3	5	2	1	5	2	1	1	2	4	2	3	2	7	4	1	7	2	2	5	2	5	5	5	2	2	2	6
1	38	1	1	5	1	4	1	4	1	2	4	4	4	2	3	3	4	2	3	7	5	4	4	4	3	3	4	4	4	6	3	4	2	3
1	71	2	2	2	1	5	2	5	2	3	5	5	2	4	2	4	2	5	2	6	4	2	5	4	2	3	2	5	2	5	6	5	4	3
2	43	4	4	4	2	4	4	4	4	2	4	4	4	4	4	4	3	4	4	4	4	4	4	4	4	4	4	4	3	4	4	4	4	4
1	56	1	1	3	1	4	5	1	1	1	1	1	1	1	1	4	1	4	4	5	5	1	7	1	4	1	5	4	6	2	1	2	2	7
2	58	1	1	4	1	1	1	1	1	1	4	3	1	1	1	4	1	4	2	7	4	1	7	1	6	7	2	6	3	1	5	4	1	7
1	42	1	1	2	2	2	2	2	2	2	3	3	2	2	3	2	2	2	3	6	4	2	6	2	4	4	4	3	4	5	4	4	1	5
2	33	1	1	1	1	3	1	4	1	1	2	2	1	1	1	4	4	2	1	5	4	1	7	4	2	5	3	7	2	2	4	3	2	7
1	45	4	4	7	4	5	4	7	7	1	2	4	2	2	2	6	7	4	4	4	4	6	7	4	4	4	4	4	4	6	3	4	3	4
2	63	7	1	1	1	5	7	7	1	6	6	5	2	7	6	7	6	3	2	7	4	2	7	4	2	7	4	6	4	6	4	1	4	1
1	56	1	1	1	1	5	1	4	1	1	4	1	1	1	1	6	1	4	1	7	4	4	7	1	4	3	4	7	4	6	1	3	1	4
1	61	1	2	1	1	1	2	5	2	2	5	5	1	2	3	6	5	5	5	7	4	1	7	2	4	4	4	6	4	1	2	1	4	7
1	28	2	2	5	1	2	2	2	1	1	2	4	2	2	2	4	2	5	3	3	5	2	7	4	5	2	2	2	5	2	5	6	2	6
1	68	1	1	1	1	1	1	1	1	3	5	1	2	3	1	4	4	1	3	1	4	1	1	1	1	7	1	1	1	1	1	1	1	1
1	55	1	5	4	4	3	4	5	3	4	5	4	4	4	4	4	4	4	4	4	3	4	3	3	4	4	5	7	5	5	3	5	4	4
2	47	2	2	2	2	2	2	2	2	3	3	2	3	2	2	3	3	3	3	5	3	3	4	3	3	4	4	3	3	3	3	4	3	4
1	31	1	2	6	4	2	1	6	3	1	5	5	4	1	2	1	3	1	3	6	3	3	7	4	1	6	1	5	1	1	6	2	3	6
1	61	3	4	3	1	3	5	5	5	5	6	4	4	5	5	6	4	4	4	6	4	2	5	3	6	5	5	6	5	3	4	3	2	6
1	73	1	1	1	1	1	3	6	1	1	1	4	2	1	2	2	2	1	1	7	7	1	7	1	2	7	4	4	6	1	2	1	2	6
2	53	1	1	2	1	3	1	1	1	1	1	4	1	1	1	4	4	4	1	7	4	1	7	4	2	4	2	4	2	2	6	4	4	7
1	71	4	1	1	5	2	2	4	2	1	1	2	2	1	1	2	1	2	3	6	2	2	6	4	2	6	2	6	2	2	2	2	2	5
2	66	1	1	2	1	2	1	1	1	1	1	2	1	1	1	2	1	1	2	6	5	5	6	2	5	4	5	6	4	1	1	1	5	7
1	53	1	2	5	1	2	1	5	2	1	1	5	3	1	2	3	1	3	3	6	5	1	7	2	4	6	4	6	5	2	2	2	2	6
1	69	1	1	1	1	1	1	4	2	1	3	4	1	1	2	4	4	2	3	5	4	1	5	4	4	5	4	4	4	5	4	4	4	3
1	52	1	1	1	1	1	1	4	1	1	1	2	1	1	1	4	1	4	1	7	4	1	7	4	7	4	1	7	1	1	4	1	4	4
2	70	1	2	4	4	7	4	4	2	1	4	4	2	2	4	4	4	4	2	7	5	1	7	4	4	7	4	7	6	4	3	3	3	7
1	49	1	1	4	1	6	5	5	1	1	4	4	2	4	5	4	3	4	4	6	3	1	7	5	3	6	3	4	5	3	6	4	4	4
2	72	1	1	1	1	2	1	1	1	1	1	1	1	1	2	1	1	1	1	7	2	1	7	3	3	7	5	5	5	3	4	3	1	5
1	22	1	1	3	1	2	1	1	1	1	3	1	1	1	4	4	4	3	1	5	4	2	5	4	4	4	4	5	4	4	4	3	3	6
2	65	1	1	1	1	1	1	2	1	1	1	2	1	1	1	2	1	1	1	3	4	1	6	2	2	6	2	7	1	4	1	1	1	2
1	71	1	2	1	1	2	1	2	1	1	2	2	1	1	1	3	2	3	3	5	6	1	6	2	3	6	3	7	5	2	2	3	2	6
1	70	1	4	1	4	2	2	4	1	2	4	4	2	4	3	5	4	4	4	7	3	1	6	4	1	7	2	6	2	2	6	2	4	7
2	21	1	2	2	1	1	1	5	4	2	4	3	3	1	3	4	4	3	2	5	3	2	5	2	5	3	2	4	3	4	4	3	3	4
2	70	1	1	1	1	1	1	5	1	1	1	3	1	1	1	1	7	1	1	7	7	1	7	1	3	7	3	7	4	1	3	1	1	7
2	46	1	2	1	2	2	2	1	2	1	1	1	1	1	1	1	1	1	1	1	1	1	1	1	1	1	1	1	1	4	1	1	1	1
2	74	1	1	1	1	3	1	1	1	1	3	1	1	1	1	7	4	6	2	7	4	1	7	4	1	1	1	7	1	4	6	4	4	4
2	27	1	1	3	1	3	1	2	2	1	1	4	1	1	1	1	1	1	1	6	4	4	4	4	3	5	4	4	4	2	4	4	4	4
2	41	5	3	2	1	4	4	4	5	2	6	5	2	4	3	2	2	4	2	1	2	1	1	2	4	2	2	5	2	1	3	3	2	6
2	39	1	1	1	1	1	1	1	1	1	4	2	1	2	1	6	4	4	2	4	4	4	6	3	4	4	2	4	4	4	4	3	2	5
1	37	1	4	4	1	4	1	5	1	1	2	1	1	1	1	2	4	4	1	7	4	1	7	1	6	4	5	4	6	2	2	2	1	6
1	47	1	1	1	1	4	1	1	1	1	1	4	1	1	1	4	3	4	1	7	5	1	7	1	6	7	3	7	3	2	1	1	1	7
1	74	1	1	1	1	1	1	1	1	1	1	1	1	1	1	1	4	1	1	5	4	1	2	4	4	5	3	5	4	1	4	1	1	5
1	71	1	1	1	1	1	1	4	1	1	1	4	1	2	2	4	1	3	2	6	3	1	6	2	4	6	4	5	4	2	2	2	2	6
2	24	1	1	1	1	1	1	1	1	1	2	1	1	1	1	2	1	1	1	6	6	1	6	1	4	7	4	6	4	1	4	3	1	6
2	66	1	2	2	1	2	1	2	1	1	1	1	1	1	1	1	2	1	1	7	4	1	5	2	2	4	2	4	4	2	4	4	1	6
2	45	1	1	3	1	2	1	4	1	1	5	3	2	4	1	5	1	4	5	5	4	1	5	3	1	5	2	5	1	1	5	3	1	5
2	22	1	1	1	1	1	1	4	1	1	1	4	1	1	1	1	1	2	3	7	4	1	7	1	6	5	3	5	2	1	2	5	2	7
1	70	4	4	1	4	4	1	4	1	1	2	2	1	2	1	4	1	1	2	4	6	1	2	2	4	4	4	1	4	3	4	5	1	4
1	62	2	4	4	4	5	2	5	2	1	1	1	1	1	1	2	1	1	1	6	4	1	7	1	4	6	4	6	4	1	4	1	2	6
1	64	1	1	1	1	3	1	2	1	2	5	4	2	4	2	6	4	6	5	7	4	1	7	4	2	6	4	7	1	5	4	1	3	7
1	58	1	1	2	1	2	1	1	1	1	1	4	2	2	3	4	1	4	3	5	4	1	5	2	2	4	2	4	4	2	1	1	2	4
1	53	2	1	1	1	2	1	1	1	1	4	4	1	2	2	2	2	2	2	5	4	7	7	4	2	2	2	7	2	4	4	4	2	4
1	71	1	1	2	1	1	1	6	1	1	2	2	1	2	2	1	1	2	2	6	4	1	7	3	5	5	2	6	3	6	4	3	3	6
2	61	3	4	4	4	3	3	5	4	2	4	3	3	2	3	5	5	4	3	5	2	4	6	3	2	4	2	2	2	5	5	4	4	5
1	67	4	4	3	1	4	1	4	3	3	4	5	3	3	4	6	4	4	4	5	4	2	5	4	5	5	3	5	4	4	4	5	5	5
1	61	6	6	5	4	5	6	5	6	6	6	6	5	6	5	4	2	2	3	4	4	5	7	5	2	2	2	6	4	5	5	5	4	5
2	39	1	4	1	1	1	1	5	4	1	3	3	2	2	2	3	3	4	2	5	4	3	5	4	6	5	2	6	2	2	6	3	4	5
1	29	1	1	1	1	7	1	5	1	1	6	2	4	1	4	4	5	4	1	1	7	5	6	1	7	4	6	1	5	7	1	4	2	1
1	50	3	1	1	1	5	2	5	1	2	7	2	1	1	1	1	1	2	1	7	6	1	7	1	1	6	2	7	4	3	2	2	1	2
1	71	6	3	7	1	5	3	5	4	4	2	4	4	2	4	4	2	5	4	4	4	4	7	4	6	4	2	5	2	6	5	5	4	4
2	46	1	2	4	1	2	4	5	2	1	3	4	4	4	3	2	4	4	2	6	4	1	7	2	4	4	3	2	3	2	4	5	4	3
2	65	3	3	3	2	3	3	3	3	4	5	5	2	3	3	5	3	4	5	5	4	2	5	3	4	4	3	6	3	3	3	5	3	4
1	72	1	1	1	1	2	2	1	1	1	5	2	1	2	2	7	4	5	4	6	4	1	6	4	4	6	2	6	4	4	4	4	4	5
1	61	1	1	1	1	1	1	5	4	1	3	4	1	2	1	5	1	1	3	7	4	1	7	1	4	7	4	7	4	1	1	1	1	7
2	33	2	2	2	2	2	3	2	2	4	4	4	4	4	4	4	5	4	3	4	4	2	4	4	3	4	4	4	4	4	4	3	4	4
1	74	1	4	1	1	6	1	4	1	1	2	7	2	2	4	6	1	3	1	5	3	1	6	2	1	4	1	4	1	5	1	3	5	7
2	29	1	1	1	1	5	1	6	1	1	3	2	1	1	4	2	4	1	1	7	4	3	7	4	2	2	4	7	2	6	4	4	4	3
2	40	1	1	4	4	1	1	1	1	1	1	1	1	1	1	1	1	3	1	1	1	1	1	2	1	1	1	7	1	1	1	1	2	1
1	73	3	5	1	1	4	1	6	2	3	5	2	1	1	3	4	1	4	4	7	4	1	7	1	4	7	4	7	4	6	4	4	1	6
1	31	1	1	4	1	5	1	2	1	1	4	4	1	2	1	5	2	3	3	5	5	2	7	3	1	4	3	7	4	4	4	4	4	4
1	58	1	1	1	1	1	1	1	1	1	1	1	1	1	1	1	1	1	1	7	1	1	7	2	1	7	7	7	1	1	2	1	1	7
2	65	1	1	1	1	1	1	1	1	1	1	1	1	1	1	1	1	1	2	7	4	1	7	2	6	7	4	5	4	1	4	1	1	6
2	52	1	1	3	1	1	3	3	4	1	3	4	1	1	3	4	3	4	4	7	4	1	5	3	4	3	2	6	3	4	4	4	3	3
1	54	1	1	1	1	3	1	3	1	1	3	2	1	2	2	2	3	2	2	7	4	1	6	2	4	4	4	7	4	2	3	4	3	3
1	50	2	2	2	2	2	2	2	3	4	5	4	4	4	4	6	6	3	3	5	4	2	5	4	3	4	1	4	3	3	5	3	3	3
1	63	4	4	4	4	1	1	3	1	1	3	2	1	1	3	3	2	3	2	5	4	3	5	3	5	4	4	4	4	3	4	4	4	4
1	78	1	1	1	1	4	1	4	1	4	4	4	2	3	4	4	2	4	3	4	4	1	5	4	4	4	4	4	4	4	4	4	4	4
1	56	1	1	7	1	1	1	1	1	1	1	4	1	1	1	1	1	4	1	7	4	1	7	4	1	4	4	4	3	3	4	1	4	3
2	58	1	1	1	1	1	1	4	1	1	3	4	1	2	2	3	4	3	1	7	4	1	7	4	1	6	4	5	3	3	4	3	2	5
1	69	2	2	2	2	2	2	2	1	2	3	3	2	3	1	3	2	3	3	6	4	2	6	3	3	5	4	3	3	3	5	3	3	5
2	39	1	1	1	1	2	3	4	4	1	4	4	1	1	2	4	2	2	2	4	4	4	4	4	4	4	4	4	4	4	4	4	4	4
1	70	2	3	2	2	3	2	2	2	2	2	4	2	2	2	2	2	4	2	6	4	1	5	4	6	6	3	4	3	5	5	4	4	5
2	36	6	5	5	5	5	5	5	5	5	5	6	5	5	5	5	5	5	5	7	5	2	7	5	6	6	5	7	3	5	5	5	4	6
2	63	2	4	3	1	2	3	5	5	2	5	4	4	4	5	5	4	4	3	4	4	4	4	4	3	4	4	4	4	4	4	4	4	4
2	70	3	3	3	3	3	3	3	3	4	4	4	4	4	4	4	4	4	4	5	3	3	5	3	3	4	3	4	3	5	4	4	4	5
1	47	2	2	2	4	2	1	6	2	2	5	2	2	1	2	2	3	2	2	6	5	2	7	2	6	6	5	6	6	2	2	3	2	6
1	75	1	1	1	1	1	1	5	1	1	1	3	1	1	1	3	4	4	4	7	4	1	7	4	5	7	4	4	4	3	4	4	2	7
1	70	4	4	4	2	4	2	4	1	4	3	1	1	1	2	1	1	4	1	7	4	7	5	3	4	6	3	7	4	4	5	4	3	4
2	53	4	2	3	2	5	2	5	4	4	5	4	3	3	3	5	4	3	3	5	3	2	6	3	5	2	3	1	3	6	4	3	3	3
1	73	3	2	1	1	7	1	2	4	5	2	4	4	3	2	4	1	3	2	5	3	2	7	3	1	3	2	2	1	6	3	4	1	4
1	74	2	4	4	1	4	4	4	1	3	4	1	4	4	4	4	2	4	4	4	4	1	7	4	4	4	3	4	4	7	4	6	4	2
2	74	1	1	1	1	2	1	1	1	1	4	4	1	1	2	5	2	3	3	7	5	1	7	2	5	7	6	7	5	2	2	3	2	5
2	50	1	1	1	1	1	1	4	1	1	1	4	1	1	1	1	3	1	3	7	4	1	7	2	3	7	5	7	4	1	1	6	2	5
2	75	1	2	1	1	2	1	5	1	1	2	2	1	1	1	6	1	2	1	6	4	1	7	1	6	4	2	7	5	2	2	3	1	5
1	53	4	4	4	4	4	4	4	4	4	4	4	4	4	4	4	4	4	4	7	4	2	6	4	5	4	4	4	4	4	4	4	4	4
1	60	7	7	6	7	5	7	6	6	1	2	2	2	1	2	1	2	2	1	6	6	1	6	2	6	5	5	7	6	5	2	2	2	6
2	60	2	2	4	1	2	2	2	2	2	4	4	2	2	2	4	2	3	2	6	4	2	6	2	4	5	4	6	3	4	2	2	2	5
2	50	1	1	1	7	5	1	7	1	1	4	4	4	1	2	6	1	6	1	1	7	5	4	4	2	2	1	1	2	3	6	5	4	1
2	41	2	2	2	2	2	2	2	2	2	2	4	2	2	4	4	4	4	2	7	4	1	7	4	2	6	2	6	2	3	4	2	4	5
1	30	1	1	1	1	1	4	4	1	1	4	2	1	4	4	4	4	6	2	6	4	1	7	4	4	7	4	7	4	2	4	1	1	7
2	37	1	1	4	1	3	1	5	1	1	3	4	1	1	3	2	1	1	2	7	4	1	7	1	4	7	2	7	1	4	1	1	1	7
2	54	1	1	1	1	1	1	1	1	1	5	2	1	2	2	4	2	4	2	5	4	1	7	2	4	7	4	5	4	2	4	2	4	7
2	56	1	2	2	1	2	2	2	2	1	2	2	2	4	2	2	2	2	2	3	3	2	7	3	2	5	3	2	4	2	4	2	3	4
2	69	1	1	2	1	2	1	6	1	3	4	4	1	4	2	5	2	4	3	7	5	1	7	4	6	6	1	6	3	1	4	1	3	2
1	44	1	1	1	1	4	1	4	1	1	1	4	1	1	1	1	1	1	1	6	4	2	6	4	4	4	4	6	4	4	4	2	4	4
2	51	1	1	2	1	2	2	3	1	1	6	3	3	4	4	5	6	4	2	7	4	2	7	3	4	3	3	7	4	4	4	2	3	6
1	73	1	1	1	1	1	1	1	1	1	2	2	1	1	1	4	1	1	1	4	2	5	7	2	6	5	2	5	2	6	4	5	2	5
1	43	4	4	4	4	4	3	2	4	4	7	5	4	4	4	5	4	4	5	5	4	4	4	4	4	4	4	4	4	4	4	4	4	4
2	66	1	1	1	1	5	1	3	5	1	5	4	1	2	4	4	2	3	2	7	2	5	7	4	1	3	1	3	6	5	4	3	5	2
1	64	1	1	4	4	2	1	1	1	1	3	2	1	2	4	3	3	5	1	5	4	1	7	3	2	6	3	6	3	5	5	3	2	6
1	47	6	3	6	3	2	4	5	5	5	6	5	4	5	5	4	3	4	3	6	3	3	6	5	5	4	3	3	3	6	5	3	4	3
2	62	1	1	1	1	1	1	1	1	1	1	1	1	1	1	1	1	1	1	7	7	1	7	1	7	7	7	7	5	1	1	1	1	1
2	48	2	2	1	1	1	3	4	1	1	4	4	2	3	2	4	4	4	3	6	4	1	1	4	5	5	5	4	4	2	3	3	3	4
1	64	1	1	2	1	2	1	2	1	1	1	1	1	1	1	1	1	1	1	7	4	5	7	4	6	2	4	1	4	6	4	5	1	4
1	74	1	1	1	1	1	1	5	1	1	2	1	1	1	1	5	1	4	1	1	4	1	1	4	5	7	4	1	4	1	1	7	1	1
1	46	1	1	1	1	1	1	3	1	1	1	1	1	1	1	1	1	1	1	7	3	1	7	3	2	7	3	2	2	1	5	1	3	6
1	62	1	1	1	1	1	1	1	1	1	4	4	3	4	3	3	3	1	2	5	5	1	1	2	6	2	6	4	7	2	5	4	2	5
1	33	5	1	3	1	2	2	2	2	2	2	5	3	2	2	3	5	1	5	7	5	5	2	5	2	3	3	3	1	1	6	5	5	3
2	31	2	1	3	1	1	6	6	6	4	5	3	1	4	4	1	1	3	1	7	4	1	7	3	1	7	3	7	4	1	3	5	2	7
2	30	1	1	1	1	1	1	1	1	1	1	1	1	1	1	1	1	1	1	1	4	1	6	1	4	1	1	4	6	1	1	1	4	1
1	58	5	2	3	2	5	3	5	5	4	5	5	3	4	3	2	3	3	3	4	5	2	6	4	3	3	2	4	2	6	5	5	3	2
2	68	1	1	1	1	1	1	4	1	1	1	4	1	1	1	1	1	1	1	7	5	1	1	4	7	5	5	4	6	3	2	4	1	5
2	50	1	1	2	1	1	1	1	1	1	1	4	1	1	1	1	1	2	3	7	4	1	7	4	2	7	3	1	4	4	3	1	1	7
1	42	1	1	3	1	2	1	1	1	1	1	4	1	1	1	4	4	1	1	7	4	1	7	3	3	5	3	5	3	2	5	3	1	5
2	48	1	1	1	1	1	1	1	1	1	1	3	1	1	1	4	1	1	1	7	4	2	7	1	4	7	4	7	4	3	4	1	4	7
1	55	7	1	1	1	1	1	1	1	1	1	1	1	1	1	1	1	1	1	7	4	1	7	1	5	7	5	7	5	2	1	1	1	7
2	51	1	1	1	1	1	1	1	1	1	4	2	1	1	1	3	4	4	1	7	6	1	7	2	5	7	5	2	5	2	2	2	2	7
1	43	1	1	1	1	1	1	1	1	1	1	1	1	1	1	1	1	1	1	7	3	1	7	1	5	3	5	7	5	1	2	1	2	5
2	72	1	1	1	1	1	1	1	1	1	1	1	1	1	1	3	1	1	1	7	7	1	7	4	3	7	1	3	4	1	1	7	1	7
1	52	1	1	4	1	1	1	1	1	1	2	5	2	3	3	4	2	4	3	5	4	5	6	4	1	4	1	5	1	5	6	4	4	6
2	69	1	1	1	1	6	1	1	1	1	1	4	1	1	1	1	1	1	1	7	5	3	7	1	5	3	2	4	3	3	2	3	1	5
2	51	1	3	2	2	2	4	4	3	1	4	4	1	3	4	4	3	4	2	6	4	2	7	2	4	4	5	4	4	4	4	4	4	1
2	62	1	1	1	1	1	1	1	1	1	1	1	1	1	1	1	1	4	1	7	4	1	7	1	4	5	2	7	2	1	5	4	1	5
1	71	1	3	1	1	3	1	4	1	2	3	5	1	1	1	4	4	4	4	7	4	1	6	3	3	7	4	5	4	6	4	1	3	7
1	66	1	1	1	1	7	1	1	1	1	1	1	1	1	1	1	1	5	5	7	5	1	7	5	7	7	5	7	6	1	1	1	1	7
2	37	1	1	1	1	5	1	2	1	2	4	2	2	4	4	6	4	4	3	6	4	2	4	4	2	2	4	2	2	2	6	4	6	2
1	66	2	2	2	2	2	2	2	2	2	3	5	1	2	1	5	2	3	2	6	4	2	6	3	5	3	5	5	4	4	3	4	3	4
1	56	1	1	1	1	2	1	2	1	1	3	4	2	1	3	4	4	2	3	4	4	2	6	3	4	5	4	6	4	3	4	3	4	6
2	27	1	1	1	1	5	1	4	1	1	5	4	1	1	1	1	1	2	1	7	4	1	7	1	5	7	4	7	4	3	1	3	1	5
2	65	2	2	2	2	3	2	2	2	2	2	2	2	2	2	2	2	2	2	5	4	4	5	2	4	5	5	5	4	4	3	4	2	4
2	72	1	2	1	1	3	1	6	2	2	2	3	3	2	2	2	3	2	3	6	4	3	6	2	4	5	4	3	4	3	3	4	3	5
2	54	1	1	1	1	5	1	1	1	1	2	4	2	1	3	4	2	3	2	5	4	1	6	2	3	5	2	4	4	2	4	3	2	4
2	73	1	1	1	1	2	1	2	1	1	1	1	1	1	1	4	1	2	1	7	4	1	7	1	3	7	4	7	4	2	4	4	1	7
2	63	1	1	1	1	1	1	1	1	1	5	3	1	2	2	1	2	3	2	7	3	1	7	5	6	7	2	3	3	1	5	3	1	6
2	54	1	3	1	2	1	1	4	3	1	2	2	1	1	1	4	4	4	2	7	6	1	7	1	6	7	6	7	6	1	1	2	1	7
1	46	4	2	3	3	3	3	5	5	4	5	6	3	4	4	5	4	4	4	6	4	2	6	3	4	4	4	4	4	3	3	3	3	5
2	68	1	1	1	1	1	1	5	1	1	1	2	1	1	1	3	2	2	2	7	5	2	7	2	5	6	4	7	4	2	3	2	3	7
1	73	1	1	1	1	1	2	2	1	2	2	3	2	2	2	6	1	2	2	6	3	2	7	4	2	6	4	7	4	2	3	2	2	6
1	78	1	1	1	1	1	1	1	1	1	7	1	1	2	1	1	1	1	1	7	7	1	7	1	1	7	7	7	1	4	1	4	1	7
1	52	1	1	1	1	1	1	1	1	2	5	2	2	2	2	2	2	6	2	6	2	2	2	2	4	6	4	2	4	2	2	2	2	2
2	61	1	2	4	1	2	1	5	1	1	1	2	1	1	1	2	1	4	2	7	7	1	7	1	4	6	4	7	4	1	4	4	1	7
2	38	1	1	2	1	1	1	2	1	1	1	2	1	1	1	1	1	1	1	6	3	4	7	2	1	6	1	7	1	1	6	1	2	7
1	43	1	1	1	1	1	1	4	1	1	4	4	1	1	1	1	4	4	1	7	4	1	7	1	5	4	3	3	5	3	1	4	1	4
1	73	3	4	5	5	5	5	6	4	3	1	1	2	1	1	3	1	4	2	4	4	1	5	2	4	3	3	3	2	3	2	5	1	4
1	59	1	4	3	1	5	1	2	1	2	1	2	2	1	3	5	3	3	3	3	2	1	2	1	1	4	6	6	2	4	5	2	4	7
1	37	2	2	3	2	5	3	5	2	2	4	4	4	3	4	4	5	4	3	5	5	2	4	2	3	3	4	6	4	6	3	5	3	2
2	71	1	1	1	4	5	1	6	1	1	5	2	1	2	2	5	1	4	2	6	4	6	7	1	2	2	1	6	2	6	7	4	4	1
1	71	2	1	2	1	2	1	5	1	1	1	1	1	1	1	2	1	1	1	7	4	1	7	1	2	7	5	7	2	1	1	1	1	7
2	38	2	1	2	1	2	1	4	2	1	3	3	3	3	3	3	3	3	3	7	3	2	7	3	2	5	3	2	6	2	2	5	4	7
1	71	3	2	2	2	3	1	5	3	2	3	4	2	2	3	6	1	4	3	7	4	1	7	2	3	6	4	5	4	5	2	3	1	5
1	63	4	1	1	4	1	1	1	4	1	4	1	1	1	1	4	4	4	1	7	4	1	7	1	7	7	4	7	4	1	1	1	1	7
2	64	1	1	1	1	7	7	7	1	1	1	4	1	4	5	5	7	4	5	7	1	1	7	5	1	7	1	4	1	3	7	1	5	4
1	70	2	2	2	1	3	1	3	2	1	2	1	1	3	1	4	1	3	2	5	5	1	7	1	6	6	7	4	7	1	1	1	1	6
1	63	2	1	1	1	2	1	1	1	3	1	1	2	1	1	4	3	4	3	4	4	2	7	4	2	5	5	6	3	6	4	4	4	4
1	73	2	2	2	1	2	2	2	2	3	4	3	3	4	2	3	4	4	2	4	4	5	5	4	3	4	3	4	4	4	4	3	4	4
1	72	3	1	1	1	4	1	4	1	2	2	6	2	2	2	6	5	4	3	7	3	1	7	5	2	3	2	6	2	6	3	2	5	6
1	33	2	2	3	1	3	1	3	3	2	5	3	2	3	2	1	3	3	3	5	5	1	6	2	5	3	5	4	5	3	2	4	2	5
1	56	3	2	4	6	4	3	5	2	5	5	1	3	2	2	5	4	3	2	6	3	4	5	3	4	3	2	5	4	2	3	1	2	4
1	58	6	1	1	1	6	1	6	2	6	6	3	2	6	2	1	2	2	2	6	4	1	7	3	1	4	1	2	1	6	2	6	1	1
1	67	2	2	2	4	2	1	4	2	2	3	2	2	2	3	4	3	6	4	6	4	1	6	3	2	6	2	6	3	3	5	4	3	7
2	62	2	2	2	1	5	1	6	2	2	6	4	2	2	3	3	4	3	3	5	5	2	6	3	6	5	3	5	4	5	1	5	2	3
1	70	1	4	4	1	1	1	4	4	1	5	3	1	1	1	4	1	1	1	7	3	1	7	4	5	3	4	7	5	5	3	2	1	6
2	57	1	2	1	1	1	1	5	4	1	5	4	2	4	4	4	2	4	4	7	4	1	7	4	3	7	3	5	3	4	3	2	3	4
1	35	4	1	2	1	1	2	5	1	4	3	4	1	4	4	4	4	4	3	2	4	3	2	1	5	3	4	3	4	2	3	4	2	4
2	61	2	2	2	1	3	4	5	7	1	5	2	1	4	5	4	1	1	1	3	6	1	7	3	1	3	1	7	1	4	4	4	1	4
2	63	1	1	4	1	1	1	1	1	1	1	1	1	2	2	1	2	2	2	1	2	1	1	2	6	1	2	3	2	2	2	1	2	2
1	79	6	6	1	1	7	1	7	4	5	6	4	2	1	2	7	4	2	1	2	4	2	1	2	2	4	3	1	4	2	1	2	1	4
2	77	1	1	1	1	1	1	4	1	1	1	1	1	1	1	5	1	5	4	7	4	1	7	2	3	5	2	6	4	3	5	3	3	7
1	47	2	4	4	4	2	4	5	4	2	7	4	4	5	6	4	7	6	4	4	4	1	7	4	6	7	4	7	4	2	4	1	4	6
2	38	1	1	1	1	1	1	1	1	3	4	3	3	3	4	4	4	4	4	5	4	4	7	4	4	5	3	5	4	3	4	4	4	5
1	67	2	3	1	1	2	2	3	2	2	2	3	2	2	2	3	2	2	2	4	4	4	4	2	2	4	2	4	3	4	2	4	2	4
1	72	1	1	1	1	5	1	2	1	1	1	3	1	1	1	2	1	1	1	7	3	1	7	1	4	5	2	7	3	2	2	1	2	5
2	30	1	2	2	1	4	1	2	1	1	1	1	1	1	1	1	1	1	2	6	4	1	6	1	2	6	1	2	4	6	5	3	2	4
1	27	5	1	2	1	1	1	5	7	7	7	1	1	1	1	1	1	3	1	7	7	1	7	1	4	7	7	7	4	1	1	1	1	7
1	72	3	3	3	3	3	3	3	3	3	3	3	3	3	3	3	3	3	3	3	3	3	3	3	3	3	3	3	3	3	3	3	3	3
2	60	1	1	1	1	1	1	1	1	1	5	1	1	1	1	1	1	4	1	7	4	1	7	1	1	7	5	7	3	3	1	7	4	7
2	70	1	1	1	1	1	2	6	1	1	4	6	1	2	2	6	1	6	4	7	3	1	6	4	2	2	2	7	1	1	6	1	4	7
2	40	4	1	1	5	2	1	3	4	2	2	1	1	1	1	1	4	1	1	7	4	2	7	4	4	5	4	7	4	4	4	3	3	7
1	45	3	1	3	3	1	4	3	3	3	7	4	3	4	3	3	3	3	3	6	4	2	5	2	4	4	4	5	5	3	3	2	2	4
1	68	1	1	2	1	5	3	3	1	2	2	4	1	2	3	4	3	3	3	6	4	2	6	4	5	6	5	4	4	2	2	2	2	6
1	52	5	3	3	2	2	3	4	4	3	6	4	3	4	3	3	4	4	4	6	4	2	3	3	5	4	3	2	4	5	3	4	4	4
1	61	2	3	2	1	2	2	5	2	2	2	4	2	2	2	2	2	2	2	5	3	5	4	2	3	5	4	5	3	2	5	2	2	4
1	48	1	1	6	1	3	1	3	1	1	2	2	1	1	2	1	5	4	1	5	4	4	6	5	5	3	2	6	4	3	5	3	2	5
1	71	1	1	1	1	6	1	1	1	1	6	1	1	2	1	4	6	4	4	4	4	2	4	2	3	4	3	4	3	6	4	4	1	4
2	71	1	1	1	1	1	1	3	1	1	5	4	1	1	2	2	1	2	2	7	4	1	7	4	4	6	4	6	4	1	4	3	1	6
2	50	1	1	1	1	1	1	1	1	7	7	7	7	7	7	7	7	7	7	7	4	1	7	4	4	7	4	6	4	4	4	2	4	7
2	62	1	1	5	1	1	1	1	1	1	2	4	1	1	1	1	1	1	1	6	4	3	4	1	5	6	2	4	2	1	1	3	5	6
1	45	3	2	4	1	5	2	2	6	2	4	5	4	4	4	2	2	2	2	4	5	3	5	2	4	4	4	4	4	4	2	4	2	4
2	60	1	1	1	4	1	4	1	1	1	4	3	1	3	3	3	3	4	2	7	3	1	5	4	4	6	3	7	4	2	4	2	3	7
2	28	2	2	2	2	3	3	5	3	2	3	3	2	2	2	2	2	2	3	6	4	2	5	2	2	4	2	5	2	3	3	2	3	5
2	67	1	7	4	4	5	4	7	1	4	2	3	1	3	4	4	5	1	1	7	4	1	7	4	1	5	2	5	1	1	5	2	5	5
1	71	3	2	2	2	3	3	2	2	2	3	2	2	2	2	2	2	2	2	5	5	3	5	3	3	5	3	5	4	3	3	3	3	5
1	73	1	1	3	1	4	3	5	3	1	4	4	1	1	1	4	3	4	4	7	6	1	7	2	7	4	2	7	7	3	2	3	2	4
2	47	1	1	1	1	4	1	4	4	2	4	4	3	2	2	4	4	3	3	6	4	3	7	4	3	5	3	6	2	4	5	4	4	4
2	60	1	3	3	1	3	2	3	1	1	2	2	1	1	1	2	1	2	1	6	6	1	6	3	4	5	5	5	4	3	1	2	1	5
2	61	2	1	1	1	3	1	4	1	2	4	5	2	3	2	5	4	3	2	5	4	1	7	2	4	4	3	5	3	3	3	5	2	5
1	40	1	1	7	1	2	5	7	1	7	1	7	1	1	2	2	1	1	1	7	6	5	7	1	7	2	1	6	3	3	1	5	1	1
2	55	2	2	2	1	2	3	4	5	1	3	4	2	2	2	3	4	2	2	5	4	1	6	2	3	5	2	7	2	2	4	4	3	6
2	45	1	1	1	1	4	2	4	1	1	4	2	2	1	1	2	4	2	1	6	3	1	4	2	4	2	2	1	2	5	5	5	4	4
2	49	1	1	3	1	3	1	3	3	1	1	1	1	1	1	1	5	3	1	7	7	2	7	1	6	6	3	7	3	1	1	2	1	7
2	72	1	1	1	1	1	1	6	1	1	1	5	1	1	2	2	1	1	4	6	4	1	7	1	2	7	2	7	2	1	1	2	1	7
1	62	4	2	2	2	3	2	2	5	4	2	6	2	4	4	4	5	4	4	5	4	2	6	6	2	6	3	5	2	2	5	5	4	6
1	30	1	1	7	1	3	1	4	4	1	1	1	1	1	4	7	4	4	1	1	4	1	7	1	1	4	1	1	1	4	7	7	4	1
1	59	1	3	3	1	2	3	2	1	1	4	1	1	1	1	2	2	1	3	3	2	2	3	3	4	3	3	4	3	4	3	3	4	4
2	59	1	1	1	1	1	1	1	1	1	5	4	1	3	2	4	2	4	2	7	4	1	7	2	5	7	4	6	4	2	4	1	1	5
1	36	3	1	4	1	5	4	6	4	5	5	1	5	2	4	5	1	5	2	7	4	4	6	3	1	4	1	6	2	2	4	2	4	5
2	70	1	1	1	1	1	1	6	1	2	6	6	2	3	2	2	1	4	1	7	7	2	7	1	1	4	1	7	1	6	6	4	6	2
1	69	1	1	1	1	4	1	4	1	1	4	1	1	1	1	4	1	4	1	7	4	1	6	4	2	4	4	5	3	5	4	4	1	7
2	58	3	1	1	4	1	4	1	3	2	3	2	1	3	2	3	4	4	3	6	3	2	6	3	3	2	3	2	4	6	3	5	2	2
1	71	1	1	1	1	1	1	1	1	1	1	1	1	1	1	1	1	1	1	5	4	4	7	4	4	4	4	7	4	4	4	4	4	4
2	71	3	3	3	3	4	3	4	3	3	4	3	3	3	3	4	3	4	3	4	4	5	5	4	4	4	4	3	5	3	4	4	3	4
2	54	1	1	1	1	1	1	4	1	1	3	4	1	1	1	4	4	4	1	7	4	1	7	1	5	4	3	4	4	3	4	4	4	6
1	55	4	5	2	4	3	3	6	5	2	5	5	1	2	1	4	1	1	2	7	6	2	1	1	5	4	6	7	6	3	1	1	1	7
1	74	7	1	1	1	1	4	3	1	1	1	2	1	1	1	5	1	3	6	2	4	1	7	4	3	7	4	4	4	3	1	4	1	7
1	75	1	1	1	1	3	3	2	1	1	3	1	1	3	3	3	2	3	3	6	5	1	6	3	4	6	3	6	4	2	3	2	2	6
1	61	1	1	5	1	2	2	7	1	1	5	4	2	2	2	6	1	3	2	6	4	2	6	5	2	5	2	7	2	4	6	2	4	5
1	44	2	2	2	2	2	2	4	2	2	4	4	2	2	4	4	4	3	5	6	4	3	7	4	2	3	2	4	3	4	4	4	5	6
2	61	1	1	7	1	4	1	2	1	1	4	4	1	1	1	4	1	1	1	5	2	4	7	4	1	7	1	4	1	7	7	2	4	4
2	72	1	1	1	1	2	1	3	1	1	1	4	1	3	1	4	3	2	1	3	4	3	5	3	3	3	3	3	4	4	3	3	4	3
1	69	1	1	4	1	3	1	6	1	3	4	4	4	3	4	5	4	4	3	6	4	1	5	4	4	4	3	2	4	3	4	3	4	5
1	60	1	2	3	1	2	4	5	1	3	2	4	3	4	2	6	2	4	3	7	3	3	3	4	3	6	2	3	6	3	5	3	2	6
1	51	5	1	5	1	1	1	6	1	1	5	4	1	1	1	4	2	2	2	7	4	1	7	1	5	5	4	4	4	6	1	1	1	6
1	71	1	1	1	1	1	1	1	1	1	2	1	1	1	1	4	1	1	1	7	4	1	7	4	4	7	4	7	4	2	4	2	4	7
2	72	1	4	4	4	1	1	4	1	1	1	4	1	1	1	1	1	4	4	7	4	1	7	4	4	4	4	6	4	3	4	4	4	4
1	42	1	1	4	1	2	1	4	1	1	1	1	1	1	1	1	1	1	1	6	4	2	7	1	4	6	4	4	4	1	1	3	1	4
1	46	1	1	1	1	1	1	1	1	1	1	5	1	2	1	7	1	1	3	7	2	1	7	4	1	7	4	7	2	1	4	1	4	7
2	55	1	1	1	1	2	1	2	1	1	1	2	1	1	1	2	1	4	2	7	4	1	7	1	4	7	2	7	4	1	4	4	3	7
2	76	1	1	1	1	1	1	4	1	1	4	2	1	1	4	6	2	4	2	4	3	1	6	4	1	4	2	7	2	4	5	4	4	4
1	74	1	1	2	1	2	1	4	1	1	2	1	1	2	2	4	1	5	2	7	4	2	6	3	3	6	3	6	3	5	3	2	2	6
2	48	1	1	1	1	3	1	4	1	3	3	4	3	2	4	5	6	5	3	5	4	2	6	4	3	4	3	6	3	4	4	4	3	6
2	70	3	3	2	2	3	2	5	2	2	5	4	1	3	3	4	3	4	4	4	4	1	4	4	3	3	4	5	3	5	3	4	3	3
2	52	1	1	1	1	1	1	3	1	1	3	4	1	1	1	5	4	4	2	7	5	1	7	3	4	7	4	7	4	1	3	4	3	7
2	49	1	1	1	1	1	1	1	1	2	4	4	3	2	2	7	3	5	3	6	5	2	7	5	4	5	5	7	4	4	3	3	4	5
1	76	6	6	1	7	6	1	7	6	5	4	4	4	1	4	7	4	6	4	7	4	1	7	4	1	6	1	7	1	5	1	4	4	6
2	20	1	1	1	1	1	1	5	1	1	1	2	1	1	1	1	1	1	1	7	4	2	7	1	2	7	4	7	4	1	4	1	1	7
2	56	1	5	7	1	5	1	4	2	1	5	3	1	1	4	4	1	1	1	7	4	1	7	1	4	4	4	4	4	4	4	3	1	7
1	76	1	1	1	1	5	1	4	1	1	2	4	1	1	1	5	1	4	2	6	4	1	7	4	3	4	4	6	4	4	4	3	2	4
2	52	1	4	4	5	4	7	6	4	1	4	4	4	4	4	4	2	4	5	7	4	4	6	3	5	6	1	6	1	4	7	4	5	6
1	62	1	1	1	1	6	1	2	1	1	4	1	3	1	2	2	4	4	1	3	6	3	4	3	6	4	5	3	5	4	4	4	4	4
1	48	6	1	6	1	5	1	3	7	6	5	7	1	2	4	4	4	3	5	5	4	2	7	4	7	2	4	7	1	6	4	3	5	5
1	73	2	2	1	4	6	1	6	3	2	2	2	1	2	2	4	2	2	1	4	3	2	4	4	2	2	1	2	2	5	6	6	2	4
1	50	6	6	2	1	6	2	7	5	4	4	6	1	2	4	1	1	1	1	7	4	2	7	4	2	1	4	6	4	5	5	4	1	7
2	40	1	1	1	1	3	1	5	1	1	4	1	1	1	2	2	2	4	2	5	5	1	7	1	4	7	4	6	4	2	4	4	1	5
1	47	1	1	1	1	7	1	3	1	1	1	2	1	1	1	1	1	1	1	5	4	4	7	1	1	4	1	2	1	1	7	1	1	7
2	76	1	1	4	1	1	1	2	1	1	1	4	1	1	1	1	1	1	1	7	1	1	7	1	4	7	7	7	7	1	1	7	1	7
2	64	2	1	2	1	2	1	2	1	1	1	2	1	1	1	1	1	2	1	6	4	5	7	4	5	5	3	3	4	4	4	5	3	3
2	37	1	1	1	1	1	1	1	1	1	1	1	1	1	1	1	1	1	2	4	1	1	1	2	1	1	1	1	1	1	1	1	1	1
1	42	4	5	5	3	5	3	5	5	4	4	4	4	4	4	4	4	4	4	4	4	4	4	4	4	4	3	4	4	4	4	4	4	4
1	73	2	1	1	1	1	1	5	1	1	2	4	1	2	1	5	5	2	1	7	4	1	6	4	2	6	4	6	4	1	4	4	2	5
2	75	4	2	2	1	4	3	6	3	3	4	2	1	2	2	2	2	3	2	7	5	1	7	2	5	4	2	5	3	3	3	3	2	4
1	72	4	4	2	1	3	1	4	2	2	2	4	2	3	4	2	2	3	2	5	4	2	2	3	1	6	2	6	2	2	4	4	4	2
2	57	1	1	1	1	2	1	1	1	1	3	4	1	2	2	5	3	4	3	7	4	1	7	2	3	6	3	5	4	7	2	3	2	6
2	78	1	1	1	1	4	1	1	1	2	2	3	2	1	1	4	2	2	2	4	4	3	6	4	4	4	4	6	4	4	3	4	2	4
2	34	1	1	1	1	2	2	2	2	1	2	4	1	1	1	1	1	2	1	4	3	3	5	3	2	4	4	2	3	4	3	3	2	3
1	54	1	1	1	1	2	1	1	1	1	3	4	1	3	2	4	5	5	2	7	4	1	7	2	4	6	4	7	4	2	2	1	2	7
1	48	1	4	1	1	1	1	6	1	1	7	4	1	1	1	4	1	1	1	4	4	1	1	1	4	7	4	3	4	1	4	3	4	3
1	62	6	6	2	1	1	3	5	2	1	2	2	1	2	5	1	1	4	1	7	6	7	7	2	4	7	4	7	4	4	6	6	2	7
2	45	1	1	1	1	2	1	1	1	1	2	3	2	1	2	3	5	4	2	6	4	4	7	3	4	3	2	5	3	4	3	4	3	4
1	56	1	1	3	4	4	1	1	1	1	3	2	1	1	1	3	4	1	2	6	4	1	6	4	3	4	4	5	3	2	4	3	4	4
2	38	1	1	4	1	3	1	5	1	1	4	3	2	3	2	3	4	4	3	7	5	2	7	3	4	6	3	7	4	2	5	5	4	6
1	60	2	2	2	1	1	2	3	2	3	5	4	3	3	2	3	2	4	2	5	4	3	5	3	3	4	3	3	3	3	5	3	3	5
1	63	1	1	1	1	5	1	1	1	1	1	1	1	1	1	1	1	1	1	5	3	1	6	4	2	4	2	4	2	3	5	2	3	4
2	70	1	1	1	1	1	1	1	1	1	1	4	1	1	1	1	1	1	1	7	7	1	7	1	6	7	4	7	4	1	1	1	1	7
1	58	1	1	1	1	1	1	1	1	1	5	1	1	1	1	1	4	2	3	1	6	2	1	1	1	2	2	1	2	1	3	7	2	7
1	63	1	1	4	1	1	1	1	1	1	1	1	1	1	1	1	1	1	1	7	7	1	7	1	1	7	1	7	1	7	7	1	1	7
1	55	1	1	4	1	2	4	5	1	1	6	4	4	4	2	4	2	2	1	6	6	1	7	1	4	4	3	7	4	6	4	3	2	2
1	71	6	3	1	1	1	1	1	5	2	4	3	2	4	4	5	1	4	2	5	3	4	6	4	4	4	5	4	4	4	4	4	4	4
1	59	1	2	2	1	5	3	2	2	2	3	3	3	3	3	2	2	3	3	5	5	3	5	3	4	5	4	5	4	5	5	3	5	5
1	61	1	1	1	1	1	1	1	1	1	1	4	1	1	4	7	1	6	3	7	7	1	7	1	7	7	7	7	7	3	1	1	1	4
1	40	4	4	4	4	4	4	4	4	1	3	5	3	2	4	4	4	2	4	5	5	4	4	3	4	3	5	3	4	6	1	4	1	3
1	71	2	2	4	2	4	2	2	2	2	2	2	2	2	2	4	4	2	4	6	4	1	6	4	6	6	5	6	4	5	5	2	4	6
2	73	1	1	2	1	1	1	6	1	2	5	1	1	1	1	2	1	2	1	7	4	1	1	4	5	7	1	6	2	1	6	1	2	4
2	54	1	1	1	1	5	1	4	1	1	4	4	1	2	4	4	4	2	4	7	4	1	6	4	4	5	2	7	2	4	5	2	4	4
2	41	1	1	2	1	1	2	2	2	1	5	4	1	1	2	4	4	1	2	7	4	2	7	4	1	3	1	4	1	7	5	1	4	3
2	71	1	1	1	1	2	1	1	1	1	2	4	1	2	2	4	2	2	2	4	4	1	6	4	2	4	2	7	3	3	5	2	4	4
2	24	1	1	4	1	4	1	2	2	3	4	4	4	4	4	4	4	4	4	6	4	1	4	4	4	4	4	5	4	2	4	4	4	4
1	62	1	1	2	1	1	2	5	1	1	1	5	1	1	2	4	3	2	1	5	4	1	7	2	5	4	4	7	4	4	3	2	2	7
1	64	2	3	2	1	3	2	4	1	2	4	5	2	2	2	3	1	4	3	5	4	1	7	2	4	4	4	6	4	3	3	4	2	5
1	37	4	2	3	2	2	5	3	2	2	5	2	3	3	2	3	3	2	2	6	4	2	6	3	6	4	5	4	6	4	2	4	1	3
1	79	1	1	1	1	2	1	2	1	1	1	1	1	1	1	4	1	4	1	7	5	1	7	4	4	7	4	7	4	1	1	4	1	7
2	61	1	1	1	1	1	1	2	1	1	1	1	1	1	1	1	1	2	1	7	3	1	5	2	2	5	2	5	1	3	6	4	5	4
1	56	2	3	3	1	5	1	3	3	3	3	4	3	2	2	2	1	3	2	5	5	2	4	3	2	3	4	3	4	5	3	2	3	3
1	67	2	2	2	1	2	1	4	2	2	3	1	3	2	3	4	3	3	1	6	4	4	4	3	4	3	3	6	4	4	4	4	2	4
1	78	2	2	2	1	3	2	4	3	3	2	1	2	2	3	4	4	3	3	4	3	2	6	4	2	3	4	2	2	4	5	4	4	4
2	78	1	1	1	1	2	1	5	1	3	5	3	2	3	4	4	4	4	2	5	4	2	5	4	4	4	3	3	4	5	2	4	4	4
2	60	1	1	1	1	1	1	4	1	1	2	2	1	1	2	2	1	4	2	7	5	1	7	1	5	4	5	7	4	2	3	3	1	6
1	55	1	1	1	1	1	1	1	1	1	1	1	1	1	1	1	1	1	1	7	4	1	7	1	7	7	7	7	7	1	1	1	1	7
2	70	1	1	1	1	3	1	1	1	1	2	2	1	1	2	2	2	4	4	5	5	1	7	5	4	5	4	7	4	4	4	3	3	6
2	52	1	1	4	1	1	1	1	1	1	4	1	1	1	2	3	3	3	1	4	4	1	6	3	4	6	3	6	3	2	3	3	2	5
2	62	1	1	1	1	1	1	4	2	1	5	4	1	1	2	4	2	5	2	6	4	4	7	4	5	5	3	7	3	1	5	2	3	6
1	70	1	1	1	1	4	1	2	1	1	5	4	1	2	1	6	1	1	1	4	4	2	6	2	3	4	4	5	4	4	4	3	4	5
1	44	1	1	1	1	2	1	4	1	1	3	4	1	1	1	1	1	1	1	7	1	1	7	1	1	1	1	7	1	6	1	4	1	7
2	73	1	1	1	1	2	1	4	2	1	4	4	1	2	2	6	6	1	1	7	3	1	7	2	3	7	2	6	4	3	6	1	4	7
1	63	4	3	4	4	3	4	4	4	4	6	7	4	4	6	4	3	4	3	7	5	2	7	4	2	1	3	1	4	7	5	4	4	1
2	70	7	7	1	7	7	7	7	7	1	1	4	2	2	1	2	1	2	1	2	6	1	7	4	2	7	2	2	2	2	4	4	4	6
2	64	4	3	4	1	5	1	4	5	2	2	4	3	3	3	4	3	4	2	6	4	2	6	4	2	5	4	4	3	4	5	4	3	5
1	39	1	1	7	1	7	1	7	1	1	7	1	1	1	1	1	1	1	1	1	7	1	7	1	7	7	1	7	1	1	1	1	1	7
2	73	1	1	1	1	3	1	1	1	1	1	1	1	1	1	1	1	1	4	5	7	1	7	1	7	6	4	7	7	4	4	1	1	7
1	62	5	4	2	1	6	1	6	5	5	5	5	2	5	3	4	5	3	3	6	4	2	7	3	2	3	2	3	3	3	4	3	3	4
2	74	1	2	1	1	1	1	5	5	1	2	1	1	1	1	6	1	2	1	6	4	1	5	4	4	5	4	4	3	4	4	3	4	4
2	65	1	1	1	1	3	1	1	1	1	3	2	1	1	1	1	1	1	1	4	6	5	7	1	4	7	2	7	4	5	1	5	1	6
1	69	2	1	2	1	2	4	1	1	4	3	4	2	3	5	4	2	4	4	2	3	1	4	3	2	2	2	1	2	6	4	5	3	2
1	34	4	4	4	4	2	2	4	5	3	3	4	4	4	4	3	3	3	4	6	3	3	6	3	4	3	3	3	3	4	3	4	2	4
2	61	1	1	1	1	1	1	1	1	1	1	4	1	1	1	4	1	3	1	7	4	5	7	3	1	1	1	7	2	1	5	1	4	7
2	74	1	1	1	1	1	1	1	1	1	4	2	1	1	1	4	4	3	3	7	4	1	7	2	1	7	2	4	2	3	5	4	4	6
1	64	2	2	2	2	3	2	2	2	2	3	3	2	3	2	4	3	4	2	6	4	3	4	3	5	4	5	4	5	5	3	3	3	4
1	66	3	2	2	2	3	2	2	2	4	4	5	4	3	4	4	5	5	2	5	4	3	4	4	4	4	3	6	4	3	4	4	4	4
2	47	1	1	1	1	1	1	3	1	1	1	1	1	1	1	1	1	1	1	4	3	5	7	3	1	1	1	1	1	4	5	3	4	3
1	77	5	2	5	1	2	3	7	5	1	5	2	1	2	1	3	1	1	1	7	4	1	7	3	3	7	3	7	4	4	2	1	2	5
1	70	2	6	1	1	4	2	6	2	2	3	4	1	2	3	4	3	4	2	5	4	2	5	3	5	4	4	6	4	5	4	5	3	4
1	35	1	1	1	1	3	1	1	1	4	4	4	4	4	4	4	4	4	4	5	4	2	2	4	2	2	2	4	2	2	4	4	4	4
2	27	2	2	5	5	2	2	2	3	1	2	4	1	2	2	4	2	4	2	6	6	2	2	2	6	6	6	2	6	6	2	4	2	6
1	60	1	1	1	1	5	1	4	1	4	4	4	4	4	4	4	4	4	4	5	6	1	6	1	1	5	3	7	4	7	3	5	1	6
2	71	1	1	1	1	1	1	1	1	1	5	3	1	1	4	6	1	4	1	7	4	1	7	3	1	6	3	4	4	4	1	1	1	7
1	55	1	1	1	1	1	1	1	1	1	1	4	1	1	1	1	1	1	1	7	7	1	7	1	4	7	4	7	4	1	1	1	4	7
2	62	3	2	4	2	2	2	3	2	2	2	3	2	2	3	3	2	3	3	6	4	2	6	2	3	6	4	6	4	4	2	3	3	4
1	72	6	4	2	1	2	4	6	4	5	3	5	2	5	2	6	5	4	3	5	1	5	2	6	1	4	2	2	2	5	7	5	4	5
1	71	4	2	5	5	2	5	6	3	5	2	2	1	5	4	4	4	4	2	6	3	1	7	5	6	5	3	3	5	6	5	2	4	6
1	36	1	1	1	1	3	1	1	1	1	1	4	1	1	1	4	4	4	4	5	4	1	7	4	1	7	2	7	2	7	6	4	4	7
1	49	2	1	1	2	2	4	4	2	3	5	4	1	4	4	5	4	4	3	5	4	1	7	4	5	5	3	5	3	4	4	4	4	4
2	58	1	1	1	1	1	1	1	1	1	7	4	1	1	2	4	4	4	2	7	4	1	1	1	1	7	4	1	4	1	4	1	1	1
1	54	3	3	4	2	2	1	3	2	2	1	1	2	1	2	1	2	2	2	5	5	3	5	3	4	4	6	5	6	4	3	4	4	5
1	70	1	1	1	1	5	1	2	1	1	3	4	1	1	2	5	2	2	1	4	4	1	5	2	4	3	3	2	2	5	2	4	2	2
1	55	1	1	4	1	2	1	1	1	1	1	4	1	1	1	2	1	1	1	5	5	1	5	2	2	2	3	5	2	3	4	2	2	3
2	36	1	1	1	1	1	1	1	1	1	1	2	1	1	1	1	1	1	1	7	7	1	7	1	4	7	3	7	5	1	1	1	1	7
2	77	2	2	2	2	2	2	6	2	2	2	3	2	2	4	5	2	4	2	6	4	2	6	3	3	6	4	4	3	5	4	5	4	4
2	45	6	4	4	4	5	1	6	6	6	5	4	1	1	1	5	1	1	1	4	4	1	7	4	1	4	1	1	1	5	5	1	3	7
2	61	1	4	1	1	2	2	5	1	1	5	2	1	2	2	4	2	4	3	7	4	4	6	2	4	4	4	4	4	4	4	2	1	4
2	51	1	1	1	1	1	1	6	1	1	1	1	1	1	1	1	1	1	1	6	4	1	7	4	4	6	4	7	4	2	4	5	2	6
1	67	1	2	1	1	2	5	5	1	2	4	5	2	4	3	2	2	4	2	5	4	1	6	3	5	5	3	7	4	2	3	5	3	5
1	56	4	4	1	4	3	6	3	3	4	4	4	4	4	4	4	4	4	4	4	4	4	4	4	4	4	4	4	4	4	4	4	4	4
2	29	1	1	1	1	1	1	1	1	1	1	4	1	1	1	1	3	1	1	7	7	1	7	1	2	7	4	7	4	1	4	1	1	7
1	53	3	2	1	3	3	1	6	3	2	3	1	1	2	2	1	4	2	1	6	4	1	7	3	1	3	1	2	1	5	5	4	4	5
1	74	1	1	1	1	5	1	5	3	1	1	2	1	2	3	4	2	4	4	1	4	1	6	3	2	4	4	7	3	4	3	2	3	5
1	49	1	1	2	1	4	1	3	1	1	4	2	4	1	3	4	2	3	4	5	4	1	7	4	4	4	3	6	4	3	4	4	2	5
2	42	1	1	1	1	1	1	1	1	1	5	3	1	3	3	5	5	3	3	5	4	7	5	2	3	6	3	7	3	1	4	4	3	6
2	34	1	1	1	1	1	1	1	1	1	7	5	1	6	4	4	5	7	1	5	1	1	7	1	6	4	1	5	1	1	4	6	4	1
1	45	1	1	4	1	1	1	4	1	1	4	4	1	1	4	4	4	4	1	5	4	1	7	2	5	4	2	4	4	4	6	3	4	4
1	53	6	3	6	4	2	2	2	5	2	6	3	1	2	1	2	1	5	3	2	5	6	7	2	2	7	5	2	5	5	1	1	2	7
2	39	4	2	3	4	1	6	5	2	4	6	5	6	6	6	1	6	5	4	6	6	2	6	1	2	7	4	3	2	3	2	2	2	6
1	53	7	7	1	7	7	7	7	7	7	7	5	4	4	7	7	4	4	4	7	4	4	7	4	1	4	1	7	1	4	7	4	4	5
1	64	1	1	4	4	5	4	4	1	4	5	5	1	1	4	4	7	3	4	4	4	1	7	4	4	5	1	4	4	5	5	5	2	4
1	72	1	1	1	1	2	1	1	1	1	1	1	1	1	1	1	6	5	3	6	3	1	2	1	3	6	3	7	3	5	5	4	2	4
2	73	1	1	1	1	1	1	1	1	1	1	4	1	1	3	4	1	4	3	1	1	1	1	1	1	1	1	1	1	1	7	1	1	1
2	53	1	1	1	1	1	1	4	2	1	5	4	2	3	3	4	3	3	3	5	2	1	6	3	2	6	2	2	1	1	6	2	4	6
1	23	4	4	4	4	2	4	4	4	2	4	4	4	4	4	4	4	4	3	4	4	4	4	4	4	4	4	4	4	4	4	4	4	4
1	61	1	1	1	1	3	1	1	1	1	4	4	1	1	1	1	4	4	4	6	4	1	7	2	2	3	2	7	2	5	5	2	2	4
1	71	1	2	2	2	4	2	2	2	2	3	4	2	3	3	4	3	3	4	5	4	3	5	3	4	4	4	4	4	5	4	3	3	5
2	34	5	1	1	7	5	1	6	6	1	1	3	1	1	1	1	1	1	1	7	5	1	7	1	4	5	7	1	6	5	1	1	1	6
1	72	1	3	2	1	3	3	4	2	2	5	4	2	2	2	4	2	4	4	3	4	1	2	3	4	3	3	3	4	4	4	2	1	3
1	62	1	2	1	1	2	1	6	1	1	2	1	1	1	1	1	2	2	1	7	5	4	7	2	2	1	7	7	5	5	1	2	6	7
2	58	1	2	2	1	2	2	4	4	1	4	3	2	2	2	3	1	4	2	7	4	1	7	4	2	4	5	6	3	3	5	4	2	6
1	73	3	3	2	2	2	3	5	3	2	3	3	3	3	3	5	3	4	3	5	4	4	4	3	3	2	3	6	3	4	4	4	4	4
2	57	1	4	4	1	2	1	4	1	1	4	4	1	3	3	3	4	3	3	4	4	1	4	3	4	5	4	5	4	4	3	4	4	4
2	75	1	1	4	1	3	1	1	1	1	2	5	1	1	1	1	1	2	2	7	4	1	5	2	2	4	3	6	3	6	3	6	2	4
2	72	1	1	1	1	1	1	1	1	1	2	1	1	1	1	1	1	1	1	7	4	1	4	4	5	3	4	4	4	3	1	1	1	4
2	62	3	4	3	4	3	5	3	2	3	2	4	3	4	3	4	3	3	3	6	4	2	6	3	5	3	4	4	4	4	3	3	3	3
1	49	1	1	4	1	4	3	4	1	1	4	4	1	3	1	4	4	1	4	4	4	4	7	1	6	4	4	5	4	2	3	4	4	5
2	42	1	1	2	1	4	1	4	1	1	1	4	1	1	1	1	1	1	1	4	6	1	6	1	1	1	4	2	4	3	1	6	1	2
2	51	1	1	3	1	5	1	2	2	1	6	2	1	2	4	5	5	5	3	7	4	2	5	4	5	6	3	3	5	4	4	5	5	5
2	63	1	4	2	1	5	1	5	1	1	1	1	1	1	1	1	1	1	1	5	5	1	7	4	4	5	4	7	4	4	4	4	4	5
1	74	3	3	5	4	3	2	4	2	2	4	3	1	2	4	4	3	3	3	5	4	1	6	3	3	5	4	5	4	3	4	3	3	4
1	35	2	2	2	2	2	2	6	2	2	6	4	2	2	2	2	2	2	2	6	6	1	6	2	2	7	4	6	2	4	1	1	2	6
1	69	4	3	2	1	5	4	5	4	4	2	4	5	4	4	6	2	2	2	5	4	3	3	4	4	3	4	6	4	6	4	3	2	3
1	62	1	2	2	1	2	2	2	2	1	4	6	1	1	4	6	6	6	4	7	2	1	7	5	2	7	2	5	2	5	6	4	4	6
2	53	1	2	1	1	2	5	2	2	1	2	4	2	4	2	5	2	3	3	6	6	2	6	2	3	5	2	6	2	5	3	6	2	6
2	50	2	1	1	1	1	1	5	1	1	1	2	1	1	1	1	1	1	1	6	5	5	2	2	2	2	2	2	2	5	2	4	2	5
2	54	4	1	1	7	5	6	4	6	3	2	4	1	3	3	5	2	2	1	6	3	5	7	4	3	2	2	7	2	6	6	6	2	7
2	59	1	1	3	1	1	1	4	1	1	1	4	1	1	1	1	1	1	1	7	4	1	7	1	4	7	4	7	4	1	4	4	1	4
1	25	2	2	3	4	5	1	6	5	3	5	5	3	2	2	5	5	5	3	7	6	2	6	3	4	3	5	5	4	5	3	3	2	3
2	66	1	2	2	2	2	1	2	2	1	3	4	2	2	3	4	2	3	3	5	4	3	5	3	4	4	4	5	4	4	2	5	4	3
2	50	1	2	2	1	3	1	2	2	2	3	4	2	2	2	3	2	3	3	7	4	3	6	4	3	4	3	4	3	3	4	5	4	5
1	49	1	1	2	1	1	1	1	1	1	2	3	1	1	1	2	2	1	1	7	4	3	6	1	2	4	5	6	5	5	1	4	1	5
2	34	1	1	1	1	5	1	1	1	1	5	1	1	1	1	4	1	3	3	7	2	7	7	1	2	1	1	1	2	7	5	2	4	3
2	49	1	1	1	1	1	1	1	1	3	4	4	4	2	2	3	3	4	3	5	4	4	5	3	4	4	4	5	4	6	4	4	4	3
1	69	2	5	1	1	6	1	6	4	1	6	2	1	1	1	6	1	5	2	3	6	1	7	2	6	3	3	6	3	2	3	2	2	3
2	49	1	1	1	1	1	1	1	4	1	4	4	1	4	1	4	4	4	4	6	4	6	5	4	2	4	2	4	3	3	5	3	4	4
1	56	1	1	1	1	2	3	1	1	1	2	4	1	3	1	5	2	4	2	7	3	1	7	4	2	6	2	6	2	3	3	2	3	7
2	64	2	3	2	1	2	2	3	1	2	2	3	3	2	2	3	3	2	3	6	3	2	6	3	3	6	3	6	3	3	3	2	3	6
2	68	2	3	1	1	3	2	6	1	2	3	5	1	3	5	3	3	2	3	4	4	1	7	4	2	4	2	4	2	6	5	3	4	5
2	61	1	1	1	1	1	1	1	1	1	1	3	1	1	1	1	1	1	1	7	7	1	1	1	4	4	6	4	5	5	1	1	1	6
1	72	1	4	1	1	5	1	1	5	4	1	1	1	1	1	1	1	4	4	4	7	1	7	5	4	5	5	7	5	4	5	1	3	3
2	64	1	1	2	1	6	1	6	6	1	5	1	1	4	2	6	1	4	1	7	4	1	4	4	2	2	4	2	4	5	6	5	4	5
1	71	1	1	1	1	1	1	1	1	1	1	2	1	1	1	1	1	4	3	7	4	1	7	1	2	4	3	4	2	1	1	4	1	7
1	54	2	3	3	4	3	1	5	2	1	2	2	1	1	1	2	2	2	1	7	6	2	7	1	4	6	4	4	5	4	1	4	1	4
1	67	2	1	1	1	3	3	5	1	2	3	3	2	2	2	2	2	2	2	5	4	3	6	3	3	5	4	3	4	4	4	3	3	4
1	52	2	1	2	2	2	2	2	4	1	4	4	4	1	1	1	1	4	1	6	4	4	6	1	4	6	2	6	4	6	6	4	4	6
2	53	4	3	2	5	4	1	5	4	3	4	4	3	4	3	4	3	4	3	5	3	2	5	4	2	4	2	5	3	2	2	3	3	4
1	63	1	1	1	1	1	1	1	1	2	3	5	2	2	2	6	2	5	4	6	5	2	6	3	5	6	4	5	5	4	3	3	3	5
1	72	1	1	1	1	1	1	2	1	1	2	5	1	1	1	1	2	4	1	7	5	2	6	1	2	4	2	4	2	3	5	3	4	5
2	72	2	2	3	4	5	3	5	3	1	1	2	1	2	1	5	1	2	2	5	3	1	6	5	1	3	2	4	1	4	5	3	3	2
2	61	1	4	1	1	1	1	4	6	1	1	1	1	1	1	4	1	4	4	7	6	1	7	1	5	7	6	7	6	1	1	1	2	7
2	30	1	1	1	1	1	1	1	1	1	1	1	1	1	1	1	1	1	1	6	4	1	7	1	6	7	1	7	1	7	7	7	1	7
1	60	1	1	3	1	4	1	1	1	1	2	1	2	1	2	2	3	2	2	6	2	2	6	2	4	4	5	6	4	2	2	4	3	4
1	57	1	1	6	1	2	1	2	1	1	2	1	1	3	4	1	1	1	1	7	5	1	6	2	5	5	3	3	5	2	2	2	1	1
2	31	1	1	4	1	1	1	1	1	1	4	4	1	1	1	4	4	6	6	7	4	1	7	4	4	7	3	7	3	1	4	1	4	7
2	33	1	1	6	1	1	1	1	1	1	1	5	1	1	1	1	1	5	1	5	6	5	7	1	5	5	5	5	5	5	1	5	1	2
2	51	1	7	1	1	1	1	1	1	1	1	1	1	1	1	6	6	4	6	7	5	1	7	4	5	6	5	6	5	3	4	6	4	5
2	71	2	4	2	2	2	2	5	3	2	6	7	2	3	6	6	2	5	3	7	2	2	7	4	3	6	3	7	4	1	6	3	3	6
1	63	2	2	5	1	5	2	5	2	2	3	5	5	2	3	6	3	5	2	5	5	2	6	2	3	5	3	5	3	5	5	3	2	6
2	19	4	4	4	4	4	4	4	4	4	4	4	4	4	4	4	4	4	4	4	4	4	4	4	4	4	4	4	4	4	4	4	4	4
2	53	1	1	4	1	1	1	4	1	1	1	3	1	1	1	1	1	3	1	7	4	1	7	1	1	7	1	7	1	1	1	1	1	7
1	71	2	2	3	1	3	3	4	3	1	2	2	1	2	1	5	4	4	1	7	4	1	3	3	5	6	4	5	4	2	4	3	2	5
2	63	3	1	4	1	1	4	5	2	2	3	2	4	4	4	3	2	4	3	5	4	4	5	4	3	4	4	4	3	5	4	4	4	4
1	40	1	1	3	1	3	1	1	1	1	1	4	1	1	1	1	1	1	1	7	4	1	7	1	4	7	4	7	4	1	4	1	1	7
2	72	1	1	1	1	1	1	5	1	1	1	5	1	1	2	4	5	1	1	7	5	1	6	2	1	4	2	5	2	1	1	1	1	7
2	71	1	1	1	1	1	1	1	1	1	2	2	1	1	2	3	1	3	2	6	4	1	6	4	4	5	3	3	4	4	2	4	3	6
2	60	1	2	1	1	1	5	6	2	2	5	4	2	2	2	5	4	3	2	7	5	1	6	3	2	6	2	6	2	2	3	2	4	6
1	74	4	3	1	1	3	2	4	4	2	2	2	2	2	2	3	2	3	2	7	4	2	7	2	4	5	4	5	4	2	2	2	2	6
2	47	2	2	2	1	1	1	1	2	2	1	4	1	2	1	2	2	2	2	7	5	2	7	2	4	6	5	5	5	4	2	4	2	5
2	41	3	3	4	3	4	4	3	4	2	2	2	2	2	2	2	2	2	2	5	5	5	5	5	5	5	5	5	5	5	5	5	5	5
1	71	1	1	1	1	1	1	1	1	1	2	4	1	1	1	6	3	2	3	6	4	1	7	3	2	6	2	6	2	1	5	5	4	6
1	48	2	2	2	2	3	1	6	2	4	2	2	2	2	2	2	4	2	2	6	4	6	5	4	4	3	3	2	3	4	4	2	4	5
2	60	1	1	1	1	1	1	1	1	1	4	3	1	3	3	4	4	4	4	7	5	1	7	1	1	7	1	7	4	1	5	1	1	5
1	58	3	4	3	1	3	1	5	4	2	4	1	2	3	2	2	3	3	2	6	2	2	7	3	3	4	3	7	4	4	4	2	3	5
1	65	1	1	1	1	7	1	1	4	1	4	2	1	2	1	4	5	4	1	1	4	2	2	4	4	1	3	4	4	5	3	4	3	4
2	60	1	1	1	1	1	1	2	1	1	3	1	1	1	2	1	1	3	3	7	2	1	7	1	1	7	3	7	3	3	1	1	1	7
1	44	4	4	2	4	3	5	3	5	4	4	4	5	3	2	4	4	3	6	4	5	6	4	3	5	4	3	4	5	4	4	5	4	3
2	43	1	4	4	1	2	1	5	1	1	2	4	1	1	1	5	1	2	1	5	2	4	3	2	2	4	3	1	4	3	4	4	3	4
2	73	1	1	1	1	2	1	1	1	1	2	4	1	2	2	4	4	3	2	5	4	2	2	3	4	5	3	5	2	4	3	4	3	4
2	35	1	1	1	1	5	1	5	1	1	1	4	1	1	1	5	5	2	2	5	5	3	7	2	3	4	5	6	5	2	3	2	2	3
1	67	3	3	2	1	3	1	6	2	3	3	3	1	2	3	4	3	3	2	6	4	1	7	3	3	5	4	6	3	4	2	2	3	5
2	70	1	3	3	1	3	2	5	2	2	4	4	2	2	3	4	3	4	3	4	4	3	5	4	4	4	4	4	4	5	4	4	4	3
2	71	1	1	1	1	1	1	1	1	1	1	1	1	1	1	7	1	7	3	7	7	1	6	2	7	7	6	7	7	1	1	2	1	7
2	29	2	2	2	1	2	2	2	2	2	2	2	2	2	2	4	2	3	4	6	4	2	6	4	3	6	4	6	4	2	4	2	4	6
1	69	1	2	4	4	2	1	3	1	2	4	2	2	1	2	2	4	4	2	6	4	2	7	4	3	6	3	6	3	2	4	2	3	7
2	56	1	1	4	1	1	1	4	1	1	1	1	1	1	1	6	4	2	2	7	4	1	7	2	5	5	4	4	4	2	1	4	3	4
2	70	1	1	1	1	1	3	5	1	1	2	1	2	4	1	1	1	3	4	6	4	1	7	1	4	6	4	4	4	3	2	4	3	6
1	63	1	1	2	1	1	1	1	1	1	1	4	1	2	1	1	4	4	3	7	5	1	7	6	3	7	4	7	4	6	2	7	4	4
2	55	3	3	3	1	1	5	5	4	2	3	3	1	4	2	6	3	4	3	7	4	2	5	3	3	4	2	7	3	1	5	3	4	5
2	54	1	1	2	1	2	5	2	3	2	2	6	1	5	2	6	2	4	6	7	6	1	7	2	2	6	6	7	6	3	3	2	2	7
2	57	1	1	1	1	1	1	1	1	1	2	4	6	4	5	4	4	4	5	7	4	1	7	4	1	1	1	7	2	5	1	2	4	4
1	65	3	1	4	4	4	4	4	4	2	5	2	2	2	3	3	3	3	3	6	4	2	6	3	4	4	4	4	5	3	2	3	3	4
2	45	2	3	2	1	3	1	5	6	1	2	4	1	1	2	4	5	4	1	4	3	3	5	2	1	3	2	6	1	4	6	4	3	5
2	50	2	1	2	1	1	1	3	2	1	1	1	1	1	1	1	3	1	1	7	5	4	7	1	1	3	1	7	1	5	6	3	3	3
1	56	4	1	1	1	3	2	4	1	3	5	2	1	3	2	1	1	3	2	3	6	7	6	1	5	5	3	3	4	6	2	2	7	3
2	52	1	1	1	1	1	1	1	1	1	2	3	1	2	2	4	4	4	2	5	4	1	5	2	4	5	4	7	4	2	4	4	4	5
2	58	1	1	6	1	1	1	1	1	1	3	1	1	1	1	3	1	4	1	7	6	1	7	1	5	6	3	4	4	2	4	3	1	5
1	18	4	1	1	1	3	1	7	1	4	5	3	4	4	4	4	5	4	3	7	4	4	7	4	3	4	3	7	3	4	3	4	4	4
1	59	2	2	3	5	2	5	5	5	2	5	5	2	2	2	6	2	5	2	7	4	7	7	4	4	7	4	7	4	2	4	1	2	7
2	23	5	2	2	5	5	4	5	5	7	5	5	5	5	5	5	5	5	4	7	7	7	7	1	5	7	7	1	5	1	1	4	1	7
1	56	3	4	3	4	4	3	4	3	4	3	4	4	3	3	4	3	3	3	5	4	3	6	3	4	4	4	6	4	5	4	4	3	4
1	37	1	1	1	1	7	1	1	1	2	2	6	2	2	2	2	2	2	2	7	5	1	7	2	2	2	2	2	2	2	2	2	2	7
2	51	2	1	1	1	3	3	5	1	1	2	3	4	2	3	2	3	3	2	4	4	2	5	2	5	2	4	1	4	4	2	6	1	4
2	56	1	1	2	1	1	1	1	1	1	2	1	1	1	1	2	2	1	2	1	4	1	7	1	4	5	4	4	4	1	2	1	3	3
2	52	2	2	1	1	1	1	2	2	2	2	2	2	2	2	2	2	2	2	6	2	1	7	1	5	2	1	5	1	1	5	2	1	5
1	28	5	7	4	7	4	1	7	4	5	4	2	4	1	1	4	3	4	4	5	4	7	7	2	2	1	2	4	2	7	2	7	1	4
1	62	1	2	2	1	2	1	2	1	1	1	1	1	1	1	1	1	1	1	4	4	2	7	2	2	3	3	3	2	5	4	4	3	4
1	73	1	1	1	1	2	1	2	1	1	1	3	1	1	1	1	1	1	1	7	6	1	7	1	1	7	4	6	4	2	2	1	1	7
2	70	2	2	1	1	4	1	5	5	1	5	2	2	1	1	2	2	4	3	5	4	2	6	2	3	3	2	6	2	4	4	2	2	4
2	64	1	2	1	1	2	1	2	2	1	3	1	1	3	2	4	4	4	4	7	4	1	6	3	2	5	3	7	3	1	4	2	3	7
2	38	3	3	4	3	3	3	3	3	3	3	3	3	3	3	3	3	3	3	6	6	3	5	2	2	5	2	4	3	5	4	2	3	4
1	47	5	5	5	1	4	1	2	5	5	3	4	1	1	3	7	1	3	2	7	5	1	7	4	2	6	1	3	1	5	3	7	3	7
1	52	2	2	2	2	3	2	4	2	2	3	4	2	3	2	3	4	2	3	5	3	3	6	4	3	5	3	4	3	4	5	4	4	5
2	72	1	1	1	1	1	1	1	1	1	1	1	1	1	1	1	1	1	1	7	4	1	7	1	5	7	3	7	4	1	3	1	1	7
1	27	1	2	2	1	2	2	5	1	1	2	2	2	4	2	2	5	2	2	2	2	2	2	2	5	2	1	5	1	2	2	2	1	2
1	74	6	2	2	2	6	2	6	2	5	5	2	1	2	5	6	2	2	2	5	3	2	6	6	1	2	2	2	1	6	6	2	6	5
2	76	1	2	2	1	1	1	5	1	1	2	2	1	1	1	4	1	4	2	6	5	3	6	2	7	5	5	6	5	3	2	4	2	5
2	45	1	1	2	1	1	1	5	1	1	2	1	1	1	1	1	2	1	1	7	5	1	7	2	1	7	3	7	2	1	4	3	4	5
1	71	5	2	2	6	5	5	6	6	4	6	5	1	5	5	5	4	5	2	7	5	1	7	3	4	5	4	2	4	2	1	3	1	6
1	68	4	4	4	4	5	2	4	4	4	4	4	4	4	4	4	2	4	4	4	4	4	6	4	4	4	4	4	4	4	3	4	4	4
2	57	1	1	4	1	1	1	2	1	1	5	3	1	1	2	5	4	3	3	5	4	1	7	2	4	4	4	7	5	1	2	4	2	4
2	66	4	3	4	5	3	4	5	5	3	3	5	2	3	2	5	1	3	5	5	5	1	5	1	4	5	4	5	4	3	1	1	2	5
2	55	1	1	1	1	1	1	1	1	1	2	2	1	1	1	1	1	1	1	1	4	4	4	1	2	4	2	2	2	1	4	4	1	4
2	67	3	4	3	4	3	2	3	2	2	2	2	2	4	5	5	3	3	3	5	5	2	6	3	4	6	6	6	5	4	2	2	2	5
2	53	1	1	4	1	1	1	1	1	1	3	1	1	1	1	2	2	4	2	7	3	1	7	2	1	5	2	7	2	2	2	2	3	6
1	70	1	5	1	1	1	1	5	1	3	3	4	2	3	3	2	2	2	3	5	1	2	1	3	4	5	4	3	4	4	4	4	1	1
2	43	1	1	1	1	5	1	2	1	1	4	4	1	1	1	1	3	1	1	6	4	1	7	1	4	6	6	4	4	6	3	1	1	4
2	56	1	1	1	4	3	1	1	1	1	1	1	1	1	1	1	1	4	1	4	4	2	7	1	2	7	2	7	4	1	6	1	1	7
2	42	2	2	2	2	1	2	3	2	2	2	3	1	3	1	4	5	3	3	4	4	5	6	4	6	6	4	7	4	4	4	2	1	6
2	71	1	1	1	1	1	1	2	1	1	1	2	1	1	1	1	1	1	1	1	6	1	7	1	2	7	4	4	2	1	2	1	1	6
2	22	1	1	1	1	1	1	1	1	1	1	1	1	1	1	7	1	1	1	1	1	1	1	1	1	1	1	7	1	1	1	1	1	7
2	32	1	2	3	4	2	1	5	4	2	7	3	4	3	4	4	5	4	3	6	2	2	7	4	1	3	1	6	1	3	7	1	7	4
2	72	1	1	1	1	2	1	1	1	1	4	2	2	2	2	6	3	4	3	2	4	2	7	4	3	7	1	6	3	4	6	2	4	5
2	63	1	1	1	1	1	1	1	1	1	1	1	1	1	1	1	1	1	1	4	4	4	7	1	5	4	5	4	5	5	2	4	3	4
2	63	1	1	1	1	1	1	4	1	1	1	1	1	1	1	4	1	4	1	1	7	1	7	1	7	4	6	7	7	4	1	3	1	7
2	31	2	2	2	2	2	2	2	2	2	2	2	2	1	2	2	2	2	2	6	2	3	6	2	2	6	3	6	3	2	3	3	3	6
1	24	4	4	4	4	4	4	4	4	4	7	7	3	7	7	7	7	4	7	1	1	5	1	7	1	1	1	1	1	4	7	7	1	1
1	49	1	1	2	1	1	1	1	1	1	1	4	1	1	1	4	1	4	4	7	4	1	7	1	4	7	4	4	4	4	4	4	4	7
1	36	1	1	2	1	1	1	2	1	1	1	2	1	1	1	1	1	1	1	7	4	1	7	1	4	5	2	5	4	4	4	4	2	4
2	71	1	2	3	1	5	1	5	1	1	4	4	1	1	2	6	4	1	2	6	4	7	7	4	4	5	3	7	3	4	4	2	2	5
2	56	2	2	3	6	3	3	5	4	2	2	3	3	2	2	2	2	3	3	6	3	3	6	5	4	4	5	4	4	5	3	3	3	4
1	64	1	1	1	1	4	1	1	1	1	1	1	1	1	1	7	4	2	1	7	2	1	7	1	3	3	3	5	2	5	3	2	3	7
2	62	1	2	1	1	1	1	1	1	3	3	1	1	1	1	2	4	1	1	6	3	1	4	2	2	6	2	4	2	2	4	4	3	6
1	73	2	2	4	2	3	2	5	5	2	3	2	4	4	2	6	5	5	4	2	3	2	6	4	5	3	2	2	4	4	6	5	5	3
1	73	2	1	1	4	2	1	4	3	2	4	4	2	2	3	6	1	4	2	6	4	1	2	4	3	4	4	6	4	4	4	4	4	5
2	52	1	2	2	1	1	3	6	6	3	5	3	3	3	3	3	3	2	2	4	3	1	4	3	6	4	1	7	1	1	7	3	5	4
2	68	1	1	1	1	1	1	1	1	1	4	2	1	1	1	1	1	4	3	7	5	1	7	1	5	4	5	4	5	1	1	3	1	5
1	69	2	1	4	1	2	2	5	3	2	4	4	2	4	2	4	4	4	4	5	4	4	6	4	4	4	4	6	4	4	4	5	4	5
1	66	1	1	4	1	4	1	4	1	1	1	1	1	1	7	4	4	4	1	7	7	1	7	4	4	4	4	4	4	4	4	4	4	4
1	78	2	6	2	2	2	2	5	2	2	4	5	2	4	2	4	1	4	2	6	5	1	6	2	2	4	4	6	2	5	3	2	2	5
2	37	1	1	1	5	1	1	1	1	1	1	1	1	1	1	1	1	1	1	1	1	1	1	1	6	1	1	1	1	1	1	1	1	1
1	73	3	2	3	3	2	2	3	2	2	2	3	2	2	1	4	4	4	3	6	4	2	7	3	3	5	3	4	3	3	3	4	2	6
1	63	1	1	1	4	4	4	1	1	1	1	4	2	6	1	7	7	4	2	7	2	1	7	4	5	6	1	5	1	5	7	3	4	4
1	60	1	1	1	1	1	1	1	1	1	1	1	1	1	1	1	1	1	1	7	4	1	7	4	4	5	4	4	4	1	4	4	4	1
1	59	3	4	4	4	3	2	4	3	3	3	6	4	4	4	4	4	4	4	5	4	3	5	4	3	4	3	4	4	3	4	4	4	4
2	66	2	2	2	2	3	4	4	2	3	4	4	3	4	3	5	3	4	2	7	5	1	7	3	2	5	2	6	2	3	5	3	3	6
1	65	2	2	2	1	4	1	2	2	1	3	5	1	1	2	4	1	4	5	5	2	1	7	5	4	4	3	7	3	4	5	2	3	6
1	69	1	1	1	1	6	1	6	1	1	1	1	1	1	1	6	1	4	4	7	4	1	7	1	1	7	4	7	4	1	4	1	1	1
1	45	2	2	3	1	2	2	5	3	3	4	5	4	2	4	2	4	3	2	4	4	4	5	4	3	3	2	3	3	5	4	4	4	2
2	40	5	3	3	2	5	3	5	4	3	2	3	2	3	3	3	5	3	3	6	4	2	7	3	2	6	5	6	3	2	3	3	5	6
2	63	1	1	1	1	3	1	6	1	1	5	3	1	1	1	5	1	4	3	7	4	1	7	1	3	5	4	7	4	5	3	1	1	4
1	77	1	3	5	1	4	1	5	2	2	5	2	2	1	1	3	2	2	2	7	4	1	6	3	3	4	3	4	4	3	2	3	3	6
1	75	1	1	1	1	4	1	2	1	2	2	4	2	1	2	4	1	4	1	7	3	2	7	4	4	2	2	4	3	4	5	3	4	4
1	76	1	1	4	1	4	1	1	1	1	1	1	1	1	1	5	1	1	2	7	5	1	6	4	5	4	3	5	4	4	2	4	4	3
2	24	1	1	1	1	1	1	1	1	1	2	1	1	1	1	3	1	1	1	6	5	4	7	2	4	3	4	2	3	1	2	2	2	6
1	54	3	2	3	2	2	3	3	2	2	2	2	2	2	3	2	2	2	1	2	2	3	2	2	2	2	2	2	2	2	2	2	3	2
2	45	2	3	1	1	6	2	6	2	1	6	5	1	6	6	2	2	2	1	6	6	1	7	2	2	2	3	2	2	6	5	2	1	2
2	74	1	1	1	1	3	1	1	1	1	3	2	1	1	1	6	1	1	2	7	1	1	7	3	1	7	1	7	1	1	4	4	5	7
1	77	1	2	2	1	2	4	5	1	1	7	3	1	2	1	3	1	1	2	7	5	1	7	3	3	5	3	6	4	5	3	7	2	6
2	71	1	2	4	2	4	3	2	2	2	2	2	1	2	2	4	2	2	2	6	4	1	6	4	3	4	2	7	2	1	6	2	3	6
2	38	3	3	5	1	2	1	5	6	1	2	3	1	1	3	4	5	3	2	6	4	2	7	2	5	6	2	7	2	1	5	5	1	6
2	77	3	3	3	1	4	3	4	3	3	3	4	1	4	3	4	3	4	4	6	4	1	7	4	4	6	4	6	4	4	5	1	4	5
2	36	4	2	2	1	2	1	5	2	2	5	4	2	2	2	6	5	3	4	7	5	6	7	4	5	5	5	4	4	5	3	5	3	7
1	52	4	1	1	1	5	1	4	2	2	3	6	2	1	1	3	2	3	2	5	4	1	7	2	2	2	2	4	2	2	2	4	2	4
1	66	2	1	2	1	6	1	4	2	1	1	2	1	1	1	1	1	5	1	6	6	1	7	1	2	6	3	5	4	4	2	4	4	5
2	71	1	1	1	1	1	1	1	1	1	1	1	1	1	1	3	2	1	1	7	4	1	7	4	2	7	3	7	4	7	6	1	2	7
2	70	1	1	2	1	3	1	3	1	2	2	4	2	2	2	4	1	2	3	6	4	2	6	3	3	6	4	6	3	4	4	4	3	6
1	74	1	1	1	1	1	1	1	3	1	1	1	1	1	1	4	1	1	1	7	3	1	7	1	6	7	4	7	4	1	1	3	1	1
1	68	1	1	1	1	1	1	2	1	1	1	1	1	1	1	4	4	1	1	7	4	1	7	1	6	7	6	7	7	1	4	1	1	7
1	78	2	5	4	2	5	3	5	4	3	4	3	2	3	3	5	3	4	4	5	5	3	4	4	4	5	5	5	3	5	3	3	3	4
2	37	3	3	4	4	3	3	3	4	3	4	2	3	2	4	4	3	2	3	4	3	4	3	3	3	3	3	4	3	4	5	4	5	3
2	67	1	1	1	1	4	1	1	1	1	4	4	1	4	4	4	7	4	2	4	2	1	2	4	3	2	3	5	3	4	1	1	2	3
1	74	4	4	1	1	2	4	4	4	2	1	2	2	2	1	7	7	4	1	7	2	1	7	4	3	2	2	7	2	2	5	4	4	3
1	66	3	4	4	4	5	3	3	4	2	4	6	2	3	4	4	6	4	3	6	4	2	5	3	3	5	2	4	3	4	4	4	3	5
2	56	1	2	4	1	4	2	4	2	1	4	4	2	2	4	4	4	4	2	2	3	2	2	3	4	4	4	4	4	5	4	4	4	4
2	70	2	2	3	2	3	2	2	2	2	2	4	2	2	3	4	5	3	3	5	3	2	6	4	2	6	2	5	2	3	2	4	5	6
2	52	1	1	1	1	1	1	1	1	1	1	1	1	1	1	1	1	1	1	7	4	1	7	1	1	4	1	7	1	6	5	1	1	3
1	56	1	2	1	1	2	2	1	1	1	1	2	2	2	2	4	1	1	2	6	4	1	4	3	2	4	5	4	4	4	4	4	3	4
1	76	1	1	1	1	5	1	1	1	1	1	2	1	1	1	4	1	5	1	7	2	1	7	4	5	7	3	7	5	1	1	4	1	7
1	51	1	1	7	1	2	1	1	1	1	1	4	3	2	3	4	3	4	1	7	2	1	7	4	1	7	2	7	1	1	7	1	6	6
1	71	5	2	2	2	2	2	4	2	3	5	4	2	4	3	4	3	4	4	5	4	3	5	4	4	4	4	4	4	5	4	4	4	4
2	28	2	1	3	5	1	1	5	5	4	4	4	1	1	2	2	1	2	3	7	5	2	7	1	7	2	7	1	7	4	1	5	1	2
1	60	2	2	4	6	2	4	5	2	1	2	5	3	3	2	6	2	4	3	6	3	2	6	4	2	4	2	6	2	4	6	2	4	6
2	65	4	1	1	1	2	1	5	5	1	1	3	1	1	1	4	1	1	1	7	4	1	7	2	1	7	4	5	4	1	2	2	1	6
1	73	6	5	1	6	5	4	4	4	6	4	5	5	5	4	6	2	3	1	5	5	2	7	1	4	5	4	3	4	1	1	2	2	4
2	55	3	1	1	1	2	1	3	4	1	2	4	1	3	3	4	2	3	3	5	4	2	5	3	1	5	2	5	3	3	5	4	4	4
2	48	2	2	1	5	1	2	5	3	1	4	4	2	2	3	4	3	3	2	4	4	2	6	3	5	5	3	5	3	4	5	4	3	3
1	59	1	1	1	1	1	1	4	1	2	5	1	2	4	2	5	1	4	1	7	2	1	7	4	2	3	2	7	4	4	5	2	1	5
1	55	2	3	2	1	1	5	5	2	3	4	2	2	4	5	3	4	6	2	7	4	3	7	4	5	6	3	2	4	4	5	3	4	3
2	55	1	1	1	1	1	1	1	1	1	3	6	1	2	2	2	2	2	2	7	4	1	7	2	2	7	2	7	2	2	4	2	2	7
2	63	2	2	2	1	4	4	4	2	4	4	4	1	4	4	4	4	4	4	6	4	1	4	4	4	4	4	4	4	4	4	4	4	4
2	72	1	1	1	1	1	1	1	1	1	5	4	1	4	4	6	4	4	4	5	4	1	7	4	7	7	3	7	3	4	5	2	4	7
1	66	4	4	2	4	4	2	4	4	2	2	3	2	2	3	6	2	4	4	4	4	2	4	3	3	4	4	4	4	4	4	3	4	4
2	40	1	1	4	1	1	1	1	1	1	1	2	1	1	1	1	1	2	1	7	4	1	7	1	4	7	4	7	4	1	1	1	3	7
1	66	1	1	1	1	1	1	1	1	1	4	1	1	1	1	7	1	1	4	4	4	4	4	4	4	7	4	4	4	4	4	4	4	4
1	71	1	1	1	1	4	1	1	1	1	6	1	1	1	4	2	2	2	2	6	1	1	7	4	4	6	4	6	4	4	4	1	2	5
2	73	1	1	1	1	4	1	1	1	1	1	4	1	1	1	4	1	1	4	7	7	1	7	1	4	7	4	7	6	1	4	2	1	1
2	47	2	3	3	4	6	3	5	4	2	2	3	2	3	1	4	2	2	3	4	3	2	6	3	5	3	4	4	4	5	3	4	3	4
2	66	1	1	1	1	1	1	1	1	1	1	4	1	1	1	3	1	4	1	7	5	1	7	1	4	7	4	7	4	3	3	1	1	6
2	29	1	1	3	1	1	1	1	1	1	4	1	1	3	1	3	1	3	3	7	4	4	7	4	5	5	4	7	4	1	3	3	4	5
2	74	1	1	1	1	1	1	3	4	4	2	4	2	2	2	4	4	4	2	4	3	5	4	3	4	5	4	5	3	4	4	3	4	5
2	66	1	1	2	1	1	1	1	1	1	4	4	1	1	4	1	1	2	1	7	4	1	7	1	5	7	4	7	4	1	2	4	1	7
1	63	1	1	2	1	1	1	1	1	1	1	4	1	1	1	1	1	6	1	7	4	1	7	2	2	7	2	7	4	1	1	2	2	7
1	69	2	2	2	1	4	2	4	1	2	4	2	4	2	3	4	5	5	2	4	4	2	4	4	5	4	4	5	4	4	4	4	4	4
2	69	1	4	4	1	7	1	5	7	4	2	4	1	4	2	6	1	4	4	6	4	1	7	4	2	5	3	4	2	6	4	4	3	4
2	74	4	3	3	3	3	3	5	3	3	5	4	3	3	4	4	3	4	3	5	4	4	5	4	3	4	3	5	3	3	4	4	4	5
1	62	1	1	1	1	1	1	1	1	1	1	1	1	1	1	7	1	1	1	5	4	2	7	4	2	4	2	4	2	6	6	4	4	4
1	77	2	1	1	1	2	1	1	1	1	1	7	1	1	1	2	1	1	1	5	5	1	5	2	5	7	3	7	4	2	2	7	1	5
2	65	1	3	2	1	1	1	3	3	1	2	2	1	1	4	3	2	4	2	7	4	1	7	2	4	2	2	6	4	5	5	1	2	4
1	74	2	2	1	1	1	1	1	1	1	1	1	1	1	1	1	1	1	2	2	4	2	7	2	4	3	3	7	4	5	2	3	1	7
2	64	1	1	1	1	5	1	5	1	1	2	5	1	3	1	4	1	4	1	7	4	1	7	1	7	7	5	7	5	7	3	3	1	4
1	74	1	1	1	1	1	1	5	1	1	1	1	1	1	1	6	1	5	3	7	5	2	7	2	4	6	4	7	4	2	2	3	2	6
1	57	1	4	4	1	3	1	1	1	1	2	4	2	2	1	3	4	2	1	7	5	1	7	4	1	4	1	6	1	5	4	2	2	5
1	69	4	3	6	1	5	2	4	2	4	2	2	4	4	3	4	2	4	2	5	4	1	7	2	2	4	4	2	5	6	2	2	1	4
1	76	1	6	1	1	2	1	2	1	3	2	4	2	2	2	3	1	5	2	6	6	2	6	4	5	7	5	3	6	5	4	5	5	6
2	68	1	1	1	1	1	1	1	1	1	5	1	1	1	2	2	1	2	1	7	4	1	6	4	5	1	4	6	4	2	3	2	2	7
2	70	2	2	2	2	3	2	2	2	3	3	4	3	3	3	3	3	4	4	5	4	2	6	4	4	5	3	4	4	4	3	4	3	4
1	73	2	2	2	2	6	2	4	2	2	2	2	2	2	2	2	2	2	4	6	2	2	6	2	6	2	2	2	2	2	6	6	6	6
1	44	1	1	4	1	1	2	3	1	2	3	3	3	3	3	2	3	3	3	6	4	6	6	4	4	5	3	6	4	5	4	4	3	5
2	21	5	1	4	6	4	4	6	5	4	5	4	2	4	3	4	5	4	3	6	4	2	7	5	2	6	2	6	2	1	6	2	3	6
2	53	1	1	4	1	2	1	4	1	1	2	4	1	2	3	3	4	3	2	6	4	1	5	3	3	4	3	7	4	4	4	3	4	5
2	70	1	4	3	1	3	1	6	1	1	2	1	1	1	1	5	1	3	1	5	4	7	7	2	4	5	4	7	3	4	5	1	4	7
1	43	3	1	1	1	1	4	4	1	4	2	6	1	2	1	1	2	2	1	7	6	1	7	1	5	7	4	7	5	3	1	1	1	7
1	71	2	2	2	1	2	1	5	2	2	4	1	2	2	2	4	1	4	3	3	4	1	5	2	2	4	2	3	2	3	2	2	4	4
2	47	4	4	4	1	1	4	4	4	4	4	4	4	4	4	4	4	4	4	6	3	3	3	3	6	3	3	3	3	3	3	1	3	3
1	68	1	1	1	1	4	1	1	1	1	7	4	2	1	1	6	7	3	1	6	4	1	7	4	1	6	1	7	1	2	7	1	4	7
1	72	1	1	2	1	1	2	2	1	1	2	1	1	1	1	1	2	2	2	2	4	1	6	2	2	6	2	5	2	2	5	2	1	5
2	19	1	2	2	5	5	1	7	3	1	5	3	2	1	1	4	5	4	4	7	4	6	7	1	3	3	3	5	4	2	2	3	2	6
1	56	2	2	2	2	2	2	2	2	2	3	4	2	2	2	2	4	2	2	2	4	2	3	4	3	3	2	3	2	5	6	3	2	4
1	48	2	2	4	1	2	2	6	1	3	3	3	1	2	1	4	3	3	1	7	5	2	7	2	2	3	2	4	3	6	6	4	1	4
1	49	2	2	6	1	2	1	6	3	3	4	6	2	1	1	2	4	2	2	6	4	2	7	1	1	3	2	1	3	3	5	4	1	3
2	58	1	1	1	1	1	1	1	1	1	1	1	1	1	1	1	1	1	1	6	4	1	7	4	4	7	4	3	4	1	4	3	1	7
2	46	1	1	1	1	1	1	1	1	1	1	1	1	1	1	1	1	1	1	7	4	1	7	4	4	7	5	5	4	3	4	4	4	7
2	63	1	1	1	1	1	1	2	1	1	1	1	1	1	1	5	4	1	1	7	5	1	7	1	6	7	7	2	7	2	1	1	1	4
1	68	1	4	1	4	1	1	4	4	1	1	1	1	1	1	1	1	1	3	2	2	2	2	2	6	2	4	2	2	4	2	1	2	7
2	61	1	1	1	1	2	1	6	1	1	4	4	3	1	4	6	4	6	4	7	4	1	7	6	2	7	1	6	6	3	6	4	1	6
1	32	4	3	2	4	5	2	3	3	5	6	5	5	3	5	4	2	4	6	5	3	6	7	5	4	3	3	5	4	6	5	3	3	4
1	65	1	1	1	1	1	5	5	1	2	6	1	1	4	1	6	1	5	2	7	4	1	7	3	3	7	3	7	3	1	4	1	1	7
2	67	1	1	1	1	1	2	7	1	4	4	1	1	2	2	4	4	1	1	7	4	1	7	4	1	5	3	7	1	1	6	4	4	7
1	72	1	1	1	1	5	1	4	1	1	1	4	3	1	2	6	4	5	1	5	5	1	7	1	2	3	4	6	2	3	1	2	1	7
1	69	1	1	1	1	2	1	1	1	1	1	3	1	1	1	1	2	4	1	6	5	1	5	1	2	6	4	4	4	3	3	5	1	5
2	53	1	1	1	1	1	1	1	1	1	5	2	1	1	4	4	7	2	4	2	7	1	7	1	7	7	7	7	7	1	1	1	1	7
1	51	6	6	4	4	5	3	3	5	5	5	4	3	3	3	5	3	3	3	4	4	3	6	2	5	3	3	4	4	5	2	3	2	4
2	63	1	1	1	1	2	1	1	1	1	1	2	1	1	1	4	3	3	3	6	4	1	7	4	2	4	3	5	4	4	4	4	4	6
2	38	1	1	1	1	1	1	1	1	1	1	1	1	1	1	1	1	1	1	7	7	1	7	1	4	7	7	1	7	1	1	1	1	7
2	51	1	1	1	2	1	2	4	3	1	1	1	1	1	1	1	1	1	1	4	4	1	7	1	1	4	4	7	4	1	1	4	1	1
1	52	6	5	5	5	5	5	5	5	3	5	2	5	2	4	2	2	2	4	6	6	2	6	2	7	3	6	5	6	6	2	2	3	3
2	72	4	2	1	5	3	2	5	4	3	4	3	1	3	3	1	3	3	1	6	3	1	6	3	2	4	2	6	2	4	5	1	4	6
2	51	1	1	2	1	5	2	4	1	1	6	1	1	1	1	4	7	2	1	7	2	1	7	4	6	7	5	7	5	2	4	3	1	1
1	75	1	1	1	1	6	1	5	1	1	3	4	2	1	1	6	2	3	2	6	2	1	6	2	1	5	2	7	1	2	2	3	1	7
2	57	1	1	1	1	3	4	4	1	1	4	4	1	4	1	4	1	1	4	7	4	1	7	1	4	2	4	3	4	4	4	4	1	4
1	68	4	4	4	4	4	4	6	4	4	4	4	4	4	4	4	4	4	4	4	4	2	4	4	4	4	2	4	4	6	4	4	4	4
2	37	1	1	2	1	1	1	1	1	1	3	3	1	1	1	1	2	2	1	7	6	2	1	6	2	7	7	6	6	4	2	4	1	7
1	64	1	1	4	1	4	1	1	1	1	1	6	1	1	1	1	1	2	3	5	4	1	7	1	5	6	4	7	4	5	1	3	1	1
2	31	4	4	4	2	4	4	4	4	3	4	4	4	4	4	4	4	4	4	4	4	4	4	4	3	4	3	4	3	4	4	4	4	5
1	57	3	1	1	1	3	1	1	1	1	3	5	3	2	2	4	4	4	2	7	4	1	4	1	4	4	4	3	4	7	4	1	3	4
2	72	1	1	1	1	4	1	5	1	1	1	1	1	1	2	4	1	4	2	6	3	2	6	4	3	5	3	5	3	5	3	4	3	4
1	70	1	1	1	4	3	1	5	1	1	2	4	1	1	2	6	6	3	1	7	4	5	6	4	2	1	2	4	1	5	6	5	1	5
2	52	1	1	1	1	2	1	4	1	1	1	2	1	1	1	1	1	1	1	7	4	1	7	1	5	5	4	6	3	1	3	5	1	7
2	62	2	2	2	1	2	1	4	2	2	2	4	3	3	3	5	3	4	4	3	4	4	4	4	3	4	3	5	3	5	5	4	4	3
2	59	1	4	2	1	2	1	5	1	1	5	4	3	2	4	4	4	4	3	4	4	1	5	3	3	5	3	6	3	3	5	4	3	4
2	45	1	1	1	1	5	1	3	1	1	5	1	1	1	1	1	6	6	5	6	7	1	6	3	4	4	5	6	6	5	4	4	2	7
2	79	3	3	2	1	1	1	5	5	1	2	3	1	2	2	2	1	2	1	5	4	1	7	2	3	5	4	7	4	3	2	2	2	2
1	66	2	2	1	7	2	2	2	2	4	3	6	1	4	4	4	2	4	2	6	3	2	6	4	3	6	3	5	3	5	4	5	5	5
1	76	1	1	1	1	1	1	1	1	1	6	5	1	1	1	3	2	1	1	7	5	1	7	1	1	6	3	6	2	2	2	2	1	6
2	60	4	1	4	1	4	1	2	2	2	5	4	3	3	2	5	4	4	2	6	4	4	5	2	3	6	4	5	3	4	2	4	2	6
2	68	1	1	1	1	1	1	5	2	1	2	4	1	2	1	5	1	2	2	6	4	2	7	2	5	5	5	6	4	3	2	2	2	5
2	68	2	2	1	1	3	2	4	2	2	2	4	1	3	2	2	3	3	2	3	4	5	4	3	3	4	3	3	3	4	4	3	4	4
1	73	5	5	2	1	2	3	6	3	3	5	2	2	3	4	4	2	2	2	6	4	4	5	3	4	4	3	6	4	5	2	4	4	4
1	74	2	2	1	1	2	2	4	2	2	2	2	2	2	2	2	2	2	2	6	4	2	6	2	6	6	6	6	6	4	6	6	2	6
2	36	1	1	4	1	2	1	1	1	1	5	4	1	1	5	2	3	2	2	6	6	3	7	2	2	4	4	1	4	3	4	4	1	6
1	64	6	5	5	1	5	3	4	5	4	4	4	2	3	4	4	4	4	3	4	5	4	3	4	4	4	4	4	4	4	4	4	4	4
1	53	1	1	1	1	1	1	1	1	1	3	4	1	1	1	4	5	5	3	7	3	3	7	4	4	3	3	4	4	4	5	4	3	3
1	73	4	4	4	4	6	4	4	6	2	2	2	2	2	2	2	2	2	2	6	4	6	6	2	2	6	2	6	6	4	2	2	2	6
2	26	1	1	1	1	1	1	2	1	1	1	1	1	1	1	1	1	1	1	7	6	1	7	1	7	6	4	6	5	1	1	1	1	7
2	74	4	4	4	4	4	3	5	4	3	4	4	3	3	4	4	4	4	4	4	3	1	2	4	2	4	3	3	4	3	4	2	4	4
2	56	1	1	1	1	4	1	1	1	1	1	1	1	1	1	4	3	4	2	5	4	1	7	3	2	7	2	7	2	1	1	1	2	5
1	68	1	1	1	1	1	1	1	1	1	4	4	1	2	2	5	4	2	1	7	4	1	6	1	5	5	3	5	4	3	3	2	2	5
1	60	4	2	2	2	1	2	2	2	2	3	2	2	2	3	2	3	3	3	4	4	3	4	3	3	3	3	3	3	5	4	4	3	3
1	62	1	1	1	1	3	1	2	1	1	1	1	1	1	1	7	1	3	1	1	4	1	1	1	7	5	6	1	7	6	1	1	1	2
1	67	4	1	1	1	2	6	6	2	2	4	3	1	5	3	4	4	5	4	6	4	4	6	4	2	5	2	4	4	6	4	4	3	2
2	71	3	2	2	1	1	1	3	4	2	5	4	2	2	2	5	1	3	2	6	4	1	7	2	4	6	4	6	4	3	3	2	1	5
1	73	1	1	1	1	1	1	1	1	1	1	1	1	1	1	1	1	1	1	7	4	1	7	1	4	7	3	7	4	4	3	1	1	7
1	72	1	1	1	1	1	1	2	1	1	4	4	1	1	1	3	1	1	1	7	4	1	6	2	4	6	4	5	4	1	1	4	1	4
1	70	1	1	1	1	2	2	6	1	1	6	2	1	1	2	4	1	4	4	5	4	1	7	4	6	2	2	3	3	3	5	4	4	5
2	64	1	4	1	1	1	1	5	7	1	6	2	2	3	1	6	6	6	3	7	4	1	7	4	7	6	3	7	3	4	6	1	2	7
2	45	1	1	1	1	1	1	1	1	1	1	1	1	1	1	1	1	1	1	5	1	1	5	1	1	5	1	5	1	5	1	5	1	5
1	73	2	1	2	1	2	2	2	2	2	6	2	2	2	2	2	2	4	2	6	4	2	6	2	4	6	4	4	4	2	2	4	2	4
2	33	1	1	1	1	4	1	5	1	1	1	4	1	1	1	1	1	1	1	6	5	1	7	1	1	5	1	4	1	4	5	3	3	6
1	53	5	6	2	4	1	6	5	6	6	7	7	5	6	6	6	6	4	7	1	1	3	2	5	1	1	1	2	1	1	6	6	5	4
2	28	1	1	2	1	1	1	1	1	1	1	2	1	1	1	1	1	1	1	7	7	1	7	1	5	7	5	7	5	7	3	7	1	7
1	53	1	1	4	1	5	1	1	1	1	1	1	1	1	1	1	1	1	1	6	4	1	4	4	4	4	4	4	4	3	6	2	4	4
2	39	7	6	4	1	3	7	7	7	7	7	7	7	7	7	4	4	4	1	6	4	4	7	4	1	1	1	5	2	4	6	2	4	1
2	47	1	1	1	4	1	1	3	1	1	5	1	1	1	2	1	3	2	2	1	2	1	1	1	3	1	3	3	3	1	1	2	1	5
2	63	1	1	1	1	1	4	1	1	1	6	4	2	4	1	4	4	4	3	7	4	1	7	4	4	7	4	2	4	2	3	1	3	4
2	68	1	1	1	1	1	1	1	1	1	3	3	1	1	1	4	1	1	2	7	2	1	7	4	7	7	7	7	7	2	1	1	1	7
1	60	1	1	1	1	1	1	1	1	1	4	4	1	1	2	4	1	2	2	6	6	4	7	2	6	2	4	6	4	5	3	5	3	5
1	72	1	1	1	1	4	1	1	1	1	4	1	1	1	3	1	1	3	4	7	3	1	6	1	4	5	3	6	4	3	1	1	1	5
2	29	1	1	1	1	5	1	5	1	1	1	1	1	1	1	1	1	1	1	4	4	4	4	4	4	4	4	4	4	4	4	4	4	4
2	31	1	1	4	4	4	1	3	1	2	3	4	2	2	2	4	5	3	2	6	4	1	6	4	4	6	3	6	4	4	4	3	2	5
2	53	1	1	1	1	2	1	4	1	1	1	1	1	1	1	4	5	4	1	7	4	1	7	4	1	7	3	7	2	1	2	2	4	7
1	74	1	3	4	1	3	1	5	3	2	5	3	2	2	2	4	2	2	3	7	4	1	7	2	4	7	4	5	4	2	4	1	2	2
1	60	1	4	1	1	5	1	1	1	1	3	3	1	1	1	4	4	3	4	7	5	7	7	3	6	6	4	7	5	4	3	3	3	7
2	47	1	1	1	1	1	1	1	1	1	3	3	2	1	4	6	6	4	3	5	4	2	5	3	5	4	5	5	5	4	5	3	4	2
2	38	1	1	3	2	1	1	5	1	5	5	4	4	4	5	5	5	5	5	7	7	7	7	7	7	7	7	7	7	7	7	7	7	7
1	69	1	1	1	1	5	1	1	1	1	1	1	1	1	1	6	1	1	1	5	4	1	7	5	4	1	4	7	4	4	3	3	4	7
2	58	1	4	4	4	4	1	4	4	1	2	3	2	2	2	4	3	4	4	2	4	4	7	4	4	4	3	2	2	4	4	4	4	6
2	52	5	5	5	5	5	5	5	5	5	5	5	5	5	5	5	5	5	5	6	3	1	5	2	4	6	4	5	3	5	3	3	3	5
1	53	1	1	1	1	1	1	1	1	1	1	1	1	1	1	1	1	1	1	7	4	1	7	1	1	7	1	7	4	1	1	7	1	7
2	62	3	2	4	1	6	1	5	2	2	1	2	2	2	3	7	4	3	2	5	3	3	7	3	5	2	5	5	5	6	1	4	1	3
1	69	1	1	1	1	1	1	2	1	1	1	1	1	4	1	4	1	1	1	2	4	2	1	2	7	1	7	1	7	4	4	4	1	1
2	78	1	1	1	1	1	1	1	1	1	1	2	2	1	2	2	1	2	2	6	4	1	6	3	2	5	3	5	3	4	4	4	5	4
1	56	1	1	1	1	1	1	1	1	1	4	7	4	7	4	7	4	4	1	7	1	1	7	7	7	7	1	7	5	7	7	1	7	7
2	79	1	1	1	1	1	1	1	1	1	2	3	1	1	1	5	1	4	1	6	4	1	6	4	3	6	4	7	3	2	4	2	2	7
1	73	1	1	1	1	2	1	1	1	1	2	1	1	1	1	2	1	2	2	7	6	1	6	2	1	4	2	3	2	3	2	4	2	6
2	32	7	5	1	7	1	3	7	4	7	7	4	6	2	6	4	5	2	2	7	3	2	7	4	7	7	2	5	5	1	7	1	2	6
1	58	1	1	1	1	1	1	1	1	1	1	2	1	1	1	1	1	1	1	7	6	1	7	1	4	7	4	7	4	2	3	2	1	7
2	51	1	2	2	1	5	2	5	2	1	1	3	2	2	2	4	2	2	4	4	4	2	6	4	2	4	2	4	2	5	4	4	2	5
2	37	1	4	1	1	6	5	6	1	2	2	7	7	2	2	1	6	1	1	5	2	7	6	5	3	1	1	1	1	5	6	7	4	1
2	71	1	2	2	1	2	1	2	1	1	3	4	2	4	2	7	7	4	4	7	4	1	7	4	2	6	3	6	2	1	4	1	4	6
1	68	5	5	6	5	4	1	6	2	4	4	4	2	2	4	6	5	4	3	5	4	1	5	4	1	4	2	3	2	6	6	4	5	4
2	46	1	1	1	1	1	1	5	1	2	2	4	2	2	4	3	4	2	3	5	4	1	6	3	3	5	3	5	3	4	3	4	3	1
1	60	1	2	2	1	3	1	5	1	1	5	1	1	2	5	3	1	2	2	7	5	1	7	2	2	7	2	7	3	3	5	1	3	6
1	60	1	1	1	1	5	1	6	1	1	1	2	1	1	1	6	1	1	2	6	6	1	7	1	4	7	4	7	4	2	1	1	1	7
1	44	1	4	1	1	1	4	2	1	2	5	6	2	3	2	2	2	2	2	7	4	1	6	2	2	7	4	7	2	2	2	2	2	6
1	36	4	4	4	4	5	4	5	4	4	4	4	4	4	4	4	4	4	1	4	5	4	4	1	4	4	4	4	4	5	4	4	1	4
2	32	1	1	1	1	1	1	1	1	1	1	1	1	1	1	1	1	1	1	7	4	1	7	1	1	6	1	7	1	1	3	1	1	5
2	60	1	1	1	1	1	1	1	1	1	1	1	1	1	1	1	1	1	1	7	4	1	7	1	1	7	1	7	4	1	1	1	1	7
1	38	1	1	5	1	4	1	4	1	1	1	2	3	2	2	3	2	3	2	5	4	1	6	3	6	5	4	4	5	4	4	2	2	4
2	26	1	1	3	1	2	1	3	1	1	3	2	1	1	1	1	5	3	1	7	5	2	7	1	3	7	2	2	3	2	6	1	5	6
2	72	3	3	1	1	1	1	6	2	2	3	4	2	3	3	5	4	4	1	5	4	3	7	4	2	4	3	7	3	4	4	2	4	5
2	61	1	1	1	1	1	2	3	1	1	4	2	1	2	2	4	4	2	4	5	4	1	7	4	3	7	3	4	4	5	4	4	4	4
1	47	3	1	1	1	7	2	7	1	2	7	2	2	2	5	7	2	2	2	7	7	1	7	3	1	7	4	7	4	1	2	1	2	7
2	46	1	1	4	1	2	1	2	1	1	5	1	1	1	1	1	1	1	1	7	6	1	7	1	4	7	4	4	4	2	4	4	1	7
2	45	1	1	1	1	1	1	1	1	1	1	1	1	1	1	6	1	1	1	7	6	1	7	1	1	7	1	1	7	1	1	7	1	7
1	69	1	1	1	1	1	1	1	1	1	2	4	1	2	1	3	2	3	2	7	5	1	7	2	3	6	4	6	4	2	3	2	3	6
2	53	1	1	1	1	1	1	1	1	1	1	1	1	1	1	1	3	2	1	4	4	1	7	1	5	5	1	7	1	1	7	4	4	7
1	71	1	1	1	1	1	1	1	1	1	3	3	1	1	2	3	4	3	2	6	4	4	4	3	3	5	4	5	3	1	3	2	3	5
2	21	2	2	2	1	5	3	5	5	2	1	5	3	5	3	5	4	2	3	3	4	1	4	3	5	6	2	5	2	5	5	3	5	3
2	56	1	1	1	1	1	1	3	1	1	6	4	1	4	4	7	6	5	1	7	3	2	4	6	3	6	1	3	1	2	6	6	6	5
1	68	1	1	1	1	2	2	4	1	1	3	4	2	3	2	3	3	4	4	5	3	3	7	3	4	4	3	5	3	3	3	3	2	3
2	55	1	1	1	1	1	2	2	1	1	1	4	1	2	1	1	1	1	1	7	4	1	7	1	6	7	2	6	3	1	1	1	1	6
1	72	1	4	1	4	1	1	5	5	4	4	4	4	4	4	4	4	4	4	4	4	1	5	4	4	4	2	4	4	4	4	4	4	4
2	72	1	1	1	1	1	2	6	1	1	2	4	1	2	1	2	1	4	3	7	4	1	7	2	4	4	5	7	5	2	2	1	2	7
1	67	1	1	1	1	6	1	6	1	1	5	2	1	1	1	5	1	1	1	7	4	1	7	1	5	6	4	4	4	4	4	1	4	6
2	28	7	4	4	4	5	1	4	1	1	5	1	2	1	1	2	2	1	1	7	4	1	7	1	2	4	2	1	4	4	6	4	4	4
1	61	1	1	1	1	1	2	1	1	1	2	5	1	2	3	3	3	3	3	7	4	1	7	4	4	7	5	4	4	1	4	1	4	6
2	51	1	2	2	1	2	2	4	2	2	3	4	2	3	2	4	2	4	4	6	4	2	7	4	4	6	2	6	2	2	4	2	4	5
1	29	1	1	4	1	3	1	1	4	1	2	1	1	1	1	4	4	4	1	7	4	1	7	4	4	6	4	7	4	2	5	4	1	7
2	51	1	1	1	1	1	1	3	1	1	2	1	1	1	1	4	3	2	4	7	4	1	7	4	4	7	4	7	4	1	4	1	4	7
1	62	4	2	3	1	2	3	2	4	2	5	2	2	4	2	5	3	4	2	7	4	1	7	1	4	4	3	4	4	3	3	3	3	6
2	77	1	1	1	1	1	1	1	1	1	1	3	1	1	1	2	2	2	1	6	2	1	7	4	1	5	4	7	3	2	3	1	3	6
2	70	1	2	2	1	2	2	1	2	1	2	1	1	1	1	6	2	5	4	2	5	1	1	3	3	6	5	6	3	1	3	3	4	7
2	72	1	1	1	1	4	1	1	1	1	5	4	1	1	1	7	6	4	3	7	4	1	7	4	1	7	1	7	1	6	5	2	4	7
1	69	1	1	1	1	1	1	1	1	1	3	3	3	2	3	3	2	4	3	6	4	2	5	4	4	6	2	6	4	4	5	5	4	6
1	69	2	3	2	1	3	1	1	2	1	1	4	1	1	1	1	1	1	4	6	5	1	4	1	2	6	3	4	4	4	2	2	1	4
1	72	1	1	1	1	1	1	1	1	1	1	4	1	1	1	1	1	1	1	1	2	1	6	1	4	1	4	1	6	1	1	3	1	1
2	56	1	1	1	1	1	1	7	1	1	1	4	1	2	1	4	1	4	4	7	4	1	7	1	5	4	4	7	4	2	4	4	1	7
1	27	1	1	1	1	1	1	1	1	1	1	1	1	1	1	1	1	1	1	7	3	4	5	4	4	7	4	7	3	3	4	1	4	7
2	49	3	3	3	3	3	3	3	3	3	5	4	3	3	3	4	4	3	3	4	4	3	4	3	4	5	4	5	4	3	4	4	3	5
2	40	1	1	1	1	3	2	4	3	1	6	4	1	4	1	2	1	1	1	7	5	1	7	3	1	7	3	7	4	1	4	1	4	5
2	56	1	1	1	1	1	1	1	1	1	4	3	1	1	2	1	1	1	1	7	6	1	7	2	6	6	5	6	5	4	2	3	2	3
1	50	4	4	4	2	4	2	4	4	3	3	3	2	2	2	2	3	4	3	5	4	3	5	4	4	4	4	4	4	4	4	4	4	5
1	42	1	4	5	4	3	5	1	4	4	2	5	1	4	2	3	4	4	4	7	5	1	4	4	3	4	3	4	2	5	4	1	4	4
2	79	1	5	1	1	1	1	5	1	4	4	4	4	4	4	4	4	4	4	4	4	4	4	4	4	4	4	4	4	3	4	4	4	4
1	75	1	1	1	1	1	1	6	1	1	1	2	1	1	1	1	1	1	1	7	5	1	7	1	6	7	4	7	4	4	1	2	1	7
2	54	1	1	1	1	1	1	1	1	1	2	1	1	1	1	1	1	2	1	7	4	1	7	1	4	7	3	6	2	1	4	1	1	4
1	61	2	2	2	2	5	2	2	2	2	7	7	3	2	4	5	4	4	2	5	5	5	2	5	3	3	3	3	3	3	3	5	5	3
2	35	4	1	4	1	2	4	7	6	1	1	7	1	1	1	4	1	7	1	4	4	1	7	4	4	6	1	7	1	1	6	4	6	7
2	51	1	1	1	1	1	1	1	1	1	2	4	1	1	1	1	2	4	2	7	4	1	7	1	5	7	2	7	3	1	5	2	1	7
1	72	4	4	4	4	4	4	5	3	3	4	4	2	1	3	4	1	4	2	5	4	2	4	4	4	4	4	5	4	4	2	3	2	5
2	40	4	4	4	4	4	4	4	4	1	1	1	1	1	1	1	1	1	1	1	1	1	1	1	1	1	1	1	1	1	1	1	1	1
2	26	5	1	2	5	2	1	5	5	2	5	2	2	5	5	5	5	5	5	6	2	1	7	5	2	6	1	6	2	5	7	2	6	3
1	27	1	1	1	1	1	1	1	1	1	4	4	1	1	4	4	3	4	3	5	4	2	7	3	5	5	4	5	4	2	3	3	3	4
1	77	1	1	1	1	7	1	4	1	1	1	5	1	1	1	3	1	1	1	4	7	1	7	1	2	4	3	6	3	6	2	4	4	2
1	77	3	6	4	1	7	4	5	1	4	4	1	4	4	4	4	4	4	4	4	4	1	4	4	4	4	4	4	4	4	4	4	4	2
2	20	4	4	4	4	4	4	4	4	4	4	4	2	4	4	4	4	4	3	7	4	2	7	4	4	6	4	4	4	2	4	2	4	6
2	42	1	1	5	1	5	1	2	1	1	2	1	1	2	1	1	5	1	1	6	5	2	7	2	1	7	2	7	2	1	5	2	2	7
1	67	2	4	4	4	3	2	5	4	2	3	3	2	2	2	4	2	3	3	5	4	2	6	3	4	3	4	6	4	5	4	4	3	4
2	34	1	1	1	1	2	1	1	1	1	1	1	1	1	1	1	6	1	1	2	5	1	7	1	7	5	2	3	2	1	2	1	2	7
2	19	1	1	3	1	5	1	1	1	1	1	1	1	1	1	1	1	1	1	3	3	2	6	2	6	3	6	2	6	2	1	3	1	2
1	60	1	1	1	1	6	1	6	1	1	1	1	1	1	1	1	4	5	3	7	1	1	7	1	2	4	2	7	2	3	5	1	1	6
2	74	1	1	1	1	2	1	2	1	1	2	3	2	3	2	4	1	3	2	7	4	1	1	4	4	7	4	7	4	2	1	1	2	6
2	71	1	1	1	1	3	1	4	1	1	4	4	3	4	4	4	4	4	4	4	4	2	6	4	2	4	4	4	3	4	4	4	4	4
1	64	1	1	4	1	1	1	1	1	1	1	4	1	1	1	4	1	1	1	6	1	1	7	4	1	7	1	7	1	1	6	4	1	7
1	60	1	1	1	2	6	2	7	1	3	3	3	2	3	2	5	1	1	2	5	5	3	6	2	5	5	2	5	3	6	6	5	2	5
2	59	1	4	1	1	4	1	4	1	1	4	4	1	1	4	4	4	5	4	4	4	1	7	3	5	3	3	6	3	3	4	4	3	3
2	19	2	1	4	5	2	3	6	4	2	2	4	2	1	3	1	3	3	1	6	4	3	7	2	4	5	2	4	2	3	5	3	1	5
1	71	1	1	2	1	1	1	5	1	1	1	2	1	1	1	6	1	5	3	7	4	1	7	2	6	7	4	7	4	1	1	2	1	7
1	40	1	1	1	1	1	1	1	1	1	1	1	1	1	1	1	1	1	1	4	4	4	4	4	4	4	4	4	4	4	4	4	4	4
1	70	6	6	4	6	6	4	6	6	6	4	6	2	6	4	4	4	4	4	4	4	3	4	4	3	3	3	3	3	4	6	3	4	4
1	64	3	2	2	1	2	2	5	1	2	5	4	2	4	2	4	4	3	2	5	4	1	7	2	4	6	4	6	4	2	1	2	2	5
2	53	1	1	1	1	1	1	1	1	1	4	4	4	4	1	4	4	4	4	7	7	4	6	1	7	4	4	4	7	4	1	1	1	7
1	60	2	2	2	1	3	2	2	2	1	3	3	1	2	2	4	4	5	4	6	4	1	6	4	1	7	3	5	2	2	6	3	4	6
1	76	1	1	2	1	6	3	6	1	1	4	3	1	1	2	2	2	4	2	5	4	1	7	4	3	5	4	5	4	5	3	3	2	4
2	74	1	1	4	1	2	1	5	3	1	1	2	1	1	3	2	1	1	1	7	7	1	7	6	6	7	4	3	3	1	7	1	4	7
2	75	1	1	1	1	4	2	1	1	1	2	4	1	3	1	2	1	1	2	7	7	1	7	1	4	5	4	7	5	4	3	2	1	4
1	40	4	3	2	2	4	3	3	3	4	3	3	2	3	3	4	4	5	3	7	4	1	7	4	5	6	3	6	3	4	3	2	3	6
1	60	1	1	3	1	1	1	1	1	1	1	1	1	1	1	4	1	4	1	7	3	1	7	2	2	1	2	7	2	1	5	7	1	7
2	59	1	1	4	1	5	1	4	1	1	6	4	1	1	1	4	1	1	1	7	3	1	7	3	7	7	3	7	4	1	7	1	1	7
2	40	2	2	2	2	2	2	6	2	1	1	2	1	1	1	1	1	1	1	6	5	2	6	2	6	6	6	6	5	3	2	2	2	6
2	60	2	2	3	2	3	2	3	2	3	5	5	2	4	3	5	4	4	3	6	4	2	6	4	3	5	4	4	4	3	4	4	4	5
2	50	1	4	4	1	6	4	5	1	1	4	7	1	2	4	6	4	4	4	6	4	1	7	2	4	6	2	6	1	5	5	4	4	6
2	76	3	2	3	2	4	1	3	5	1	2	2	3	1	3	2	1	3	1	5	5	5	5	5	4	5	3	6	5	3	5	2	5	6
2	60	1	1	1	1	1	1	1	1	1	2	4	1	1	2	2	1	2	2	4	2	1	7	2	4	7	4	1	4	2	4	6	1	7
1	76	1	1	1	1	1	1	1	1	2	1	1	1	1	1	1	4	6	4	7	4	1	7	1	4	7	4	7	4	1	1	2	1	7
2	70	1	2	1	1	1	3	3	1	1	3	4	1	2	1	1	2	1	1	5	4	1	7	3	2	4	2	7	3	4	5	4	1	6
1	72	1	1	3	1	3	2	1	1	4	4	4	4	4	3	6	4	4	3	5	3	1	5	4	5	3	4	4	3	6	4	4	4	3
1	66	1	2	1	1	1	1	2	2	1	4	2	1	1	1	6	2	3	1	7	4	1	6	2	6	6	4	7	2	3	3	3	2	7
1	74	1	1	1	2	6	1	2	1	1	2	1	1	2	1	6	2	6	2	7	2	1	7	6	1	7	2	7	1	5	6	1	6	6
1	72	1	2	3	1	3	2	5	2	2	1	4	1	2	2	7	2	4	3	6	5	1	6	2	2	5	4	6	4	4	3	5	2	4
1	28	1	1	1	1	1	2	1	1	1	1	3	1	1	1	1	1	1	1	6	7	3	1	1	1	1	1	7	1	1	1	7	1	1
[truncated: 1,802 more rows]

## Sheet: PHASE 1_Jp&Eng
				1. 全くそう思わない	2. そう思わない	3. あまりそう思わない	4. 少しそう思う	5.そう思う	6. 非常にそう思う
	Jpn	Eng		1. Strongly disagree	2. Disagree	3. Somewhat disagree	4. Somewhat agree	5. Agree	6. Strongly agree	Mean	SD
	易感染性; 感染リスク・重症化リスク
C_1_1	高齢者は重症化しやすい	Susceptibility to infection; Risk of infection/severe illness	Elderly people are more prone to severe illness	68	82	251	1278	2192	2129	4.97183	1.01925
C_1_2	高齢者のほうが新型コロナウイルスに感染しやすい		Elderly people are more likely to be infected with novel coronaviruses	293	483	1771	1669	1166	618	3.79767	1.27371
C_1_3	若者は重症化リスクが低い		Young people are at low risk of serious illness	290	439	1233	2309	1343	386	3.85567	1.18056
C_1_4	新型コロナウイルスに感染した芸能人が再びテレビに出ているのをみると、感染してもそんなに大変なことにはならない		When we see celebrities who have been infected with the new coronavirus appearing on TV again, it is not so serious even if we are infected	1124	1507	2209	907	185	68	2.621	1.11066
C_1_5	現在の日本の新型コロナウイルスに感染して死亡する確率は１／１０００万くらいのとても低いものである		The current probability of death from infection with the new coronavirus in Japan is very low, about 1/10 million	631	881	2159	1656	513	160	3.16983	1.1819
C_1_6	喫煙者は重症化しやすい		Smokers are more prone to severe illness	280	387	1229	2113	1319	672	3.97	1.245
C_1_7	持病（基礎疾患）がある人は重症化しやすい		People with pre-existing (underlying) diseases are more likely to be severely ill	92	108	287	1224	2136	2153	4.94383	1.07635
C_1_8	２０代の感染者数がもっとも多い		The number of infected people in their 20s is the highest	347	625	2101	1768	817	342	3.51817	1.19146
C_1_9	一般の日本人が感染する確率は０．１％以下である		The probability of ordinary Japanese being infected is less than 0.1	854	1109	2342	1190	400	105	2.91467	1.1703
	デマ; COVID-19 起源説
C_2_1	武漢の研究所から広がった	Hoax; COVID-19 origin theory	It spread from a laboratory in Wuhan	311	413	1045	1937	1145	1149	4.1065	1.36448
C_2_2	どこかの国が実験的にウイルスを生み出した		Some country created the virus experimentally	895	945	1568	1463	562	567	3.25883	1.46851
C_2_3	中国以外の国で発生した		The outbreak occurred outside China	2065	1423	1735	477	164	136	2.27667	1.21807
C_2_4	武漢（中国）の魚介類市場で売られていたコウモリから広がった		It spread from a bat sold at a seafood market in Wuhan (China)	421	540	1463	2060	915	601	3.7185	1.30749
	易感染性; 感染経路・感染条件
C_3_1	空気感染する	Susceptibility to infection; Route of transmission/Conditions for transmission	Infectious by airborne transmission	379	617	1281	1879	1135	709	3.81683	1.34979
C_3_2	飛沫感染する		Infectious by droplets	62	84	232	1024	1981	2617	5.10483	1.02079
C_3_3	接触感染する		Infectious by contact	245	406	843	1903	1610	993	4.201	1.29185
C_3_4	エアロゾル感染する（浮遊する微粒子による感染）		Infectious by aerosols (infectious by airborne particles)	228	342	1013	2042	1441	934	4.15467	1.25619
C_3_5	動物からヒトへ感染する		Transmitted from animals to humans	483	870	1900	1809	680	258	3.35117	1.21892
C_3_6	３つの「密」が重なるところで感染する		Infectious where the three 'densities' overlap	111	102	333	1582	2004	1868	4.81167	1.10033
C_3_7	ヒトからヒトへ感染する可能性があるのは発症から１週間以内である		Human-to-human transmission is possible within a week of onset of illness	668	893	1928	1730	604	177	3.20667	1.22809
	易感染性; 感染場所
C_4_1	自宅で感染する	Susceptibility to infection; Infection site	Infectious at home	274	466	1374	2366	1122	398	3.79833	1.16729
C_4_2	電車で感染する		Infectious by train	222	445	1462	2433	978	460	3.81333	1.14384
C_4_3	学校・職場で感染する		Infectious at schools and workplaces	115	164	821	2760	1543	597	4.20717	1.01542
C_4_4	飲食店で感染する		Infectious at restaurants	126	191	889	2650	1456	688	4.19717	1.06167
C_4_5	夜の街（バー、クラブ、ホストクラブなど）で感染する		Infections occur during nightlife (bars, clubs, host clubs, etc.)	112	157	500	2122	1804	1305	4.544	1.10948
C_4_6	カラオケ店やカラオケができるバー等で感染する		Infectious at karaoke parlors or bars where karaoke is available	98	145	450	2189	1858	1260	4.55733	1.07606
C_4_7	飲酒を伴う懇親会で感染する		Infectious at social gatherings involving drinking	105	134	498	2064	1861	1338	4.576	1.09564
C_4_8	大人数・長時間の食事会で感染する		Infectious in large groups and during long meals	95	112	342	1601	1990	1860	4.80983	1.09096
C_4_9	狭い空間での他者との生活で感染する		Infectious when living with others in a confined space	106	113	478	1928	2040	1335	4.61467	1.07999
	易感染性; 感染者の発生について
C_5_1	知っている店でクラスターが発生したなどの噂を聞いたことがある	Susceptibility to infection; Outbreak of infected persons	I have heard rumors of clusters in stores I know, etc.	2273	1352	1125	674	357	219	2.35783	1.41685
C_5_2	水商売の仕事をしている人は新型コロナウイルスにかかりやすい		People who work in the nightlife business are more susceptible to the new coronavirus	326	497	1207	2282	1079	609	3.853	1.25936
C_5_3	大学生はクラスターを引き起こしやすい		University students are most likely to cause clusters	353	518	1552	2258	931	388	3.67667	1.20126
C_5_4	芸能人は新型コロナウイルスに感染しやすい		Entertainers are more likely to be infected with novel coronavirus	874	1074	1983	1470	436	163	3.0015	1.24181
C_5_5	新型コロナウイルスを拡散させているのは２０代、３０代の若者である		Young people in their 20s and 30s are spreading the novel coronavirus	332	490	1573	2389	859	357	3.67067	1.16609
C_5_6	新型コロナウイルスを拡散させているのは高齢者である		Elderly people are the ones spreading the novel coronavirus	1123	1672	2338	633	148	86	2.54483	1.07402
C_5_7	現在感染が広がっているのは主に家庭内感染である		Currently, the spread of infection is mainly at home	275	565	1628	2316	953	263	3.64933	1.12779
C_5_8	感染者のうち、多くの人が他の人に感染させている		Many infected people are passing it on to others	196	342	1230	2405	1214	613	3.98967	1.15677
	感染対策への信念; コロナ対策・コロナに効果がある・コロナ予防に有効
C_6_1	うがい薬（イソジンなど）に効果がある	Beliefs in infection control; Effective against coronavirus; Effective in preventing COVID-19	Gargles (e.g., Isodine) are effective	1114	1100	1973	1495	249	69	2.812	1.18725
C_6_2	マスクやフェイスシールドなどの対策で感染は完全に予防できる		Infection can be completely prevented with measures such as masks and face shields	1541	1416	1995	801	212	35	2.472	1.14547
C_6_3	次亜塩素酸ナトリウムが新型コロナウイルスに効く		Sodium hypochlorite is effective against novel coronavirus	778	1056	2173	1548	337	108	2.989	1.15734
C_6_4	定期的な換気が必要である		Routine ventilation is necessary	70	66	204	1043	2049	2568	5.1065	1.00614
C_6_5	夏は新型コロナウイルスにかかりにくく、冬は新型コロナウイルスにかかりやすい		Summer involves less susceptibility to novel coronavirus, while winter involves more susceptibility to novel coronavirus	764	760	1478	1873	824	301	3.356	1.35003
	感染対策への信念; ワクチン
C_7_1	新型コロナウイルスのワクチンには重大な副作用がある	Beliefs in infection control; Vaccines	Vaccine for the novel coronavirus has serious side effects	201	501	2241	2364	486	207	3.509	0.993521
C_7_2	インフルエンザワクチンを接種することで、新型コロナウイルスにおける心血管系の重症化に対する予防が期待できる		Influenza vaccine can be expected to prevent severe cardiovascular disease in new coronaviruses	912	1262	2326	1206	235	59	2.7945	1.10566
C_7_3	ワクチンは感染したあとの発症を防ぐ効果がある		Vaccine is effective in preventing the onset of disease after infection	592	857	1830	1944	669	108	3.26083	1.18393
C_7_4	ワクチンは発症したあとの重症化を防ぐ効果がある		Vaccine can prevent severe illness after infection	380	560	1280	2403	1103	274	3.68517	1.19343
C_7_5	新型コロナのワクチンは通常より早いペースで研究・開発が進められている		Vaccines for novel coronavirus are being researched and developed at a faster pace than usual	222	268	927	1959	1731	893	4.23133	1.22341
	感染対策への信念; コロナウィルス感染症の検査・治療法
C_8_1	医療現場では治療法がある程度確立してきたので、重症化が防げている	Beliefs in infection control; Testing and treatment of coronavirus infection	Treatment methods have been established to some extent in the medical field, preventing severe cases	480	759	1843	2165	612	141	3.34883	1.14253
C_8_2	アビガン、レムデシビル、ステロイドなどの薬が重症化した患者に使われていて効果がある		Drugs such as Avigan, Lemdecivir, and steroids have been used in severely ill patients and are effective	274	414	1512	2908	739	153	3.64717	1.01973
C_8_3	アビガンには効果がない		Avigan is ineffective	348	908	3236	1200	217	91	3.0505	0.92849
C_8_4	腹臥位療法（うつぶせになる時間を設ける治療）は重症患者の治療において効果がある		Supine therapy (treatment with time spent lying on the stomach) is effective in the treatment of severely ill patients	1415	1386	2228	663	231	77	2.52333	1.1521
C_8_5	新型コロナウイルス感染症の検査は、ＰＣＲ検査のみが正しい		PCR testing is the only correct test for novel coronavirus disease	970	1287	2508	914	247	74	2.73383	1.10387
	デマ; 集団免疫・BCG
C_9_1	日本において、集団免疫はすでに獲得されている	Hoax; Group immunization; Bacillus Calmette-Guérin (BCG) vaccine	Mass immunity has already been acquired in Japan	1893	1796	1760	422	94	35	2.18883	1.04356
C_9_2	日本人は重症化しにくい		Japanese are less likely to be severely ill	946	1124	2141	1439	271	79	2.867	1.15738
C_9_3	ＢＣＧワクチンは、新型コロナウイルス感染症の予防に効果がある		BCG vaccine is effective in preventing novel coronavirus disease	933	1254	2434	1161	179	39	2.75267	1.06834
C_9_4	近い将来、感染爆発が起こる		An infection explosion will occur in the near future	194	315	1459	2502	975	555	3.90233	1.12576
C_9_5	２０２０年７月以降、新型コロナウイルスが弱毒化してきている		Since July 2020, novel coronaviruses have attenuated	1527	1542	1966	746	161	58	2.441	1.13199
	デマ; コロナに関するわかりやすいデマ
C_10_1	５Ｇの電波がコロナの症状を悪化させる	Hoax; A straightforward hoax about coronavirus	5G radio waves worsen coronavirus symptoms	3309	1314	1083	202	61	31	1.7475	0.988554
C_10_2	紅茶やお茶をよく飲むと新型コロナウイルスにかかりにくくなる		If we drink tea, we are less susceptible to the novel coronavirus	1859	1526	1928	580	84	23	2.26217	1.06613
C_10_3	新型コロナウイルスは熱に弱いため、お湯をよく飲んだほうがいい		Novel coronavirus is sensitive to heat, so we should drink hot water often	2414	1506	1657	323	75	25	2.03567	1.03533
C_10_4	トイレットペーパーは中国産が多いため、新型コロナウイルスの影響で不足する		Toilet paper is often made in China and is in short supply due to the novel coronavirus	2266	1473	1659	466	93	43	2.12933	1.09657
C_10_5	正露丸の主成分が新型コロナウイルスに効く		The main ingredient of Seirogan is effective against the new type of coronavirus	2641	1676	1428	186	48	21	1.89783	0.959105
	デマ; 陰謀論
C_11_1	ビル・ゲイツ財団の陰謀である	Hoax; Conspiracy theory	It is a conspiracy of the Bill & Melinda Gates Foundation	3336	1397	960	212	45	50	1.7305	0.992825
C_11_2	中国の陰謀である		It is a Chinese conspiracy	1019	1056	1691	1263	443	528	3.1065	1.46362
C_11_3	新型コロナウイルスは実際には存在しない		Novel coronavirus does not really exist	4008	1135	623	156	49	29	1.53167	0.898591
C_11_4	ロックダウン（都市封鎖）は政治家の陰謀であり、本当は必要なかった		The lockdown (city blockade) was a conspiracy by politicians and was not really necessary	1781	1784	1799	435	111	90	2.2635	1.10632
C_11_5	厚生労働省や専門家会議は、国民をコントロールするため必要以上に感染防止を呼びかけている		The Ministry of Health, Labor, and Welfare and the Expert Committee are calling for more preventive measures against infection than necessary to control the population	1124	1355	2052	951	353	165	2.75817	1.24831
	感染対策への信念; PCR検査・抗体検査
C_12_1	ＰＣＲ検査はなかなか受けることができない	Beliefs in infection control; Polymerase chain reaction (PCR) and antibody testing	PCR testing is not readily available	215	324	1021	2263	1401	776	4.1065	1.20349
C_12_2	ＰＣＲ検査は意図的に抑制されている		PCR testing is intentionally suppressed	529	841	1807	1768	657	398	3.39617	1.29067
C_12_3	ＰＣＲ検査は全員に実施すべきである		PCR testing should be performed on all	534	529	1536	1469	977	955	3.78183	1.47035
C_12_4	ＰＣＲ検査が陰性であれば新型コロナウイルス感染症は全く心配しなくてよい		If the PCR test is negative, there is no need to worry about the new coronavirus disease at all	2075	1674	1771	362	86	32	2.13433	1.03865
C_12_5	抗体検査を受ければ、ＰＣＲ検査を受けなくてもよい		If you take an antibody test, you do not need to take a PCR test	1680	1775	2069	350	101	25	2.24867	1.00731
C_12_6	日本のＰＣＲ検査のやり方は正しい		Japan's PCR testing practices are correct	487	652	2236	1912	604	109	3.3035	1.10737
	デマ; 医療崩壊
C_13_1	患者数が増えて医療崩壊を起こしかけている	Hoax; Medical collapse	The number of patients is increasing, nearly causing a medical collapse	134	162	629	2208	1658	1209	4.4535	1.1361
C_13_2	新型コロナウイルス感染対策のための医療物資が足りない		There is a shortage of medical supplies to fight the novel coronavirus disease	161	253	1094	2244	1469	779	4.15733	1.15418
C_13_3	新型コロナウイルス患者の病床には多くの空きがある		There are many open beds for novel coronavirus patients	1923	1761	1770	412	91	43	2.186	1.0521
C_13_4	新型コロナウイルス患者を受け入れている病院は経営が赤字である		Hospitals accepting patients infected with novel coronavirus are running at a loss	266	392	1291	2143	1269	639	3.94567	1.22894
	内在的公正推論; 自業自得感 (belief just in desert)
C_14_1	新型コロナウイルスに感染した人がいたとしたら、それは本人のせいだと思う	Immanent justice reasoning; Belief in just deserts	I think anyone who is infected with COVID-19 got what they deserved	1062	1444	2200	1007	192	95	2.68467	1.1348
C_14_2	新型コロナウイルスに感染する人は自業自得だと思う		If anyone was infected with COVID-19, I think it was their fault	1366	1497	2066	814	168	89	2.53133	1.14974
	易感染性
C_15_1	新型コロナウイルスは、インフルエンザよりも死亡率が高い	Susceptibility to infection	The novel coronavirus has a higher mortality rate than influenza	534	850	1996	1399	782	439	3.39367	1.32514
	デマ
C_15_2	新型コロナウイルス感染症の感染拡大に伴い、離婚率が増加した	Hoax	Divorce rates increase with the spread of the new coronavirus disease	477	901	2635	1522	339	126	3.1205	1.05948
C_15_3	新型コロナウイルス感染症の感染拡大に伴い、倒産する企業が増えた		More companies are going bankrupt as a result of the spread of novel coronavirus disease	102	125	385	1778	2136	1474	4.6905	1.07823
C_15_4	新型コロナウイルス感染症の感染拡大に伴い、自殺者数が増えた		The number of suicides has increased as a result of the spread of infection by the new coronavirus disease	263	409	1222	2257	1209	640	3.94333	1.22313
	易感染性
C_15_5	新型コロナウイルスは一度感染すると再感染しない	Susceptibility to infection	Once infected, new coronaviruses do not cause re-infection	2020	1895	1662	330	67	26	2.10117	0.99671

## Sheet: PHASE 2_Jp&Eng
						1. 全くあてはまらない	2. あてはまらない	3. あまりあてはまらない	4. どちらともいえない	5. ややあてはまる	6. あてはまる	7. 非常にあてはまる
	認知バイアスと感染脆弱意識	Jpn	Cognitive bias and fear of infection	Eng	N	1. Strongly disagree	2. Disagree	3. Somewhat disagree	4. Either	5. Somewhat agree	6. Agree	7. Strongly agree	Mean	SD
se_1	感染予防行動の欠如	感染リスクは認識しているが、飲み会に誘われたら行ってしまうことがある	Lack of infection prevention behaviour	I am aware of the risk of infection, but I may go to a drinking party if invited	3800	2285	608	265	329	188	80	45	1.93342	1.44625
se_2		友人らとの飲食の機会で、マスクを外したら帰るまでそのまましていないことが多い		On occasions when eating or drinking with friends, if I take off my mask, I often don't put it back on until I leave	3800	2205	690	292	367	123	76	47	1.92868	1.39978
se_3		普段と比べて体調はすぐれなくても、仕事や学校に行くことがある		I sometimes go to work or school even though I don't feel as well as usual	3800	1727	730	370	611	210	84	68	2.30816	1.5489
se_4		歌いづらいので、カラオケではマスクを外してしまうことがある		Sometimes, I have to take off my mask at karaoke because it's hard to sing	3800	2708	370	97	394	89	75	67	1.75763	1.43599
se_5		ついつい手洗い・うがいをしないまま食事してしまうことがある		I sometimes eat without washing my hands and gargling	3800	1348	804	527	440	443	158	80	2.63684	1.67109
se_6		感染リスクは認識しているが、普段に比べると観光地も混雑していないので、ついつい旅行に行ってしまう		I am aware of the risk of infection, but the tourist attractions are less crowded than usual, so I tend to go on trips	3800	2303	655	307	311	133	54	37	1.84895	1.33329
se_7		ついつい食事中にマスクを外したまま会話をしてしまうことがある		Sometimes, I accidentally talk with my mask off while eating	3800	1089	458	337	591	751	385	189	3.36	1.94729
se_8		仲間内で集まると、飲食店についつい長時間滞在してしまう		When I get together with friends, I tend to stay in restaurants for a long time	3800	2086	595	317	407	264	83	48	2.11	1.53
sf_1	感染リスク行動の受容	「今日は飲みに行っても大丈夫だろう」と思う	Acceptance of infection risk behaviour	I think 'It's probably safe to go out for a drink today'	3800	2234	708	343	328	116	36	35	1.85053	1.28767
sf_2		感染が身近になってきたと感じるが、４月ごろに比べると恐怖心は少なくなってきている		I feel that infection is becoming more familiar, but less fearful than around April	3800	986	680	523	732	579	205	95	3.06132	1.70337
sf_3		多少感染者が増加したとしても、経済を止めないことの方が重要だと思う		Even if the number of infected people increases a little, I think it is more important not to stop the economy	3800	806	654	527	1161	383	152	117	3.15395	1.59963
sf_5		一度ぐらい回し飲みや箸などの共用をしても大丈夫だと思う		I think it's okay to share a drink or chopsticks at least once	3800	2121	826	385	352	77	14	25	1.83684	1.18724
sf_6		感染リスクは認識しているが、自分が旅行するときは大丈夫だと思う		I am aware of the risk of infection, but I think I will be fine when I travel	3800	1752	858	460	558	105	40	27	2.11421	1.32349
sf_10		テレビなどで街にたくさんの人が外出しているのを見ると、多少外出しても感染することはないと思う		When I see a lot of people out and about in the city on TV, etc., I don't think I will be infected even if I go out a little	3800	1524	973	517	537	173	49	27	2.24132	1.35584
sf_4	感染しない効力感	身近に新型コロナウイルス感染症の陽性判定を受けた人はいないので、自分も当然コロナウイルス感染症には感染していない	Sense of uninfected efficacy	No one close to me has tested positive, so I am naturally not infected with coronavirus	3800	881	546	437	1162	383	282	109	3.23737	1.68856
sf_7		自分は年齢や職業などから感染リスクは低いほうだと思う		I consider myself to be at low risk of infection due to my age and occupation	3800	1243	785	489	777	303	132	71	2.68211	1.59675
sf_8		周囲の人に比べると、自分のほうが感染予防対策をしているから大丈夫だと思う		Compared to others around me, I think I am more likely to be safe because I take better precautions against infection	3800	879	667	678	1221	232	98	25	2.90895	1.41277
sf_9		消毒さえしておけば感染することはないと思う		As long as I keep disinfecting, I don't think I will get infected	3800	1356	989	693	597	126	25	14	2.28395	1.25826
sg_1	感染漸弱意識（PVD）	口に手をあてずにくしゃみをする人とは、一緒にいたくない	Perceived Vulnerability to Disease (PVD)	It really bothers me when people sneeze without covering their mouths	3800	101	86	131	455	690	829	1508	5.64895	1.50717
sg_2		何か病気が流行ったら、私もそれにかかるだろう		If an illness is ‘going around’, I will get it	3800	163	240	396	1997	592	268	144	4.05132	1.23272
sg_3		友人が口をつけたボトルから、平気で水が飲める		I am comfortable sharing a water bottle with a friend	3800	1967	759	406	398	128	72	70	2.06763	1.45129
sg_4		誰かの噛み癖がついた鉛筆では書きたくない		I do not like to write with a pencil someone else has obviously chewed on	3800	113	80	101	307	487	808	1904	5.89868	1.50405
sg_5		これまでの経験から、友人が病気になっても自分はならないと思う		My past experiences make me believe I am not likely to get sick even when my friends are sick	3800	899	808	681	1140	161	69	42	2.79763	1.38861
sg_6		昔は病気にかかりやすかった		I have a history of susceptibility to infectious disease	3800	554	667	578	1032	508	304	157	3.47711	1.64898
sg_7		誰かと握手した後は、手を洗いたくなる		I prefer to wash my hands pretty soon after shaking someone’s hand	3800	194	233	381	880	700	652	760	4.75132	1.7064
sg_8		風邪やインフルエンザなどにとても感染しやすい		In general, I am very susceptible to colds, flu and other infectious diseases	3800	467	751	853	1151	345	142	91	3.24895	1.41891
sg_9		最後に着た人がわからないので、古着は着たくない		I dislike wearing used clothes because you do not know what the last person who wore it was like	3800	190	268	330	755	564	647	1046	4.93684	1.80249
sg_10		他の人よりも、病気にかかりやすいほうだ		I am more likely than the people around me to catch an infectious disease	3800	421	635	706	1409	377	153	99	3.40553	1.4118
sg_11		お金に触ったあとでも、自分の手を汚く感じたりはしない		My hands do not feel dirty after touching money	3800	758	636	637	874	505	270	120	3.26895	1.67332
sg_12		風邪やインフルエンザが流行っていても、私はかかりにくい		I am unlikely to catch a cold, flu or other illness, even if it is ‘going around’	3800	534	522	582	1204	531	280	147	3.55368	1.59733
sg_13		病気の人がそばいにても、いやではない		It does not make me anxious to be around sick people	3800	793	699	717	1100	309	113	69	3.01263	1.48054
sg_14		他の人ならかかる病気でも、私の免疫力が私を守ってくれるだろう		My immune system protects me from most illnesses that other people get	3800	999	798	649	1058	198	62	36	2.73368	1.40586
sg_15		前に使った人から何かうつりそうなので、公衆電話は使いたくない		I avoid using public telephones because of the risk that I may catch something from the previous user	3800	179	209	341	927	736	613	795	4.80289	1.67679
